# Supplementary material for: Comparative genomic analysis uncovers candidate genes related with milk production and adaptive traits in goat breeds
Source: Sci Rep. 2023 May 30;13:8722. doi: 10.1038/s41598-023-35973-0 (PMC10229596; doi:10.1038/s41598-023-35973-0)
Supplement: Supplementary file 1 — Supplementary Table S1. [file 41598_2023_35973_MOESM1_ESM.xlsx]

## Sheet: Sheet1
Table S1. The information of the studied samples and mapping outputs.
Sample-accession number	Country or breeds	MEAN_DEPTH	NSNP (Autosome)	NSNP (X chromosome)
ERR470105	alpine	13.89	7208321	201640
ERR470103	alpine	14.23	7277129	194402
SRR5803155	Bangladesh	9.27	7048223	211016
SRR5803154	Bangladesh	9.21	7094294	213204
SRR5803153	Bangladesh	9.91	6843129	150140
SRR5803152	Bangladesh	13.29	7744734	229497
SRR5803151	Bangladesh	11.53	7532455	227448
SRR5803194	China	9.52	7167138	158723
SRR5803181	China	10.63	7351677	219685
SRR5803197	China	10.87	7639388	226594
SRR5803183	China	9.21	7280345	219608
SRR5803189	China	12.8	7764016	236457
SRR5803180	China	10.99	7432754	218498
SRR5803187	China	10.62	7625534	227812
SRR5803186	China	12.99	7633182	224268
SRR5803182	China	10.94	7531516	223482
SRR5803179	China	12.33	7698821	174514
SRR5803176	China	10.09	7234063	212174
SRR5803206	China	11.76	7597010	169512
SRR5803215	China	13.04	7725920	229732
SRR5803213	China	11.23	7566471	170545
SRR5803177	China	11.77	6682673	178368
SRR5803230	China	9.21	7280345	219608
SRR5803159	China	9.52	7167138	158723
SRR5803157	China	10.99	7432754	218498
SRR5803196	China	9.02	7488932	164297
SRR5803195	China	9.33	7526938	166015
SRR5803203	China	9.5	7516524	168203
SRR5803202	China	10.19	7572738	170042
SRR5803201	China	10.05	7517364	171100
SRR5803160	China	12.52	7399693	218883
SRR5803231	China	12.85	7295432	157952
SRR5803165	China	17.75	7114111	220593
SRR5803162	China	10.86	6796583	216465
SRR5803161	China	13.46	7124274	215088
SRR5803164	China	12.15	7607329	227449
SRR5803163	China	25.56	7379823	223474
SRR3144623	Europe	6.96939	5915790	176115
SRR3144622	Europe	5.97923	5916090	176315
SRR3144621	Europe	5.19385	5916190	176465
SRR3144619	Europe	6.06161	5916290	176615
SRR3144601	Europe	5.00442	5916190	177115
ERR297229	Iran	12.8	7085338	187072
ERR299449	Iran	12.81	7382642	231838
ERR299456	Iran	12.63	7713126	230925
ERR313198	Iran	11.76	7733032	226549
ERR313200	Iran	13.49	7799722	228371
ERR313202	Iran	12.85	7728454	225140
ERR313204	Iran	12.71	7479543	201739
ERR313207	Iran	13.24	7687335	229761
ERR313209	Iran	11.78	7735407	229071
ERR313210	Iran	12.98	7449835	209013
ERR313212	Iran	12.8	7751422	228649
ERR313215	Iran	12.41	7636896	230648
ERR340332	Iran	11.21	7674970	230980
SRR5803220	Iran	13.25	7582163	227004
SRR5803156	Iran	13.25	7537910	225722
SRR5803166	Iran	7.26	7071485	207788
SRR5803167	Iran	10.49	7241016	219902
SRR5803175	Iran	13.51	7565674	226795
SRR5803198	Iran	9.74	7406295	220524
SRR5803199	Iran	6.23	5915690	176115
SRR5803216	Iran	9.74	7520621	225645
SRR5803217	Iran	10.87	7489457	222132
SRR5803218	Iran	11.83	7653126	227049
SRR5803219	Iran	16	7831222	237375
SRR5803221	Iran	15.18	7724579	231210
SRR5803222	Iran	12.44	7558682	226357
SRR5803223	Iran	11.82	7429074	216751
SRR5803224	Iran	10.26	7298436	212424
SRR5803225	Iran	8.68	7273403	218824
ERR313197	Iran	11.85	7669646	170054
ERR313199	Iran	13.44	7612216	169941
ERR313206	Iran	11.77	7685202	167449
ERR313211	Iran	12.72	7006847	170322
ERR313213	Iran	12.88	7582483	166634
ERR340337	Iran	10.86	7643341	162479
ERR340339	Iran	11.35	7683661	163826
ERR315498	morocco	13.26	7407369	213265
ERR313272	morocco	13.44	7380812	151146
ERR313266	morocco	12.35	6663936	152683
ERR313264	morocco	15.22	7466651	209282
ERR313259	morocco	15.06	7396448	151601
ERR313258	morocco	13.21	7173855	153676
ERR313257	morocco	12.23	7324295	153217
ERR299283	morocco	13.62	7286846	158426
ERR248933	morocco	13.49	7217658	205630
ERR248929	morocco	13.63	7364541	211925
ERR248928	morocco	14.55	7364541	211925
ERR248926	morocco	13.47	7281347	202357
ERR246153	morocco	14.63	7203867	197786
ERR246152	morocco	13.76	6487369	158680
ERR246143	morocco	12.2	7296198	208158
ERR234315	morocco	13.55	7324580	155081
ERR234305	morocco	13.44	6930851	198600
ERR234304	morocco	12.15	7024848	210797
ERR232492	morocco	12.26	7309614	151780
ERR229487	morocco	13.14	7338072	156425
ERR229485	morocco	12.84	7283645	156569
ERR229484	morocco	15.05	7414975	211071
ERR229481	morocco	13.5	7347826	154208
ERR229479	morocco	12.03	7278077	202619
ERR229478	morocco	13.51	7339483	200082
ERR229476	morocco	13.35	7076086	148866
ERR229474	morocco	12.72	6818630	139624
ERR229471	morocco	13.22	7077277	153016
ERR219546	morocco	13.48	7023881	151635
ERR219543	morocco	12.67	7346216	152967
SRR5803148	Pakistan	12.1	7622119	167518
SRR5803147	Pakistan	7.76	5631741	159401
SRR5803150	Pakistan	13.07	6911086	175851
SRR5803149	Pakistan	12.46	7327290	211482
SRR6246100	Sanan	29.5463	7327690	211982
SRR6246098	Sanan	32.4612	7327790	212082
SRR6246097	Sanan	29.4892	7328090	212282
SRR6246096	Sanan	28.6588	7328140	212382
SRR6246095	Sanan	31.535	6911186	175951
ERR470102	sanan	12.619	7102163	203984
ERR470101	sanan	13.0975	7266780	146866
ERR405778	sanan	12.8737	6776393	186849
ERR405777	sanan	13.2663	7280889	145578
ERR405776	sanan	13.1169	7266163	200698
ERR405775	sanan	13.8942	7277129	194402
ERR405774	sanan	13.6094	7208321	201640
ERR3284993	sanan	13.4818	7305827	203195
ERR3284992	sanan	17.9219	7306427	203795
ERR3281565	sanan	15.5833	7269032	143886
ERR3281564	sanan	20.0731	7269632	144386
ERR3281563	sanan	15.7262	7279760	199622
ERR3281562	sanan	17.1426	7280360	199722
ERR3281561	sanan	15.9756	7138373	195982
ERR3284995	Toggenburg	14.2102	7263557	197043
ERR3284994	Toggenburg	16.5633	7021507	152960
ERR3281579	Toggenburg	16.5053	7261563	192262
ERR3281578	Toggenburg	15.1953	7358898	199346
ERR3281577	Toggenburg	17.441	7358998	199446
ERR3281576	Toggenburg	16.696	7030444	203971
ERR3281575	Toggenburg	25.2336	7270132	144886
ERR3281574	Toggenburg	14.9292	7094439	202446
ERR3281396	Toggenburg	12.6706	6516499	201658
