# Supplementary material for: Comparative genomic analysis uncovers candidate genes related with milk production and adaptive traits in goat breeds
Source: Sci Rep. 2023 May 30;13:8722. doi: 10.1038/s41598-023-35973-0 (PMC10229596; doi:10.1038/s41598-023-35973-0)
Supplement: Supplementary file 2 — Supplementary Table S2. [file 41598_2023_35973_MOESM2_ESM.xlsx]

## Sheet: Asia-VS-Europe.windowed.weir
CHROM	BIN_START	BIN_END	N_VARIANTS	WEIGHTED_FST	MEAN_FST						CHR	Start	End	region	Gene	FST
10	55000001	55050000	227	0.617024	0.322675						10	55000001	55050000	exonic	VPS13C	0.322675
10	54975001	55025000	215	0.586734	0.254628						10	54975001	55025000	exonic	VPS13C	0.254628
10	54900001	54950000	275	0.543357	0.298635						10	54900001	54950000	exonic	VPS13C	0.298635
11	3325001	3375000	130	0.538998	0.20218						11	3325001	3375000	exonic	VWA3B	0.20218
11	3350001	3400000	150	0.534863	0.187549						11	3350001	3400000	exonic	VWA3B	0.187549
10	55025001	55075000	231	0.530918	0.211698						10	55025001	55075000	exonic	VPS13C	0.211698
10	54875001	54925000	233	0.523352	0.250977						10	54875001	54925000	exonic	VPS13C	0.250977
15	9250001	9300000	133	0.519764	0.241125						15	9250001	9300000	intergenic	LOC102186613(dist=5139),MIR129(dist=17554)	0.241125
8	1	50000	291	0.5087	0.0958141						8	1	50000	exonic	LOC106502377	0.0958141
8	175001	225000	134	0.504684	0.122548						8	175001	225000	exonic	MFSD14B	0.122548
10	54950001	55000000	224	0.49977	0.152394						10	54950001	55000000	exonic	VPS13C	0.152394
15	9275001	9325000	152	0.494917	0.21626						15	9275001	9325000	ncRNA_exonic	MIR129	0.21626
8	200001	250000	98	0.489234	0.146436						8	200001	250000	exonic	MFSD14B	0.146436
8	25001	75000	164	0.485009	0.101725						8	25001	75000	exonic	LOC106502377	0.101725
8	50001	100000	164	0.480868	0.158362						8	50001	100000	intergenic	LOC106502377(dist=6414),LOC102188312(dist=14701)	0.158362
8	75001	125000	149	0.480654	0.167469						8	75001	125000	ncRNA_exonic	LOC102188312	0.167469
10	54925001	54975000	255	0.480531	0.191089						10	54925001	54975000	exonic	VPS13C	0.191089
29	39575001	39625000	52	0.453926	0.117572						29	39575001	39625000	exonic	APOOL,LOC102171498	0.117572
11	3375001	3425000	188	0.449255	0.104159						11	3375001	3425000	exonic	VWA3B	0.104159
13	53175001	53225000	74	0.44858	0.165844						13	53175001	53225000	exonic	PRPF6,SAMD10,UCKL1,ZNF512B	0.165844
9	29975001	30025000	179	0.4464	0.181682						9	29975001	30025000	exonic	PDSS2	0.181682
28	36200001	36250000	200	0.441033	0.148169						28	36200001	36250000	exonic	EDARADD,LGALS8	0.148169
11	71475001	71525000	70	0.427043	0.10106						11	71475001	71525000	exonic	BRE	0.10106
3	95400001	95450000	115	0.426055	0.12747						3	95400001	95450000	exonic	SPAG17	0.12747
8	150001	200000	198	0.425587	0.0869291						8	150001	200000	exonic	LOC102190689,MFSD14B	0.0869291
17	1975001	2025000	122	0.424753	0.119266						17	1975001	2025000	exonic	LIF,OSM	0.119266
11	71150001	71200000	76	0.424673	0.156548						11	71150001	71200000	exonic	BRE	0.156548
1	120925001	120975000	159	0.422807	0.131454						1	120925001	120975000	ncRNA_exonic	LOC106502391	0.131454
6	116725001	116775000	125	0.41922	0.095744						6	116725001	116775000	exonic	ADD1,GRK4,MFSD10,NOP14	0.095744
10	71500001	71550000	150	0.418574	0.212735						10	71500001	71550000	intergenic	C10H15orf41(dist=706170),DPH6(dist=479648)	0.212735
1	120900001	120950000	153	0.416512	0.138168						1	120900001	120950000	ncRNA_exonic	LOC106502391	0.138168
10	71475001	71525000	122	0.415852	0.182109						10	71475001	71525000	intergenic	C10H15orf41(dist=681170),DPH6(dist=504648)	0.182109
8	125001	175000	200	0.413455	0.0889981						8	125001	175000	exonic	LOC102190689	0.0889981
13	53250001	53300000	69	0.412701	0.112837						13	53250001	53300000	exonic	ABHD16B,TPD52L2	0.112837
13	53200001	53250000	67	0.411681	0.156896						13	53200001	53250000	exonic	DNAJC5,UCKL1,ZNF512B	0.156896
3	95450001	95500000	94	0.409496	0.124148						3	95450001	95500000	exonic	SPAG17	0.124148
13	56800001	56850000	83	0.409339	0.117773						13	56800001	56850000	exonic	LOC102188874,LOC102190430,LOC108633189	0.117773
13	53150001	53200000	83	0.409128	0.137784						13	53150001	53200000	exonic	PRPF6,SAMD10	0.137784
13	53225001	53275000	66	0.40732	0.147101						13	53225001	53275000	exonic	DNAJC5,TPD52L2	0.147101
3	1625001	1675000	288	0.407179	0.161592						3	1625001	1675000	exonic	LOC102183287,LOC102183565	0.161592
22	14725001	14775000	165	0.406256	0.198446						22	14725001	14775000	exonic	LOC102172768,LOC102173047	0.198446
13	53275001	53325000	72	0.406127	0.113152						13	53275001	53325000	exonic	ABHD16B,TPD52L2,ZBTB46	0.113152
7	99925001	99975000	816	0.405246	0.245572						7	99925001	99975000	exonic	LOC102183782,LOC102184333	0.245572
7	56900001	56950000	118	0.403158	0.200302						7	56900001	56950000	ncRNA_exonic	LOC106502360	0.200302
28	36175001	36225000	176	0.401706	0.126116						28	36175001	36225000	exonic	HEATR1,LGALS8	0.126116
9	30000001	30050000	129	0.401022	0.155352						9	30000001	30050000	exonic	PDSS2	0.155352
7	56925001	56975000	100	0.400118	0.174256						7	56925001	56975000	ncRNA_intronic	LOC106502360	0.174256
11	71450001	71500000	71	0.400086	0.0809862						11	71450001	71500000	exonic	BRE	0.0809862
20	31725001	31775000	287	0.398147	0.206326						20	31725001	31775000	exonic	SEPP1	0.206326
11	71125001	71175000	72	0.396292	0.136782						11	71125001	71175000	exonic	BRE	0.136782
8	100001	150000	158	0.394616	0.0842583						8	100001	150000	ncRNA_exonic	LOC102188312	0.0842583
2	16275001	16325000	122	0.394123	0.108937						2	16275001	16325000	exonic	PDE6D,PTMA	0.108937
1	114400001	114450000	184	0.393642	0.169948						1	114400001	114450000	intergenic	RAP2B(dist=185101),P2RY1(dist=117590)	0.169948
12	59075001	59125000	182	0.393067	0.151486						12	59075001	59125000	intergenic	STARD13(dist=7016),RFC3(dist=178831)	0.151486
9	61100001	61150000	139	0.392852	0.161798						9	61100001	61150000	intronic	PDE7B	0.161798
18	25525001	25575000	95	0.38816	0.084398						18	25525001	25575000	exonic	NUDT21,OGFOD1	0.084398
10	71525001	71575000	154	0.384705	0.155642						10	71525001	71575000	intergenic	C10H15orf41(dist=731170),DPH6(dist=454648)	0.155642
22	51600001	51650000	155	0.384233	0.190235						22	51600001	51650000	exonic	LOC102169231,MAP34-B,NME6,SPINK8	0.190235
20	37650001	37700000	126	0.382814	0.115041						20	37650001	37700000	intergenic	SLC1A3(dist=32035),RANBP3L(dist=203042)	0.115041
14	16525001	16575000	128	0.379696	0.139439						14	16525001	16575000	exonic	STK3	0.139439
15	57500001	57550000	184	0.379557	0.151091						15	57500001	57550000	exonic	LOC102180514	0.151091
3	1600001	1650000	359	0.377828	0.147589						3	1600001	1650000	exonic	LOC108635636	0.147589
10	57625001	57675000	127	0.376537	0.142912						10	57625001	57675000	exonic	OAZ2,ZNF609	0.142912
20	31750001	31800000	268	0.375629	0.161997						20	31750001	31800000	exonic	CCDC152,SEPP1	0.161997
1	20950001	21000000	262	0.374838	0.189927						1	20950001	21000000	intergenic	NRIP1(dist=146012),SAMSN1(dist=180650)	0.189927
10	57600001	57650000	125	0.374467	0.154461						10	57600001	57650000	exonic	ZNF609	0.154461
13	48575001	48625000	250	0.371477	0.126583						13	48575001	48625000	intergenic	FERMT1(dist=737320),BMP2(dist=66312)	0.126583
22	14750001	14800000	135	0.37137	0.149147						22	14750001	14800000	exonic	LOC102172768,LOC102173047,LOC102173339,ZNF662	0.149147
4	95500001	95550000	144	0.371009	0.174863						4	95500001	95550000	intergenic	LRRC72(dist=5838),SOSTDC1(dist=8649)	0.174863
11	2750001	2800000	109	0.370815	0.122939						11	2750001	2800000	exonic	FAM178B	0.122939
11	71375001	71425000	78	0.370355	0.0952773						11	71375001	71425000	exonic	BRE	0.0952773
3	95375001	95425000	134	0.370069	0.131038						3	95375001	95425000	exonic	SPAG17	0.131038
27	10575001	10625000	230	0.369379	0.182126						27	10575001	10625000	exonic	ADAM18	0.182126
5	26675001	26725000	113	0.368945	0.154167						5	26675001	26725000	exonic	EIF4B	0.154167
11	49875001	49925000	281	0.367821	0.197889						11	49875001	49925000	exonic	DNAH6	0.197889
6	110850001	110900000	313	0.367153	0.188487						6	110850001	110900000	exonic	C1QTNF7	0.188487
12	33850001	33900000	208	0.367122	0.165671						12	33850001	33900000	exonic	MYCBP2	0.165671
17	26550001	26600000	130	0.365668	0.10251						17	26550001	26600000	exonic	FBRSL1	0.10251
11	14975001	15025000	150	0.365209	0.0962216						11	14975001	15025000	exonic	BIRC6	0.0962216
7	99950001	100000000	699	0.364981	0.192422						7	99950001	100000000	exonic	LOC102183782,LOC102184898	0.192422
14	22750001	22800000	277	0.364488	0.149615						14	22750001	22800000	ncRNA_exonic	LOC102168648	0.149615
13	53300001	53350000	88	0.363591	0.126464						13	53300001	53350000	exonic	ZBTB46	0.126464
15	57525001	57575000	166	0.36322	0.130642						15	57525001	57575000	exonic	LOC102180514,ZBTB16	0.130642
9	29950001	30000000	166	0.36318	0.144683						9	29950001	30000000	exonic	PDSS2	0.144683
12	59100001	59150000	179	0.36289	0.144438						12	59100001	59150000	intergenic	STARD13(dist=32016),RFC3(dist=153831)	0.144438
17	26525001	26575000	119	0.362695	0.106304						17	26525001	26575000	exonic	FBRSL1	0.106304
13	48550001	48600000	238	0.362056	0.123394						13	48550001	48600000	intergenic	FERMT1(dist=712320),BMP2(dist=91312)	0.123394
6	116750001	116800000	121	0.361926	0.115645						6	116750001	116800000	exonic	GRK4,NOP14	0.115645
26	32100001	32150000	225	0.361904	0.138059						26	32100001	32150000	exonic	HPS1,PYROXD2	0.138059
12	59050001	59100000	161	0.361817	0.136245						12	59050001	59100000	exonic	STARD13	0.136245
11	2775001	2825000	122	0.361517	0.105524						11	2775001	2825000	exonic	FAM178B	0.105524
6	116700001	116750000	119	0.360865	0.0849329						6	116700001	116750000	exonic	ADD1,MFSD10,NOP14	0.0849329
18	25600001	25650000	106	0.360431	0.089183						18	25600001	25650000	exonic	AMFR,GNAO1	0.089183
4	95475001	95525000	145	0.360229	0.127829						4	95475001	95525000	exonic	LRRC72	0.127829
18	25550001	25600000	99	0.359274	0.0810995						18	25550001	25600000	exonic	AMFR,NUDT21,OGFOD1	0.0810995
1	114425001	114475000	219	0.357824	0.176125						1	114425001	114475000	intergenic	RAP2B(dist=210101),P2RY1(dist=92590)	0.176125
10	54850001	54900000	201	0.35733	0.116208						10	54850001	54900000	downstream	VPS13C	0.116208
29	39550001	39600000	72	0.357191	0.0767156						29	39550001	39600000	exonic	LOC102171498	0.0767156
1	107025001	107075000	120	0.356778	0.132366						1	107025001	107075000	intergenic	IL12A(dist=53247),LOC102180704(dist=9446)	0.132366
10	60225001	60275000	144	0.355731	0.0994044						10	60225001	60275000	exonic	KLHDC2,NEMF	0.0994044
6	110825001	110875000	279	0.355579	0.176983						6	110825001	110875000	exonic	C1QTNF7	0.176983
12	33825001	33875000	172	0.355026	0.167638						12	33825001	33875000	exonic	MYCBP2	0.167638
3	91650001	91700000	115	0.354858	0.0676691						3	91650001	91700000	exonic	TRIM33	0.0676691
7	98375001	98425000	267	0.353912	0.150541						7	98375001	98425000	exonic	LOC102173176,LOC102184710	0.150541
14	24250001	24300000	247	0.352462	0.17532						14	24250001	24300000	exonic	OXR1	0.17532
10	55125001	55175000	202	0.352259	0.135799						10	55125001	55175000	intergenic	LOC106502555(dist=27297),C2CD4B(dist=43351)	0.135799
20	31775001	31825000	295	0.351388	0.150269						20	31775001	31825000	exonic	CCDC152,SEPP1	0.150269
11	71350001	71400000	67	0.35132	0.122797						11	71350001	71400000	ncRNA_exonic	TRNAC-GCA	0.122797
22	51625001	51675000	153	0.351215	0.164875						22	51625001	51675000	exonic	BAC5,BAC7.5,LOC102169231,MAP34-B	0.164875
2	16300001	16350000	127	0.351184	0.0859038						2	16300001	16350000	exonic	PTMA	0.0859038
15	52825001	52875000	140	0.351102	0.0912633						15	52825001	52875000	exonic	BCL9L,CXCR5	0.0912633
10	71550001	71600000	165	0.350564	0.140526						10	71550001	71600000	intergenic	C10H15orf41(dist=756170),DPH6(dist=429648)	0.140526
3	95475001	95525000	100	0.350482	0.133305						3	95475001	95525000	exonic	SPAG17	0.133305
11	71425001	71475000	73	0.350207	0.114997						11	71425001	71475000	exonic	BRE	0.114997
15	66525001	66575000	334	0.350152	0.186652						15	66525001	66575000	ncRNA_exonic	LOC102183984	0.186652
13	56775001	56825000	121	0.349995	0.0867443						13	56775001	56825000	exonic	LOC102188874	0.0867443
11	71550001	71600000	101	0.346873	0.0869414						11	71550001	71600000	exonic	RBKS	0.0869414
8	66650001	66700000	302	0.346585	0.172056						8	66650001	66700000	intergenic	LPL(dist=26750),SLC18A1(dist=143276)	0.172056
17	61725001	61775000	195	0.345747	0.114802						17	61725001	61775000	intergenic	NR3C2(dist=420208),LOC106503013(dist=190378)	0.114802
11	71525001	71575000	93	0.344494	0.0875812						11	71525001	71575000	exonic	BRE,RBKS	0.0875812
5	73525001	73575000	154	0.344025	0.0858804						5	73525001	73575000	intergenic	MYH9(dist=23116),TXN2(dist=7846)	0.0858804
14	16500001	16550000	154	0.343947	0.103883						14	16500001	16550000	exonic	STK3	0.103883
11	71175001	71225000	68	0.343882	0.124024						11	71175001	71225000	exonic	BRE	0.124024
12	59025001	59075000	154	0.343723	0.15674						12	59025001	59075000	exonic	STARD13	0.15674
1	116325001	116375000	236	0.343671	0.200819						1	116325001	116375000	exonic	MED12L,P2RY12,P2RY13	0.200819
11	71400001	71450000	75	0.343432	0.109672						11	71400001	71450000	exonic	BRE	0.109672
29	39600001	39650000	42	0.343341	0.0925191						29	39600001	39650000	exonic	APOOL,LOC102171498	0.0925191
9	61075001	61125000	192	0.342345	0.147664						9	61075001	61125000	intronic	PDE7B	0.147664
1	107000001	107050000	178	0.341348	0.143674						1	107000001	107050000	intergenic	IL12A(dist=28247),LOC102180704(dist=34446)	0.143674
1	147650001	147700000	171	0.341174	0.104372						1	147650001	147700000	intergenic	RUNX1(dist=675947),SETD4(dist=495576)	0.104372
10	60200001	60250000	179	0.341017	0.0959132						10	60200001	60250000	exonic	NEMF	0.0959132
13	27200001	27250000	153	0.340915	0.11973						13	27200001	27250000	exonic	MCM10,OPTN	0.11973
16	44500001	44550000	137	0.340909	0.114622						16	44500001	44550000	ncRNA_exonic	TRNAG-UCC	0.114622
7	99900001	99950000	892	0.339996	0.197521						7	99900001	99950000	exonic	LOC102183504,LOC102184333	0.197521
9	1050001	1100000	284	0.338942	0.111699						9	1050001	1100000	intergenic	CD109(dist=536675),COL12A1(dist=758101)	0.111699
9	26425001	26475000	123	0.33862	0.124259						9	26425001	26475000	exonic	MFSD4B,REV3L	0.124259
1	120875001	120925000	154	0.338468	0.0989788						1	120875001	120925000	ncRNA_exonic	LOC106502391	0.0989788
15	66500001	66550000	357	0.337842	0.175881						15	66500001	66550000	exonic	PIWIL4	0.175881
11	72025001	72075000	154	0.337249	0.120043						11	72025001	72075000	exonic	GTF3C2,MPV17,TRIM54,UCN	0.120043
23	2225001	2275000	118	0.336983	0.098984						23	2225001	2275000	exonic	LOC108633439	0.098984
27	10600001	10650000	207	0.336186	0.151583						27	10600001	10650000	exonic	ADAM18	0.151583
9	26475001	26525000	122	0.336068	0.127665						9	26475001	26525000	exonic	LOC108636724,MFSD4B,SLC16A10	0.127665
15	46025001	46075000	203	0.335893	0.122274						15	46025001	46075000	exonic	SOX6	0.122274
1	109000001	109050000	158	0.335667	0.0567232						1	109000001	109050000	intergenic	SHOX2(dist=12991),VEPH1(dist=574582)	0.0567232
1	108575001	108625000	127	0.335412	0.133921						1	108575001	108625000	exonic	RSRC1	0.133921
5	100825001	100875000	745	0.335212	0.145773						5	100825001	100875000	exonic	LOC102186205	0.145773
11	51250001	51300000	373	0.334954	0.145481						11	51250001	51300000	intergenic	SUCLG1(dist=1177363),NONE(dist=NONE)	0.145481
12	33875001	33925000	196	0.334944	0.0954152						12	33875001	33925000	exonic	CLN5,FBXL3,MYCBP2	0.0954152
5	117625001	117675000	286	0.334652	0.107724						5	117625001	117675000	intergenic	FAM19A5(dist=221377),LOC108636122(dist=388967)	0.107724
1	20975001	21025000	253	0.334479	0.17439						1	20975001	21025000	intergenic	NRIP1(dist=171012),SAMSN1(dist=155650)	0.17439
10	71600001	71650000	85	0.334459	0.10899						10	71600001	71650000	intergenic	C10H15orf41(dist=806170),DPH6(dist=379648)	0.10899
12	175001	225000	796	0.333525	0.230244						12	175001	225000	exonic	LOC102177789	0.230244
27	31500001	31550000	133	0.332877	0.0955629						27	31500001	31550000	exonic	WWC2	0.0955629
8	71200001	71250000	295	0.332529	0.109804						8	71200001	71250000	ncRNA_exonic	LOC108636572	0.109804
1	120950001	121000000	185	0.332357	0.0999747						1	120950001	121000000	intergenic	LOC106502391(dist=21052),PLSCR5(dist=470816)	0.0999747
11	2800001	2850000	133	0.332285	0.0957197						11	2800001	2850000	intergenic	FAM178B(dist=1188),LOC102179291(dist=21374)	0.0957197
10	80600001	80650000	129	0.331979	0.10463						10	80600001	80650000	exonic	NFATC4,RIPK3	0.10463
14	24275001	24325000	239	0.331907	0.150277						14	24275001	24325000	exonic	OXR1	0.150277
1	109225001	109275000	103	0.329753	0.0932886						1	109225001	109275000	intergenic	SHOX2(dist=237991),VEPH1(dist=349582)	0.0932886
15	39825001	39875000	152	0.329668	0.0908851						15	39825001	39875000	intronic	SBF2	0.0908851
16	22775001	22825000	225	0.329593	0.148975						16	22775001	22825000	exonic	MARC1,MARC2	0.148975
9	26450001	26500000	114	0.329499	0.110222						9	26450001	26500000	exonic	LOC108636724,MFSD4B,SLC16A10	0.110222
18	49075001	49125000	83	0.329287	0.0827023						18	49075001	49125000	exonic	FAM98C,GGN,PSMD8,RASGRP4,SPRED3	0.0827023
3	91675001	91725000	162	0.328867	0.0702274						3	91675001	91725000	exonic	TRIM33	0.0702274
12	200001	250000	852	0.328705	0.221672						12	200001	250000	exonic	LOC102177789	0.221672
20	14325001	14375000	115	0.328251	0.0916443						20	14325001	14375000	exonic	ADAMTS6	0.0916443
1	30525001	30575000	414	0.327806	0.142364						1	30525001	30575000	intergenic	TRNAS-GGA(dist=287498),CADM2(dist=1027511)	0.142364
17	15975001	16025000	113	0.327705	0.0725453						17	15975001	16025000	exonic	ATXN2	0.0725453
7	56875001	56925000	122	0.327468	0.133999						7	56875001	56925000	exonic	FGF1	0.133999
5	29275001	29325000	127	0.327331	0.173171						5	29275001	29325000	exonic	FAM186A	0.173171
10	60300001	60350000	203	0.326832	0.11315						10	60300001	60350000	exonic	KLHDC1,POLE2	0.11315
22	14700001	14750000	208	0.32651	0.132053						22	14700001	14750000	exonic	CCDC13,HIGD1A	0.132053
9	49625001	49675000	169	0.326458	0.126982						9	49625001	49675000	exonic	ORC3,RARS2	0.126982
11	3400001	3450000	171	0.326439	0.0944533						11	3400001	3450000	exonic	VWA3B	0.0944533
17	15950001	16000000	119	0.325996	0.0708224						17	15950001	16000000	exonic	ATXN2	0.0708224
11	14950001	15000000	148	0.325769	0.113884						11	14950001	15000000	exonic	BIRC6	0.113884
11	71200001	71250000	75	0.325672	0.122434						11	71200001	71250000	exonic	BRE	0.122434
2	16250001	16300000	101	0.32565	0.089027						2	16250001	16300000	exonic	PDE6D	0.089027
15	52850001	52900000	171	0.32467	0.0745622						15	52850001	52900000	exonic	BCL9L,CXCR5	0.0745622
17	2000001	2050000	128	0.324301	0.0910791						17	2000001	2050000	exonic	LIF	0.0910791
8	71225001	71275000	296	0.324242	0.126009						8	71225001	71275000	intergenic	LOC108636572(dist=5299),ADAM28(dist=16647)	0.126009
15	76100001	76150000	224	0.323536	0.144248						15	76100001	76150000	exonic	BIRC2	0.144248
12	9750001	9800000	115	0.322814	0.111894						12	9750001	9800000	exonic	CLYBL	0.111894
23	28975001	29025000	202	0.322691	0.132127						23	28975001	29025000	exonic	LOC102183469,SLC25A27	0.132127
20	13900001	13950000	172	0.322543	0.112526						20	13900001	13950000	exonic	TRAPPC13,TRIM23	0.112526
1	100625001	100675000	322	0.322491	0.135444						1	100625001	100675000	intergenic	ZBBX(dist=934301),BCHE(dist=356428)	0.135444
16	44525001	44575000	133	0.322193	0.0970094						16	44525001	44575000	intronic	CAMTA1	0.0970094
11	15075001	15125000	137	0.321538	0.0925875						11	15075001	15125000	exonic	TTC27	0.0925875
11	15050001	15100000	160	0.320749	0.119209						11	15050001	15100000	exonic	TTC27	0.119209
10	60275001	60325000	162	0.319661	0.104994						10	60275001	60325000	exonic	KLHDC1,KLHDC2	0.104994
17	26500001	26550000	111	0.319043	0.0854937						17	26500001	26550000	exonic	FBRSL1	0.0854937
11	71825001	71875000	86	0.318992	0.0786738						11	71825001	71875000	exonic	ZNF512	0.0786738
15	46050001	46100000	210	0.318768	0.125303						15	46050001	46100000	intronic	SOX6	0.125303
16	875001	925000	297	0.3187	0.109234						16	875001	925000	exonic	ATP2B4,LAX1	0.109234
16	22800001	22850000	178	0.318504	0.103943						16	22800001	22850000	exonic	2022-03-01	0.103943
10	80575001	80625000	127	0.318473	0.109333						10	80575001	80625000	exonic	ADCY4,LTB4R,RIPK3	0.109333
20	14350001	14400000	99	0.318362	0.0906834						20	14350001	14400000	intergenic	ADAMTS6(dist=20251),CWC27(dist=63203)	0.0906834
15	2625001	2675000	241	0.318134	0.101096						15	2625001	2675000	exonic	LOC102170538,LOC102175573,LOC102180785	0.101096
11	15000001	15050000	178	0.317866	0.0817317						11	15000001	15050000	exonic	BIRC6,TTC27	0.0817317
18	25575001	25625000	106	0.317416	0.0706514						18	25575001	25625000	exonic	AMFR,NUDT21	0.0706514
15	66550001	66600000	260	0.316721	0.131765						15	66550001	66600000	ncRNA_exonic	LOC102183984	0.131765
3	90925001	90975000	62	0.316324	0.12912						3	90925001	90975000	exonic	PHTF1	0.12912
5	72825001	72875000	145	0.316147	0.114526						5	72825001	72875000	exonic	RBFOX2	0.114526
17	61750001	61800000	250	0.31595	0.0929208						17	61750001	61800000	intergenic	NR3C2(dist=445208),LOC106503013(dist=165378)	0.0929208
3	91700001	91750000	178	0.315669	0.0706711						3	91700001	91750000	exonic	TRIM33	0.0706711
8	75250001	75300000	131	0.315548	0.144041						8	75250001	75300000	exonic	DCAF12	0.144041
20	31800001	31850000	266	0.315426	0.137273						20	31800001	31850000	exonic	CCDC152	0.137273
1	114350001	114400000	187	0.315209	0.0962138						1	114350001	114400000	intergenic	RAP2B(dist=135101),P2RY1(dist=167590)	0.0962138
6	21900001	21950000	227	0.315005	0.159225						6	21900001	21950000	intergenic	TACR3(dist=164612),CENPE(dist=1245)	0.159225
1	109175001	109225000	148	0.314354	0.139812						1	109175001	109225000	intergenic	SHOX2(dist=187991),VEPH1(dist=399582)	0.139812
17	3225001	3275000	126	0.313759	0.0931706						17	3225001	3275000	intronic	TTC28	0.0931706
12	75001	125000	395	0.313678	0.210866						12	75001	125000	exonic	LOC102177789	0.210866
14	94250001	94300000	246	0.313449	0.133317						14	94250001	94300000	exonic	KCNQ5	0.133317
12	59000001	59050000	207	0.312751	0.124682						12	59000001	59050000	intronic	STARD13	0.124682
4	5150001	5200000	115	0.312506	0.0868252						4	5150001	5200000	exonic	KMT2C	0.0868252
24	61750001	61800000	94	0.312297	0.107408						24	61750001	61800000	exonic	BCL2,KDSR	0.107408
13	56825001	56875000	91	0.312235	0.0788131						13	56825001	56875000	exonic	LOC102188874,LOC102190430,LOC108633189	0.0788131
10	71575001	71625000	120	0.311711	0.144987						10	71575001	71625000	intergenic	C10H15orf41(dist=781170),DPH6(dist=404648)	0.144987
11	72050001	72100000	156	0.311502	0.129254						11	72050001	72100000	exonic	DNAJC5G,MPV17,TRIM54,UCN	0.129254
5	117600001	117650000	310	0.311384	0.099217						5	117600001	117650000	intergenic	FAM19A5(dist=196377),LOC108636122(dist=413967)	0.099217
11	71500001	71550000	89	0.311206	0.087801						11	71500001	71550000	exonic	BRE	0.087801
20	14300001	14350000	157	0.310758	0.062765						20	14300001	14350000	exonic	ADAMTS6	0.062765
1	108825001	108875000	193	0.310702	0.120532						1	108825001	108875000	exonic	RSRC1	0.120532
18	2650001	2700000	183	0.310128	0.153857						18	2650001	2700000	exonic	VAC14	0.153857
11	51275001	51325000	497	0.310074	0.151078						11	51275001	51325000	intergenic	SUCLG1(dist=1202363),NONE(dist=NONE)	0.151078
6	57675001	57725000	236	0.310041	0.114886						6	57675001	57725000	exonic	PGM2	0.114886
1	130425001	130475000	136	0.309922	0.0993945						1	130425001	130475000	exonic	ARMC8	0.0993945
1	109200001	109250000	97	0.309007	0.0938761						1	109200001	109250000	intergenic	SHOX2(dist=212991),VEPH1(dist=374582)	0.0938761
5	47300001	47350000	126	0.308898	0.0587053						5	47300001	47350000	exonic	HMGA2	0.0587053
14	24225001	24275000	224	0.30878	0.153782						14	24225001	24275000	exonic	OXR1	0.153782
11	14900001	14950000	116	0.307913	0.105465						11	14900001	14950000	exonic	BIRC6	0.105465
25	3675001	3725000	118	0.307772	0.0912753						25	3675001	3725000	exonic	ANKS3,MGRN1,NUDT16L1	0.0912753
11	52625001	52675000	384	0.307306	0.105379						11	52625001	52675000	intergenic	NONE(dist=NONE),CTNNA2(dist=1718823)	0.105379
9	57025001	57075000	184	0.307024	0.118259						9	57025001	57075000	exonic	ENPP1	0.118259
25	18000001	18050000	151	0.306839	0.12609						25	18000001	18050000	exonic	ACSM2B	0.12609
12	9725001	9775000	115	0.306623	0.0999128						12	9725001	9775000	exonic	CLYBL	0.0999128
13	53325001	53375000	86	0.306397	0.103793						13	53325001	53375000	exonic	ARFRP1,LIME1,SLC2A4RG,ZBTB46,ZGPAT	0.103793
11	71800001	71850000	95	0.306208	0.0755555						11	71800001	71850000	exonic	ZNF512	0.0755555
22	37450001	37500000	134	0.306066	0.0721567						22	37450001	37500000	exonic	ATXN7	0.0721567
9	26500001	26550000	124	0.305829	0.106111						9	26500001	26550000	exonic	LOC108636724,SLC16A10	0.106111
1	110475001	110525000	91	0.30572	0.126052						1	110475001	110525000	exonic	TIPARP	0.126052
25	875001	925000	112	0.305706	0.0805614						25	875001	925000	exonic	LOC102177581,LOC102177855,LOC102178129	0.0805614
21	51500001	51550000	408	0.305525	0.10692						21	51500001	51550000	intergenic	LRFN5(dist=464156),LOC102175621(dist=889388)	0.10692
1	109025001	109075000	181	0.305425	0.0835825						1	109025001	109075000	intergenic	SHOX2(dist=37991),VEPH1(dist=549582)	0.0835825
20	23900001	23950000	97	0.305053	0.110628						20	23900001	23950000	exonic	CCNO,DHX29	0.110628
12	66500001	66550000	186	0.304875	0.103052						12	66500001	66550000	intergenic	DLEU7(dist=183906),TRNAG-UCC(dist=404705)	0.103052
3	95675001	95725000	253	0.304657	0.0917402						3	95675001	95725000	intergenic	SPAG17(dist=119650),TBX15(dist=574835)	0.0917402
1	106250001	106300000	192	0.304644	0.119873						1	106250001	106300000	exonic	LOC108636207,PPM1L	0.119873
6	57650001	57700000	239	0.304643	0.113091						6	57650001	57700000	intergenic	RELL1(dist=55961),PGM2(dist=17404)	0.113091
1	147625001	147675000	169	0.304365	0.123226						1	147625001	147675000	intergenic	RUNX1(dist=650947),SETD4(dist=520576)	0.123226
18	49100001	49150000	89	0.303657	0.101403						18	49100001	49150000	exonic	FAM98C,RASGRP4,RYR1,SPRED3	0.101403
15	39850001	39900000	161	0.303646	0.129556						15	39850001	39900000	exonic	SBF2	0.129556
5	73600001	73650000	163	0.303301	0.0868562						5	73600001	73650000	exonic	EIF3D,FOXRED2	0.0868562
1	108600001	108650000	131	0.302757	0.123057						1	108600001	108650000	exonic	RSRC1	0.123057
10	55150001	55200000	216	0.302716	0.102415						10	55150001	55200000	intergenic	LOC106502555(dist=52297),C2CD4B(dist=18351)	0.102415
21	42025001	42075000	128	0.302446	0.12032						21	42025001	42075000	intergenic	ARHGAP5(dist=25450),AKAP6(dist=57414)	0.12032
12	33775001	33825000	152	0.30225	0.10691						12	33775001	33825000	exonic	MYCBP2	0.10691
3	91625001	91675000	108	0.3022	0.049765						3	91625001	91675000	exonic	TRIM33	0.049765
20	13975001	14025000	100	0.302153	0.0884072						20	13975001	14025000	exonic	CENPK,PPWD1	0.0884072
11	3300001	3350000	177	0.301977	0.0985714						11	3300001	3350000	exonic	VWA3B	0.0985714
22	16950001	17000000	99	0.301946	0.116497						22	16950001	17000000	exonic	SETD5	0.116497
11	71225001	71275000	76	0.301914	0.11196						11	71225001	71275000	exonic	BRE	0.11196
16	35925001	35975000	119	0.30191	0.113363						16	35925001	35975000	intergenic	SELE(dist=6327),METTL18(dist=14378)	0.113363
9	26400001	26450000	137	0.301842	0.108617						9	26400001	26450000	exonic	REV3L	0.108617
9	62075001	62125000	198	0.301214	0.120275						9	62075001	62125000	exonic	IL20RA	0.120275
11	14925001	14975000	146	0.301124	0.101477						11	14925001	14975000	exonic	BIRC6	0.101477
26	48550001	48600000	592	0.30093	0.122891						26	48550001	48600000	exonic	LOC106503891	0.122891
10	38675001	38725000	364	0.300929	0.149453						10	38675001	38725000	intergenic	SQRDL(dist=326393),SEMA6D(dist=1727880)	0.149453
4	95450001	95500000	175	0.300879	0.0629977						4	95450001	95500000	exonic	LRRC72	0.0629977
7	29300001	29350000	145	0.300791	0.0961566						7	29300001	29350000	exonic	CKMT2,RASGRF2	0.0961566
15	66575001	66625000	274	0.300715	0.116288						15	66575001	66625000	UTR5	AMOTL1(XM_018059853.1:c.-36368_-36219delins0,XM_018059852.1:c.-36367_-36219delins0)	0.116288
14	26000001	26050000	144	0.300638	0.101303						14	26000001	26050000	ncRNA_exonic	LOC102188518	0.101303
20	13875001	13925000	181	0.300275	0.113605						20	13875001	13925000	exonic	SGTB,TRAPPC13	0.113605
5	73625001	73675000	190	0.300002	0.0856788						5	73625001	73675000	exonic	CACNG2,EIF3D	0.0856788
20	13950001	14000000	114	0.299909	0.0845919						20	13950001	14000000	exonic	PPWD1,TRIM23	0.0845919
1	112475001	112525000	251	0.299811	0.0961146						1	112475001	112525000	intergenic	TRNAR-UCU(dist=11155),LOC102185610(dist=254644)	0.0961146
26	48575001	48625000	519	0.299758	0.12837						26	48575001	48625000	exonic	LOC102186455	0.12837
5	100800001	100850000	944	0.299667	0.129355						5	100800001	100850000	downstream	LOC102186205	0.129355
9	925001	975000	278	0.299488	0.117042						9	925001	975000	intergenic	CD109(dist=411675),COL12A1(dist=883101)	0.117042
1	30550001	30600000	401	0.299358	0.139796						1	30550001	30600000	intergenic	TRNAS-GGA(dist=312498),CADM2(dist=1002511)	0.139796
25	17975001	18025000	138	0.299096	0.0873575						25	17975001	18025000	exonic	ACSM2B	0.0873575
4	40425001	40475000	146	0.298956	0.13364						4	40425001	40475000	intergenic	LOC102188920(dist=243279),INHBA(dist=387122)	0.13364
1	30500001	30550000	286	0.298926	0.112155						1	30500001	30550000	intergenic	TRNAS-GGA(dist=262498),CADM2(dist=1052511)	0.112155
16	49800001	49850000	114	0.298286	0.125413						16	49800001	49850000	exonic	TTLL10	0.125413
13	48475001	48525000	170	0.297993	0.11056						13	48475001	48525000	intergenic	FERMT1(dist=637320),BMP2(dist=166312)	0.11056
1	108800001	108850000	182	0.29798	0.101835						1	108800001	108850000	intronic	RSRC1	0.101835
10	60325001	60375000	167	0.297674	0.106479						10	60325001	60375000	exonic	DNAAF2,KLHDC1,MGAT2,POLE2	0.106479
3	95700001	95750000	232	0.297501	0.103124						3	95700001	95750000	intergenic	SPAG17(dist=144650),TBX15(dist=549835)	0.103124
12	225001	275000	531	0.297231	0.169744						12	225001	275000	exonic	LOC102177789	0.169744
15	18150001	18200000	159	0.297146	0.124626						15	18150001	18200000	exonic	ABTB2,NAT10	0.124626
1	109150001	109200000	148	0.297033	0.128789						1	109150001	109200000	intergenic	SHOX2(dist=162991),VEPH1(dist=424582)	0.128789
25	34925001	34975000	249	0.296596	0.149786						25	34925001	34975000	intronic	LOC102181832	0.149786
5	87425001	87475000	236	0.296459	0.0887028						5	87425001	87475000	exonic	SLCO1A2	0.0887028
15	18125001	18175000	170	0.296081	0.13213						15	18125001	18175000	exonic	ABTB2	0.13213
19	20550001	20600000	98	0.295872	0.0878828						19	20550001	20600000	exonic	TAOK1	0.0878828
9	400001	450000	231	0.295816	0.0953417						9	400001	450000	exonic	CD109	0.0953417
9	57000001	57050000	206	0.2958	0.128824						9	57000001	57050000	exonic	ENPP1	0.128824
16	67425001	67475000	240	0.295372	0.142275						16	67425001	67475000	intergenic	KCNK2(dist=210110),CENPF(dist=95567)	0.142275
12	150001	200000	703	0.295257	0.210298						12	150001	200000	exonic	LOC102177789	0.210298
11	52575001	52625000	447	0.29502	0.131063						11	52575001	52625000	intergenic	NONE(dist=NONE),CTNNA2(dist=1768823)	0.131063
3	63525001	63575000	240	0.29477	0.159676						3	63525001	63575000	exonic	ODF2L	0.159676
22	16725001	16775000	84	0.294453	0.0863645						22	16725001	16775000	exonic	ARPC4,CAMK1,LOC102184009,TADA3	0.0863645
14	25900001	25950000	133	0.294408	0.114974						14	25900001	25950000	exonic	EIF3E	0.114974
14	40175001	40225000	151	0.294171	0.127887						14	40175001	40225000	UTR3	PKIA(XM_005689114.3:c.*3392_*1613delins0,XM_018058384.1:c.*3392_*1613delins0,XM_005689116.3:c.*3392_*1613delins0,XM_018058385.1:c.*3392_*1613delins0)	0.127887
6	51125001	51175000	427	0.293869	0.111387						6	51125001	51175000	intergenic	PCDH7(dist=263893),TRNAW-CCA(dist=1794136)	0.111387
14	87000001	87050000	386	0.29344	0.162958						14	87000001	87050000	intergenic	NONE(dist=NONE),LOC106502806(dist=759476)	0.162958
20	31700001	31750000	266	0.293407	0.140577						20	31700001	31750000	ncRNA_exonic	LOC102191235	0.140577
4	17550001	17600000	100	0.293402	0.0786711						4	17550001	17600000	exonic	UBN2	0.0786711
11	14875001	14925000	140	0.293289	0.121442						11	14875001	14925000	exonic	BIRC6	0.121442
3	63550001	63600000	219	0.29321	0.14961						3	63550001	63600000	exonic	CLCA2,ODF2L	0.14961
10	60250001	60300000	123	0.293197	0.078273						10	60250001	60300000	exonic	KLHDC1,KLHDC2,NEMF	0.078273
2	74425001	74475000	218	0.293021	0.100577						2	74425001	74475000	UTR5	R3HDM1(XM_018062331.1:c.-68863_-68709delins0,XM_018062267.1:c.-68863_-68709delins0,XM_018062263.1:c.-68863_-68709delins0,XM_018062273.1:c.-68863_-68566delins0),ZRANB3(XM_005676192.3:c.27980_27718delins0)	0.100577
1	112500001	112550000	294	0.29294	0.113369						1	112500001	112550000	intergenic	TRNAR-UCU(dist=36155),LOC102185610(dist=229644)	0.113369
5	73500001	73550000	141	0.292592	0.0946478						5	73500001	73550000	UTR5	MYH9(XM_018048283.1:c.30084_29924delins0)	0.0946478
5	111025001	111075000	158	0.292431	0.0814339						5	111025001	111075000	exonic	DNAJB7,ST13,XPNPEP3	0.0814339
22	51575001	51625000	141	0.292218	0.0938371						22	51575001	51625000	exonic	NME6,SPINK8	0.0938371
25	34950001	35000000	312	0.292177	0.164217						25	34950001	35000000	exonic	LOC102187393	0.164217
16	49325001	49375000	98	0.292113	0.107921						16	49325001	49375000	exonic	CALML6	0.107921
16	35950001	36000000	115	0.291884	0.0896336						16	35950001	36000000	exonic	C16H1orf112,METTL18	0.0896336
6	116775001	116825000	126	0.291807	0.0996527						6	116775001	116825000	exonic	GRK4	0.0996527
9	1075001	1125000	273	0.291189	0.0837852						9	1075001	1125000	intergenic	CD109(dist=561675),COL12A1(dist=733101)	0.0837852
9	49650001	49700000	190	0.291101	0.132072						9	49650001	49700000	exonic	RARS2,SLC35A1	0.132072
8	13475001	13525000	274	0.291028	0.138327						8	13475001	13525000	intergenic	TRNAC-ACA(dist=286498),TRNAS-GGA(dist=614261)	0.138327
21	250001	300000	167	0.290602	0.0931983						21	250001	300000	intergenic	NONE(dist=NONE),MKRN3(dist=68224)	0.0931983
20	14275001	14325000	145	0.290561	0.062087						20	14275001	14325000	exonic	ADAMTS6	0.062087
22	49300001	49350000	119	0.290549	0.0841128						22	49300001	49350000	exonic	RAD54L2	0.0841128
19	20575001	20625000	84	0.290539	0.0895188						19	20575001	20625000	exonic	TAOK1	0.0895188
11	49000001	49050000	135	0.290535	0.142205						11	49000001	49050000	intergenic	MAT2A(dist=7326),SH2D6(dist=29744)	0.142205
18	62550001	62600000	66	0.290492	0.0670136						18	62550001	62600000	exonic	LOC102180391,LOC108638040	0.0670136
9	28975001	29025000	148	0.289899	0.143087						9	28975001	29025000	exonic	LACE1	0.143087
5	73550001	73600000	142	0.289883	0.0766707						5	73550001	73600000	exonic	TXN2	0.0766707
11	52650001	52700000	339	0.289631	0.105572						11	52650001	52700000	intergenic	NONE(dist=NONE),CTNNA2(dist=1693823)	0.105572
1	114525001	114575000	180	0.289366	0.0983778						1	114525001	114575000	exonic	P2RY1	0.0983778
5	26400001	26450000	127	0.289011	0.0882883						5	26400001	26450000	exonic	AAAS,SP7	0.0882883
13	61900001	61950000	194	0.288751	0.101555						13	61900001	61950000	ncRNA_exonic	LOC108637410	0.101555
1	114500001	114550000	242	0.288623	0.116195						1	114500001	114550000	intergenic	RAP2B(dist=285101),P2RY1(dist=17590)	0.116195
22	37425001	37475000	137	0.288534	0.0766863						22	37425001	37475000	exonic	ATXN7,PSMD6	0.0766863
4	40175001	40225000	152	0.288485	0.0885689						4	40175001	40225000	ncRNA_exonic	LOC102188920	0.0885689
20	37625001	37675000	150	0.288387	0.0940067						20	37625001	37675000	intergenic	SLC1A3(dist=7035),RANBP3L(dist=228042)	0.0940067
6	31975001	32025000	223	0.288209	0.102706						6	31975001	32025000	intronic	GRID2	0.102706
1	30875001	30925000	303	0.288117	0.111566						1	30875001	30925000	intergenic	TRNAS-GGA(dist=637498),CADM2(dist=677511)	0.111566
12	58975001	59025000	187	0.288096	0.0934911						12	58975001	59025000	exonic	STARD13	0.0934911
9	62050001	62100000	201	0.288004	0.104989						9	62050001	62100000	exonic	IL20RA	0.104989
18	55225001	55275000	80	0.287939	0.0675907						18	55225001	55275000	exonic	BBC3,SAE1	0.0675907
25	3650001	3700000	102	0.287911	0.090914						25	3650001	3700000	exonic	C25H16orf96,MGRN1,UBALD1	0.090914
6	36000001	36050000	202	0.287895	0.0959246						6	36000001	36050000	UTR5	GPRIN3(XM_005681433.3:c.-63028_-62609delins0)	0.0959246
21	56425001	56475000	196	0.287765	0.110403						21	56425001	56475000	intergenic	CPSF2(dist=101598),SLC24A4(dist=10141)	0.110403
2	74450001	74500000	201	0.287755	0.0982797						2	74450001	74500000	UTR5	R3HDM1(XM_018062263.1:c.-25066_-24882delins0,XM_013969945.2:c.-17382_-17211delins0,XM_018062338.1:c.-17382_-17211delins0,XM_013969947.2:c.-17382_-17211delins0,XM_013969941.2:c.-17382_-17211delins0,XM_013969934.2:c.-17382_-17211delins0,XM_018062324.1:c.-17381_-17211delins0,XM_018062295.1:c.-17381_-17211delins0,XM_018062303.1:c.-17381_-17211delins0,XM_018062308.1:c.-17381_-17211delins0,XM_018062300…	0.0982797
20	3525001	3575000	209	0.287739	0.102814						20	3525001	3575000	intergenic	FGF18(dist=202987),SMIM23(dist=81369)	0.102814
1	114375001	114425000	147	0.287677	0.0859123						1	114375001	114425000	intergenic	RAP2B(dist=160101),P2RY1(dist=142590)	0.0859123
15	57550001	57600000	139	0.287586	0.0873247						15	57550001	57600000	exonic	ZBTB16	0.0873247
14	22725001	22775000	354	0.287316	0.104909						14	22725001	22775000	ncRNA_exonic	TRNAS-GGA	0.104909
1	116300001	116350000	237	0.28727	0.144442						1	116300001	116350000	exonic	MED12L	0.144442
9	375001	425000	238	0.287139	0.105182						9	375001	425000	exonic	CD109	0.105182
26	350001	400000	145	0.287046	0.116592						26	350001	400000	exonic	ADAM8,LOC108634012,TUBGCP2,ZNF511	0.116592
1	24750001	24800000	321	0.287007	0.157244						1	24750001	24800000	intergenic	LOC102183454(dist=286466),ROBO1(dist=4211)	0.157244
12	66475001	66525000	188	0.286903	0.101311						12	66475001	66525000	intergenic	DLEU7(dist=158906),TRNAG-UCC(dist=429705)	0.101311
9	1025001	1075000	305	0.286531	0.118241						9	1025001	1075000	intergenic	CD109(dist=511675),COL12A1(dist=783101)	0.118241
1	98300001	98350000	206	0.286336	0.103661						1	98300001	98350000	intronic	LOC102190915	0.103661
26	34325001	34375000	169	0.286336	0.105268						26	34325001	34375000	exonic	ENTPD1	0.105268
15	39975001	40025000	94	0.2863	0.0843905						15	39975001	40025000	exonic	ADM,SBF2	0.0843905
16	38075001	38125000	97	0.286269	0.0971267						16	38075001	38125000	exonic	DNM3	0.0971267
25	3700001	3750000	111	0.28591	0.0928403						25	3700001	3750000	exonic	ANKS3,C25H16orf71,MGRN1,NUDT16L1,ZNF500	0.0928403
18	25625001	25675000	123	0.285347	0.0952792						18	25625001	25675000	exonic	AMFR,GNAO1	0.0952792
27	37875001	37925000	246	0.285053	0.111604						27	37875001	37925000	exonic	WDR17	0.111604
11	48875001	48925000	164	0.284789	0.0834469						11	48875001	48925000	exonic	C11H2orf68,USP39	0.0834469
16	32050001	32100000	193	0.28472	0.125989						16	32050001	32100000	exonic	AKT3	0.125989
9	83525001	83575000	117	0.284717	0.070138						9	83525001	83575000	exonic	IGF2R	0.070138
2	88075001	88125000	117	0.284684	0.0722693						2	88075001	88125000	exonic	ORC4	0.0722693
1	116350001	116400000	301	0.284671	0.175256						1	116350001	116400000	exonic	P2RY12,P2RY13	0.175256
8	103600001	103650000	149	0.2846	0.117374						8	103600001	103650000	intergenic	LOC106502442(dist=52178),TNFSF15(dist=17339)	0.117374
15	39950001	40000000	112	0.284309	0.0820729						15	39950001	40000000	exonic	ADM,SBF2	0.0820729
2	62225001	62275000	285	0.283553	0.127035						2	62225001	62275000	intergenic	LOC108633416(dist=475009),TRNAQ-UUG(dist=109131)	0.127035
16	49400001	49450000	82	0.283423	0.103048						16	49400001	49450000	exonic	GNB1,LOC106502965,NADK	0.103048
12	33800001	33850000	138	0.283303	0.096106						12	33800001	33850000	exonic	MYCBP2	0.096106
14	40150001	40200000	132	0.283292	0.139212						14	40150001	40200000	exonic	ZC2HC1A	0.139212
21	42000001	42050000	128	0.282878	0.124269						21	42000001	42050000	downstream	ARHGAP5	0.124269
5	29300001	29350000	109	0.282875	0.133854						5	29300001	29350000	exonic	LIMA1	0.133854
29	18075001	18125000	178	0.282813	0.117158						29	18075001	18125000	exonic	PAK1	0.117158
8	99525001	99575000	208	0.282671	0.123198						8	99525001	99575000	exonic	TXN	0.123198
8	71250001	71300000	276	0.282626	0.122221						8	71250001	71300000	exonic	ADAM28	0.122221
18	62525001	62575000	14	0.282551	0.058582						18	62525001	62575000	exonic	LOC108638040,LOC108638087	0.058582
20	23575001	23625000	122	0.282499	0.0919208						20	23575001	23625000	exonic	SLC38A9	0.0919208
17	1950001	2000000	138	0.282445	0.0808076						17	1950001	2000000	exonic	GATSL3,LIF,OSM,TBC1D10A	0.0808076
12	15500001	15550000	704	0.282354	0.184941						12	15500001	15550000	exonic	LOC102180841	0.184941
11	2725001	2775000	97	0.282314	0.0827449						11	2725001	2775000	exonic	ANKRD23,ANKRD39,FAM178B,SEMA4C	0.0827449
13	43725001	43775000	170	0.282273	0.0979715						13	43725001	43775000	intergenic	LOC106502758(dist=338975),LOC106502759(dist=179805)	0.0979715
16	33400001	33450000	202	0.281689	0.0903646						16	33400001	33450000	exonic	BECN2	0.0903646
8	25325001	25375000	156	0.281659	0.0914543						8	25325001	25375000	exonic	ADAMTSL1	0.0914543
14	25975001	26025000	147	0.281596	0.100908						14	25975001	26025000	intergenic	EIF3E(dist=46274),LOC102188518(dist=6382)	0.100908
18	25975001	26025000	75	0.281311	0.0952625						18	25975001	26025000	intergenic	GNAO1(dist=164212),CES5A(dist=27029)	0.0952625
3	95425001	95475000	101	0.281251	0.0721835						3	95425001	95475000	exonic	SPAG17	0.0721835
7	99875001	99925000	856	0.281214	0.143804						7	99875001	99925000	exonic	LOC102183504	0.143804
11	52550001	52600000	428	0.280919	0.126064						11	52550001	52600000	intergenic	NONE(dist=NONE),CTNNA2(dist=1793823)	0.126064
5	112425001	112475000	152	0.280816	0.0917426						5	112425001	112475000	exonic	LOC102173645,POLDIP3	0.0917426
13	27225001	27275000	141	0.280775	0.101755						13	27225001	27275000	exonic	MCM10,UCMA	0.101755
26	43875001	43925000	241	0.280751	0.140959						26	43875001	43925000	exonic	CSTF2T	0.140959
17	14250001	14300000	160	0.280726	0.097493						17	14250001	14300000	intronic	TAOK3	0.097493
10	20975001	21025000	67	0.280519	0.0730672						10	20975001	21025000	exonic	LOC102179204	0.0730672
23	2200001	2250000	134	0.280456	0.0843685						23	2200001	2250000	exonic	LOC108633439	0.0843685
9	24900001	24950000	240	0.28043	0.122389						9	24900001	24950000	intergenic	TRNAC-GCA(dist=149232),LAMA4(dist=562853)	0.122389
13	62300001	62350000	94	0.280389	0.111581						13	62300001	62350000	exonic	BPIFA1,BPIFA3,BPIFB1	0.111581
16	44475001	44525000	145	0.280382	0.0838896						16	44475001	44525000	ncRNA_exonic	TRNAG-UCC	0.0838896
23	47875001	47925000	285	0.280327	0.113823						23	47875001	47925000	intronic	KHDRBS2	0.113823
12	100001	150000	553	0.280046	0.181749						12	100001	150000	exonic	LOC102177789	0.181749
3	85575001	85625000	219	0.27993	0.147689						3	85575001	85625000	exonic	LOC102191575	0.147689
20	23875001	23925000	119	0.279481	0.117653						20	23875001	23925000	exonic	DHX29,SKIV2L2	0.117653
1	107050001	107100000	139	0.279372	0.0957451						1	107050001	107100000	exonic	LOC102180704	0.0957451
6	37925001	37975000	103	0.279318	0.0544825						6	37925001	37975000	exonic	LCORL	0.0544825
13	61100001	61150000	38	0.279091	0.07624						13	61100001	61150000	exonic	ASXL1	0.07624
11	52450001	52500000	435	0.278982	0.134589						11	52450001	52500000	intergenic	NONE(dist=NONE),CTNNA2(dist=1893823)	0.134589
22	16925001	16975000	96	0.278601	0.099766						22	16925001	16975000	exonic	LHFPL4,SETD5	0.099766
16	35900001	35950000	175	0.2785	0.103887						16	35900001	35950000	exonic	SELE	0.103887
15	25225001	25275000	170	0.278395	0.09968						15	25225001	25275000	exonic	FIBIN	0.09968
5	33025001	33075000	196	0.278179	0.137196						5	33025001	33075000	exonic	SLC38A4	0.137196
9	83500001	83550000	117	0.278167	0.0834877						9	83500001	83550000	exonic	IGF2R	0.0834877
26	32075001	32125000	257	0.278137	0.102742						26	32075001	32125000	exonic	HPS1,HPSE2	0.102742
18	41275001	41325000	132	0.277952	0.0869185						18	41275001	41325000	exonic	HYDIN	0.0869185
13	43750001	43800000	180	0.277946	0.0825124						13	43750001	43800000	intergenic	LOC106502758(dist=363975),LOC106502759(dist=154805)	0.0825124
12	50001	100000	573	0.277945	0.177608						12	50001	100000	exonic	LOC102177789	0.177608
2	62925001	62975000	152	0.277939	0.0929496						2	62925001	62975000	exonic	CLASP1	0.0929496
5	75000001	75050000	366	0.277626	0.136843						5	75000001	75050000	exonic	SYT10	0.136843
26	375001	425000	144	0.277479	0.08464						26	375001	425000	exonic	ADAM8,LOC106503655,LOC108634001,TUBGCP2	0.08464
15	21000001	21050000	155	0.277228	0.0967827						15	21000001	21050000	intergenic	TRNAW-CCA(dist=28430),DCDC5(dist=92522)	0.0967827
1	120850001	120900000	154	0.277203	0.0850719						1	120850001	120900000	ncRNA_exonic	LOC106502391	0.0850719
2	44875001	44925000	132	0.276842	0.0815274						2	44875001	44925000	exonic	BMPR2	0.0815274
14	22775001	22825000	211	0.276838	0.0810692						14	22775001	22825000	exonic	LOC106502852,ZFPM2	0.0810692
5	64875001	64925000	130	0.276777	0.107436						5	64875001	64925000	exonic	IGF1	0.107436
20	14075001	14125000	111	0.276723	0.079186						20	14075001	14125000	exonic	ADAMTS6	0.079186
10	57325001	57375000	175	0.276423	0.0948326						10	57325001	57375000	exonic	CSNK1G1	0.0948326
6	70650001	70700000	110	0.276378	0.103367						6	70650001	70700000	intergenic	PDGFRA(dist=315668),KIT(dist=11232)	0.103367
1	24775001	24825000	273	0.275821	0.118816						1	24775001	24825000	exonic	ROBO1	0.118816
16	49825001	49875000	108	0.275749	0.119791						16	49825001	49875000	UTR5	C16H1orf159(XM_018060556.1:c.-16125_-16017delins0,XM_018060554.1:c.-16125_-16017delins0,XM_018060558.1:c.-16125_-16017delins0)	0.119791
5	107975001	108025000	139	0.275658	0.0869042						5	107975001	108025000	exonic	ATP6V1E1,BCL2L13,LOC102178253	0.0869042
4	43450001	43500000	118	0.275655	0.109247						4	43450001	43500000	exonic	LOC106502044,PPIA	0.109247
1	106275001	106325000	248	0.275524	0.108444						1	106275001	106325000	intergenic	PPM1L(dist=1727),ARL14(dist=34587)	0.108444
4	40400001	40450000	142	0.275492	0.110862						4	40400001	40450000	intergenic	LOC102188920(dist=218279),INHBA(dist=412122)	0.110862
13	53350001	53400000	65	0.275419	0.0849719						13	53350001	53400000	exonic	ARFRP1,LIME1,RTEL1,SLC2A4RG,TNFRSF6B,ZGPAT	0.0849719
24	11200001	11250000	264	0.275164	0.110356						24	11200001	11250000	intergenic	CDH7(dist=134490),LOC102169925(dist=1303127)	0.110356
18	41300001	41350000	124	0.275105	0.0988869						18	41300001	41350000	exonic	HYDIN	0.0988869
19	42775001	42825000	127	0.275091	0.0913572						19	42775001	42825000	exonic	BRCA1,NBR1	0.0913572
12	66425001	66475000	188	0.27506	0.0998843						12	66425001	66475000	intergenic	DLEU7(dist=108906),TRNAG-UCC(dist=479705)	0.0998843
9	50825001	50875000	251	0.275022	0.113452						9	50825001	50875000	exonic	LOC102188858	0.113452
6	31950001	32000000	287	0.275014	0.084974						6	31950001	32000000	intronic	GRID2	0.084974
23	2250001	2300000	104	0.274838	0.0707342						23	2250001	2300000	exonic	RREB1	0.0707342
10	55100001	55150000	219	0.274836	0.092964						10	55100001	55150000	intergenic	LOC106502555(dist=2297),C2CD4B(dist=68351)	0.092964
7	92225001	92275000	125	0.274816	0.0780731						7	92225001	92275000	exonic	ACSBG2	0.0780731
6	93025001	93075000	165	0.274725	0.0868746						6	93025001	93075000	exonic	MRPL1	0.0868746
18	18175001	18225000	138	0.274573	0.100486						18	18175001	18225000	exonic	NOD2	0.100486
7	11225001	11275000	415	0.27434	0.11804						7	11225001	11275000	intergenic	FAM174A(dist=378339),LOC108636452(dist=1081272)	0.11804
15	76125001	76175000	214	0.274221	0.103429						15	76125001	76175000	exonic	BIRC2,TMEM123	0.103429
7	98350001	98400000	248	0.274072	0.101064						7	98350001	98400000	exonic	LOC102184710	0.101064
19	40625001	40675000	212	0.274012	0.117406						19	40625001	40675000	exonic	KRT10,KRT27,LOC102168573	0.117406
29	18050001	18100000	160	0.273992	0.11993						29	18050001	18100000	exonic	PAK1	0.11993
20	14025001	14075000	118	0.273831	0.0753445						20	14025001	14075000	exonic	ADAMTS6,CENPK	0.0753445
1	108850001	108900000	161	0.273805	0.123947						1	108850001	108900000	exonic	RSRC1	0.123947
21	31425001	31475000	148	0.273731	0.0941093						21	31425001	31475000	exonic	SCAPER	0.0941093
23	47900001	47950000	310	0.273613	0.119895						23	47900001	47950000	intronic	KHDRBS2	0.119895
26	48525001	48575000	610	0.273546	0.101858						26	48525001	48575000	exonic	LOC106503891	0.101858
13	41075001	41125000	173	0.273329	0.134203						13	41075001	41125000	ncRNA_exonic	LOC108637367	0.134203
27	10550001	10600000	169	0.273309	0.110753						27	10550001	10600000	exonic	IDO1	0.110753
17	3250001	3300000	119	0.27328	0.0644204						17	3250001	3300000	exonic	TTC28	0.0644204
11	71100001	71150000	79	0.273264	0.0784329						11	71100001	71150000	exonic	BRE	0.0784329
1	114325001	114375000	239	0.273138	0.101907						1	114325001	114375000	intergenic	RAP2B(dist=110101),P2RY1(dist=192590)	0.101907
14	22575001	22625000	228	0.272982	0.102539						14	22575001	22625000	intergenic	LRP12(dist=432977),TRNAS-GGA(dist=113260)	0.102539
14	40200001	40250000	142	0.272797	0.104534						14	40200001	40250000	exonic	PKIA	0.104534
1	58800001	58850000	100	0.27275	0.0727805						1	58800001	58850000	UTR5	ZBTB20(XM_018040565.1:c.30481_29476delins0)	0.0727805
13	53125001	53175000	84	0.272584	0.066483						13	53125001	53175000	exonic	PRPF6,SOX18,TCEA2	0.066483
14	86800001	86850000	430	0.272581	0.089048						14	86800001	86850000	intergenic	LOC108637487(dist=1912426),LOC106502806(dist=959476)	0.089048
27	37850001	37900000	221	0.272411	0.09654						27	37850001	37900000	exonic	WDR17	0.09654
28	36125001	36175000	269	0.272346	0.165155						28	36125001	36175000	exonic	HEATR1	0.165155
17	2850001	2900000	135	0.272338	0.085071						17	2850001	2900000	exonic	C17H22orf31,ZNRF3	0.085071
6	110875001	110925000	280	0.272261	0.12843						6	110875001	110925000	exonic	C1QTNF7,CC2D2A	0.12843
5	23350001	23400000	151	0.272226	0.146046						5	23350001	23400000	intronic	CRADD	0.146046
14	16550001	16600000	91	0.272108	0.073252						14	16550001	16600000	exonic	STK3	0.073252
3	1050001	1100000	163	0.271972	0.0866652						3	1050001	1100000	exonic	CAPN10,GPR35,LOC108633854	0.0866652
2	19725001	19775000	239	0.271955	0.0901347						2	19725001	19775000	exonic	CCL20	0.0901347
20	52400001	52450000	243	0.271925	0.109097						20	52400001	52450000	intergenic	CDH12(dist=911869),TRNAC-GCA(dist=192905)	0.109097
17	14275001	14325000	169	0.271921	0.100709						17	14275001	14325000	intronic	TAOK3	0.100709
13	16725001	16775000	230	0.271727	0.121291						13	16725001	16775000	exonic	CCDC3	0.121291
12	25001	75000	780	0.271591	0.182002						12	25001	75000	exonic	LOC102177789	0.182002
9	49600001	49650000	159	0.271558	0.0859091						9	49600001	49650000	exonic	ORC3,RARS2	0.0859091
20	14375001	14425000	81	0.271431	0.0663472						20	14375001	14425000	intergenic	ADAMTS6(dist=45251),CWC27(dist=38203)	0.0663472
15	72200001	72250000	355	0.271369	0.0925349						15	72200001	72250000	intergenic	NONE(dist=NONE),LOC102175874(dist=11527)	0.0925349
5	99775001	99825000	150	0.271285	0.114073						5	99775001	99825000	intergenic	FOXJ2(dist=24751),SLC2A3(dist=13971)	0.114073
8	25350001	25400000	159	0.271126	0.0969818						8	25350001	25400000	exonic	ADAMTSL1	0.0969818
9	77350001	77400000	261	0.271053	0.133138						9	77350001	77400000	intergenic	RGS17(dist=63447),LOC102190323(dist=205319)	0.133138
1	108975001	109025000	131	0.270833	0.0481871						1	108975001	109025000	exonic	SHOX2	0.0481871
21	51475001	51525000	407	0.270348	0.100365						21	51475001	51525000	intergenic	LRFN5(dist=439156),LOC102175621(dist=914388)	0.100365
10	61325001	61375000	240	0.27032	0.0840806						10	61325001	61375000	intergenic	RPS29(dist=922518),TRNAC-ACA(dist=715133)	0.0840806
15	66475001	66525000	278	0.270235	0.104769						15	66475001	66525000	exonic	PIWIL4	0.104769
2	62250001	62300000	264	0.270201	0.089098						2	62250001	62300000	intergenic	LOC108633416(dist=500009),TRNAQ-UUG(dist=84131)	0.089098
19	34275001	34325000	89	0.270182	0.0834787						19	34275001	34325000	exonic	RAI1,SREBF1	0.0834787
16	49350001	49400000	92	0.270178	0.0989556						16	49350001	49400000	exonic	GNB1	0.0989556
25	1000001	1050000	151	0.270084	0.0809057						25	1000001	1050000	exonic	C25H16orf91,CCDC154,LOC108633912,UNKL	0.0809057
20	14050001	14100000	123	0.26991	0.0773977						20	14050001	14100000	exonic	ADAMTS6	0.0773977
11	86075001	86125000	132	0.269824	0.0823987						11	86075001	86125000	exonic	ROCK2	0.0823987
1	109250001	109300000	150	0.269792	0.0793916						1	109250001	109300000	intergenic	SHOX2(dist=262991),VEPH1(dist=324582)	0.0793916
21	225001	275000	154	0.269695	0.0832488						21	225001	275000	intergenic	NONE(dist=NONE),MKRN3(dist=93224)	0.0832488
19	42800001	42850000	137	0.26968	0.0908689						19	42800001	42850000	exonic	BRCA1,LOC102175055,NBR1,TMEM106A	0.0908689
21	64525001	64575000	145	0.269545	0.0798935						21	64525001	64575000	exonic	WARS,WDR25	0.0798935
10	38700001	38750000	353	0.269414	0.117771						10	38700001	38750000	intergenic	SQRDL(dist=351393),SEMA6D(dist=1702880)	0.117771
8	75225001	75275000	105	0.269383	0.0857274						8	75225001	75275000	UTR5	UBAP2(XM_013966140.2:c.31419_31328delins0)	0.0857274
21	56450001	56500000	201	0.269051	0.110913						21	56450001	56500000	exonic	SLC24A4	0.110913
6	36850001	36900000	111	0.269026	0.0992357						6	36850001	36900000	exonic	HERC6	0.0992357
13	48450001	48500000	162	0.269	0.0923048						13	48450001	48500000	intergenic	FERMT1(dist=612320),BMP2(dist=191312)	0.0923048
14	34150001	34200000	131	0.268831	0.0965087						14	34150001	34200000	intergenic	TRPS1(dist=718807),EIF3H(dist=190312)	0.0965087
5	64850001	64900000	143	0.268624	0.0978501						5	64850001	64900000	exonic	IGF1	0.0978501
21	64450001	64500000	170	0.268623	0.0921179						21	64450001	64500000	exonic	SLC25A29,YY1	0.0921179
10	17075001	17125000	124	0.268581	0.0630913						10	17075001	17125000	exonic	FCF1,YLPM1	0.0630913
3	27875001	27925000	232	0.268313	0.142005						3	27875001	27925000	exonic	LRP8	0.142005
22	53200001	53250000	154	0.268199	0.108075						22	53200001	53250000	exonic	LOC102179713	0.108075
3	90950001	91000000	90	0.268063	0.0877983						3	90950001	91000000	exonic	RSBN1	0.0877983
18	36325001	36375000	52	0.267864	0.0702625						18	36325001	36375000	exonic	AGRP,ATP6V0D1,FAM65A	0.0702625
17	15850001	15900000	125	0.267798	0.0907391						17	15850001	15900000	exonic	BRAP,LOC102182159	0.0907391
13	62275001	62325000	116	0.267766	0.104934						13	62275001	62325000	exonic	BPIFA1,BPIFA3	0.104934
4	43475001	43525000	127	0.267551	0.112011						4	43475001	43525000	exonic	LOC106502044,PURB	0.112011
7	65375001	65425000	165	0.26733	0.116676						7	65375001	65425000	intronic	FSTL4	0.116676
10	23900001	23950000	154	0.26726	0.0930024						10	23900001	23950000	exonic	ATP6V1D,EIF2S1,MPP5	0.0930024
20	14000001	14050000	92	0.267202	0.0746605						20	14000001	14050000	exonic	CENPK	0.0746605
19	13575001	13625000	203	0.267155	0.115749						19	13575001	13625000	exonic	HNF1B	0.115749
16	850001	900000	297	0.267116	0.089262						16	850001	900000	exonic	LAX1,LOC106502935	0.089262
5	108000001	108050000	135	0.267049	0.0748003						5	108000001	108050000	exonic	BCL2L13	0.0748003
16	4625001	4675000	298	0.266944	0.133208						16	4625001	4675000	exonic	CD55	0.133208
13	52075001	52125000	282	0.266859	0.126861						13	52075001	52125000	exonic	TGM6	0.126861
22	16625001	16675000	97	0.266701	0.116258						22	16625001	16675000	exonic	CRELD1,EMC3,IL17RC,IL17RE,PRRT3	0.116258
3	1175001	1225000	147	0.26663	0.081281						3	1175001	1225000	exonic	ANKMY1,GPC1	0.081281
2	84550001	84600000	190	0.266512	0.0760166						2	84550001	84600000	intergenic	TRNAC-GCA(dist=228120),TRNAS-GGA(dist=1641721)	0.0760166
12	7200001	7250000	276	0.266504	0.0828481						12	7200001	7250000	exonic	BIVM,ERCC5	0.0828481
14	50675001	50725000	90	0.266462	0.0889442						14	50675001	50725000	exonic	ARFGEF1	0.0889442
16	49300001	49350000	82	0.266429	0.107243						16	49300001	49350000	exonic	CALML6,CFAP74,TMEM52	0.107243
10	17000001	17050000	95	0.266316	0.0714137						10	17000001	17050000	exonic	PROX2,YLPM1	0.0714137
7	89100001	89150000	115	0.266305	0.073899						7	89100001	89150000	exonic	AP3D1,IZUMO4,MOB3A	0.073899
6	36950001	37000000	114	0.266284	0.0687126						6	36950001	37000000	exonic	PPM1K	0.0687126
6	18550001	18600000	236	0.266102	0.15671						6	18550001	18600000	exonic	DKK2	0.15671
7	92250001	92300000	128	0.26606	0.0773029						7	92250001	92300000	exonic	ACSBG2,MLLT1	0.0773029
15	21825001	21875000	261	0.266045	0.122617						15	21825001	21875000	exonic	ARL14EP	0.122617
28	36225001	36275000	213	0.26591	0.0887035						28	36225001	36275000	exonic	EDARADD	0.0887035
5	87475001	87525000	235	0.265783	0.0540974						5	87475001	87525000	exonic	LOC102191590	0.0540974
22	4850001	4900000	205	0.265758	0.113158						22	4850001	4900000	intergenic	RBMS3(dist=266875),TGFBR2(dist=119184)	0.113158
14	26025001	26075000	143	0.265753	0.0814028						14	26025001	26075000	ncRNA_exonic	LOC102188518	0.0814028
12	66975001	67025000	142	0.26568	0.105566						12	66975001	67025000	exonic	LOC108637304	0.105566
14	25875001	25925000	130	0.265659	0.0825217						14	25875001	25925000	exonic	EIF3E	0.0825217
17	15825001	15875000	132	0.265554	0.0879961						17	15825001	15875000	exonic	LOC102181144,LOC102182159	0.0879961
16	72775001	72825000	254	0.265539	0.111528						16	72775001	72825000	intergenic	LOC102169208(dist=150793),PLXNA2(dist=899198)	0.111528
17	3200001	3250000	115	0.265451	0.0858029						17	3200001	3250000	intronic	TTC28	0.0858029
11	15025001	15075000	177	0.265342	0.0972475						11	15025001	15075000	exonic	TTC27	0.0972475
11	15225001	15275000	148	0.265311	0.0952634						11	15225001	15275000	intergenic	TTC27(dist=5462),LTBP1(dist=49388)	0.0952634
10	21000001	21050000	75	0.265132	0.0833025						10	21000001	21050000	ncRNA_exonic	LOC108636944,LOC108636945	0.0833025
13	43850001	43900000	180	0.265082	0.105437						13	43850001	43900000	intergenic	LOC106502758(dist=463975),LOC106502759(dist=54805)	0.105437
1	30575001	30625000	277	0.264943	0.12132						1	30575001	30625000	intergenic	TRNAS-GGA(dist=337498),CADM2(dist=977511)	0.12132
13	56400001	56450000	133	0.264939	0.104259						13	56400001	56450000	exonic	EDN3	0.104259
9	83950001	84000000	165	0.264837	0.112084						9	83950001	84000000	exonic	MAP3K4	0.112084
20	23600001	23650000	113	0.264693	0.0716273						20	23600001	23650000	intergenic	SLC38A9(dist=12648),PLPP1(dist=24031)	0.0716273
15	76075001	76125000	181	0.264571	0.0936032						15	76075001	76125000	exonic	BIRC2	0.0936032
2	43800001	43850000	161	0.26428	0.104076						2	43800001	43850000	exonic	CTLA4	0.104076
5	65075001	65125000	147	0.26423	0.092882						5	65075001	65125000	intergenic	IGF1(dist=131829),PAH(dist=161583)	0.092882
7	19725001	19775000	158	0.264212	0.0663852						7	19725001	19775000	ncRNA_exonic	LOC108636454	0.0663852
5	33050001	33100000	206	0.264187	0.100246						5	33050001	33100000	intergenic	SLC38A4(dist=22689),LOC102190664(dist=159356)	0.100246
11	15125001	15175000	110	0.264183	0.0634547						11	15125001	15175000	exonic	TTC27	0.0634547
2	62950001	63000000	165	0.264142	0.0949259						2	62950001	63000000	exonic	CLASP1	0.0949259
1	98325001	98375000	221	0.264107	0.101698						1	98325001	98375000	intronic	LOC102190915	0.101698
10	57575001	57625000	122	0.264085	0.0793618						10	57575001	57625000	exonic	ZNF609	0.0793618
8	43875001	43925000	180	0.264	0.0963321						8	43875001	43925000	exonic	DOCK8	0.0963321
2	97025001	97075000	185	0.263996	0.10964						2	97025001	97075000	intergenic	TRNAC-GCA(dist=166873),GALNT5(dist=7918)	0.10964
5	87450001	87500000	207	0.263889	0.063392						5	87450001	87500000	exonic	LOC102191590,SLCO1A2	0.063392
7	92175001	92225000	116	0.263882	0.094008						7	92175001	92225000	UTR5	RFX2(XM_018050917.1:c.48999_48905delins0,XM_018050919.1:c.48999_48905delins0,XM_018050916.1:c.49004_48905delins0,XM_018050918.1:c.48999_48905delins0)	0.094008
8	71175001	71225000	234	0.263867	0.0705197						8	71175001	71225000	ncRNA_exonic	LOC108636572	0.0705197
1	73575001	73625000	156	0.263795	0.0828746						1	73575001	73625000	exonic	ATP13A4,OPA1	0.0828746
26	42250001	42300000	245	0.262833	0.0933848						26	42250001	42300000	exonic	MINPP1	0.0933848
10	61300001	61350000	253	0.2628	0.0894974						10	61300001	61350000	intergenic	RPS29(dist=897518),TRNAC-ACA(dist=740133)	0.0894974
20	47975001	48025000	302	0.262677	0.0991368						20	47975001	48025000	intergenic	CDH9(dist=1285438),LOC102187166(dist=344920)	0.0991368
4	90525001	90575000	273	0.262526	0.106198						4	90525001	90575000	intergenic	SP4(dist=199640),LOC106502017(dist=14041)	0.106198
11	14850001	14900000	149	0.262483	0.096585						11	14850001	14900000	exonic	BIRC6	0.096585
6	35975001	36025000	127	0.26239	0.120161						6	35975001	36025000	UTR5	GPRIN3(XM_005681433.3:c.-63028_-62609delins0)	0.120161
7	83000001	83050000	169	0.262209	0.111778						7	83000001	83050000	intergenic	LOC102175205(dist=583262),GRAMD3(dist=125651)	0.111778
13	27175001	27225000	179	0.262149	0.0881151						13	27175001	27225000	exonic	MCM10,OPTN	0.0881151
16	8425001	8475000	393	0.262056	0.155786						16	8425001	8475000	intergenic	TRNAK-UUU(dist=89635),NONE(dist=NONE)	0.155786
13	13225001	13275000	206	0.262032	0.0736291						13	13225001	13275000	intergenic	TRNAE-UUC(dist=750663),TRNAS-GGA(dist=630312)	0.0736291
24	4075001	4125000	227	0.261934	0.103302						24	4075001	4125000	exonic	FAM69C	0.103302
1	100650001	100700000	327	0.261864	0.0936943						1	100650001	100700000	intergenic	ZBBX(dist=959301),BCHE(dist=331428)	0.0936943
8	9500001	9550000	103	0.261827	0.0752944						8	9500001	9550000	exonic	HMBOX1	0.0752944
5	33000001	33050000	204	0.261782	0.141204						5	33000001	33050000	exonic	SLC38A4	0.141204
26	31850001	31900000	201	0.261771	0.108867						26	31850001	31900000	intronic	HPSE2	0.108867
12	125001	175000	665	0.26177	0.181133						12	125001	175000	exonic	LOC102177789	0.181133
13	56425001	56475000	103	0.261761	0.0931023						13	56425001	56475000	exonic	ZNF831	0.0931023
7	55575001	55625000	136	0.261708	0.103573						7	55575001	55625000	intergenic	YIPF5(dist=316034),NR3C1(dist=430609)	0.103573
2	15225001	15275000	158	0.261621	0.0811235						2	15225001	15275000	ncRNA_exonic	LOC108637483	0.0811235
15	64650001	64700000	110	0.261597	0.0999561						15	64650001	64700000	exonic	CUL5	0.0999561
5	72800001	72850000	126	0.261442	0.0967244						5	72800001	72850000	exonic	RBFOX2	0.0967244
12	9775001	9825000	139	0.261342	0.0708534						12	9775001	9825000	intronic	CLYBL	0.0708534
12	33900001	33950000	183	0.261331	0.0865905						12	33900001	33950000	exonic	CLN5,FBXL3	0.0865905
2	62975001	63025000	152	0.261321	0.0913589						2	62975001	63025000	exonic	CLASP1	0.0913589
6	28150001	28200000	323	0.261262	0.0990858						6	28150001	28200000	intergenic	STPG2(dist=924192),PDHA2(dist=971873)	0.0990858
11	39325001	39375000	270	0.261232	0.0936627						11	39325001	39375000	ncRNA_exonic	TRNAW-CCA	0.0936627
6	38000001	38050000	98	0.261006	0.104445						6	38000001	38050000	exonic	LCORL	0.104445
1	10100001	10150000	470	0.260981	0.123633						1	10100001	10150000	intergenic	MIR155(dist=837609),NONE(dist=NONE)	0.123633
16	32075001	32125000	165	0.260948	0.0958009						16	32075001	32125000	exonic	AKT3	0.0958009
5	99750001	99800000	161	0.260821	0.118083						5	99750001	99800000	UTR5	FOXJ2(XM_018048505.1:c.7910_7661delins0)	0.118083
26	200001	250000	172	0.260719	0.160052						26	200001	250000	exonic	LOC102185806,MTG1,PAOX,SPRN	0.160052
5	47325001	47375000	120	0.260628	0.0783348						5	47325001	47375000	intergenic	HMGA2(dist=18556),LOC102187299(dist=251234)	0.0783348
8	75275001	75325000	132	0.260574	0.121636						8	75275001	75325000	exonic	DCAF12	0.121636
4	60000001	60050000	231	0.260537	0.122135						4	60000001	60050000	exonic	ELMO1	0.122135
11	12900001	12950000	139	0.260478	0.10191						11	12900001	12950000	exonic	DYSF	0.10191
1	155225001	155275000	290	0.260076	0.115097						1	155225001	155275000	exonic	SATB1	0.115097
9	77375001	77425000	290	0.260061	0.128525						9	77375001	77425000	intergenic	RGS17(dist=88447),LOC102190323(dist=180319)	0.128525
26	43900001	43950000	232	0.259958	0.120856						26	43900001	43950000	intronic	PRKG1	0.120856
7	75925001	75975000	195	0.259817	0.112723						7	75925001	75975000	exonic	DMXL1	0.112723
3	1075001	1125000	130	0.259767	0.0669448						3	1075001	1125000	exonic	CAPN10,RNPEPL1	0.0669448
7	103625001	103675000	154	0.259612	0.0965952						7	103625001	103675000	exonic	IL12RB1	0.0965952
17	16000001	16050000	130	0.259548	0.0434046						17	16000001	16050000	exonic	ATXN2	0.0434046
12	66450001	66500000	183	0.25949	0.0868656						12	66450001	66500000	intergenic	DLEU7(dist=133906),TRNAG-UCC(dist=454705)	0.0868656
29	39625001	39675000	43	0.259474	0.0723041						29	39625001	39675000	exonic	APOOL	0.0723041
10	23875001	23925000	175	0.259124	0.0947177						10	23875001	23925000	exonic	ATP6V1D,EIF2S1,PLEK2	0.0947177
6	36875001	36925000	150	0.259112	0.0663735						6	36875001	36925000	intergenic	HERC6(dist=2522),PPM1K(dist=35492)	0.0663735
2	66125001	66175000	152	0.258967	0.0891825						2	66125001	66175000	intergenic	TRNAC-GCA(dist=104595),INSIG2(dist=199212)	0.0891825
12	9700001	9750000	133	0.258915	0.0828225						12	9700001	9750000	exonic	CLYBL	0.0828225
5	77350001	77400000	143	0.258892	0.129926						5	77350001	77400000	exonic	CAPRIN2,IPO8	0.129926
15	2600001	2650000	199	0.25887	0.0968621						15	2600001	2650000	exonic	LOC102180785,SLC43A3	0.0968621
2	22875001	22925000	205	0.258737	0.0963723						2	22875001	22925000	exonic	DOCK10	0.0963723
10	80475001	80525000	111	0.258651	0.0736895						10	80475001	80525000	exonic	CHMP4A,GMPR2,LOC102188408,NEDD8,TGM1,TINF2,TSSK4	0.0736895
2	16225001	16275000	119	0.258632	0.0699611						2	16225001	16275000	exonic	COPS7B,PDE6D	0.0699611
18	2700001	2750000	140	0.25858	0.0773438						18	2700001	2750000	exonic	MTSS1L,VAC14	0.0773438
8	13500001	13550000	281	0.258376	0.122734						8	13500001	13550000	intergenic	TRNAC-ACA(dist=311498),TRNAS-GGA(dist=589261)	0.122734
10	17050001	17100000	100	0.258341	0.0619253						10	17050001	17100000	exonic	YLPM1	0.0619253
14	34125001	34175000	127	0.258031	0.0915673						14	34125001	34175000	intergenic	TRPS1(dist=693807),EIF3H(dist=215312)	0.0915673
15	66450001	66500000	277	0.257927	0.111031						15	66450001	66500000	exonic	PIWIL4	0.111031
14	4750001	4800000	222	0.257696	0.081179						14	4750001	4800000	exonic	C14H8orf59,E2F5	0.081179
17	15875001	15925000	105	0.257677	0.074191						17	15875001	15925000	exonic	BRAP,LOC102182159	0.074191
5	109700001	109750000	138	0.257609	0.101765						5	109700001	109750000	exonic	SYNGR1	0.101765
3	91725001	91775000	151	0.25759	0.0691807						3	91725001	91775000	exonic	TRIM33	0.0691807
10	57650001	57700000	107	0.257527	0.0758077						10	57650001	57700000	exonic	OAZ2,ZNF609	0.0758077
16	38050001	38100000	117	0.257416	0.093318						16	38050001	38100000	exonic	DNM3	0.093318
9	83925001	83975000	174	0.257391	0.0919097						9	83925001	83975000	exonic	MAP3K4,PLG	0.0919097
7	55600001	55650000	118	0.257313	0.107526						7	55600001	55650000	intergenic	YIPF5(dist=341034),NR3C1(dist=405609)	0.107526
16	49375001	49425000	102	0.25719	0.0986531						16	49375001	49425000	exonic	GNB1	0.0986531
1	108875001	108925000	138	0.257187	0.10378						1	108875001	108925000	intronic	RSRC1	0.10378
10	55075001	55125000	270	0.257037	0.104081						10	55075001	55125000	exonic	LOC106502555,VPS13C	0.104081
16	79150001	79200000	130	0.257025	0.0901188						16	79150001	79200000	exonic	ELF3,LOC108637802,RNPEP	0.0901188
5	30425001	30475000	74	0.256957	0.0797366						5	30425001	30475000	exonic	DDN,KMT2D,PRKAG1,WNT1	0.0797366
26	35000001	35050000	529	0.256926	0.11135						26	35000001	35050000	exonic	LOC102169851	0.11135
9	28950001	29000000	153	0.256671	0.102673						9	28950001	29000000	exonic	LACE1	0.102673
14	25925001	25975000	131	0.256664	0.103631						14	25925001	25975000	exonic	EIF3E	0.103631
14	25850001	25900000	122	0.256663	0.064807						14	25850001	25900000	exonic	EIF3E	0.064807
8	69075001	69125000	87	0.256624	0.080554						8	69075001	69125000	exonic	FAM160B2,HR,NUDT18,REEP4	0.080554
11	15200001	15250000	107	0.256623	0.0715137						11	15200001	15250000	exonic	TTC27	0.0715137
5	93775001	93825000	222	0.256593	0.101881						5	93775001	93825000	exonic	GUCY2C	0.101881
12	33625001	33675000	136	0.256165	0.0854915						12	33625001	33675000	exonic	MYCBP2	0.0854915
16	4925001	4975000	396	0.256164	0.149775						16	4925001	4975000	intergenic	LOC102187247(dist=16080),LOC102184713(dist=67782)	0.149775
15	25300001	25350000	181	0.256154	0.108444						15	25300001	25350000	intergenic	FIBIN(dist=56259),SLC5A12(dist=193650)	0.108444
2	115900001	115950000	130	0.256113	0.0923985						2	115900001	115950000	intergenic	MTX2(dist=144070),HNRNPA3(dist=693583)	0.0923985
4	90500001	90550000	231	0.256034	0.117921						4	90500001	90550000	intergenic	SP4(dist=174640),LOC106502017(dist=39041)	0.117921
1	30900001	30950000	313	0.25602	0.103738						1	30900001	30950000	intergenic	TRNAS-GGA(dist=662498),CADM2(dist=652511)	0.103738
18	18200001	18250000	168	0.255955	0.0952396						18	18200001	18250000	exonic	NOD2,SNX20	0.0952396
23	39575001	39625000	171	0.255869	0.0586304						23	39575001	39625000	exonic	TCP11	0.0586304
6	16900001	16950000	173	0.255792	0.0771787						6	16900001	16950000	intergenic	ETNPPL(dist=5202),OSTC(dist=6740)	0.0771787
2	44850001	44900000	126	0.255752	0.0802146						2	44850001	44900000	UTR3	BMPR2(XM_013971139.2:c.*7089_*2240delins0)	0.0802146
5	26700001	26750000	168	0.255698	0.123719						5	26700001	26750000	exonic	KRT18	0.123719
10	55050001	55100000	240	0.255686	0.103988						10	55050001	55100000	exonic	LOC106502555,VPS13C	0.103988
5	26750001	26800000	170	0.255667	0.11594						5	26750001	26800000	exonic	KRT8	0.11594
10	57300001	57350000	162	0.255606	0.0891896						10	57300001	57350000	exonic	CSNK1G1	0.0891896
26	48625001	48675000	351	0.255552	0.125967						26	48625001	48675000	exonic	LOC102186455	0.125967
1	66975001	67025000	69	0.255496	0.0546284						1	66975001	67025000	intronic	SEMA5B	0.0546284
26	48600001	48650000	389	0.255427	0.117657						26	48600001	48650000	exonic	LOC102186455	0.117657
1	155250001	155300000	214	0.255376	0.0977829						1	155250001	155300000	exonic	SATB1	0.0977829
2	135750001	135800000	259	0.255261	0.145561						2	135750001	135800000	exonic	LOC102186637	0.145561
14	22550001	22600000	246	0.255211	0.109401						14	22550001	22600000	intergenic	LRP12(dist=407977),TRNAS-GGA(dist=138260)	0.109401
8	300001	350000	125	0.255179	0.051216						8	300001	350000	exonic	MFSD14B	0.051216
11	3150001	3200000	216	0.254906	0.0926785						11	3150001	3200000	exonic	TMEM131	0.0926785
11	41975001	42025000	183	0.254722	0.0828854						11	41975001	42025000	intergenic	FANCL(dist=1458527),BCL11A(dist=777900)	0.0828854
5	22725001	22775000	130	0.254694	0.0800622						5	22725001	22775000	intergenic	TRNAE-CUC(dist=63961),NUDT4(dist=189342)	0.0800622
2	84575001	84625000	176	0.254633	0.095425						2	84575001	84625000	intergenic	TRNAC-GCA(dist=253120),TRNAS-GGA(dist=1616721)	0.095425
6	86125001	86175000	213	0.254573	0.132112						6	86125001	86175000	exonic	ODAM	0.132112
22	4825001	4875000	225	0.254494	0.0844965						22	4825001	4875000	intergenic	RBMS3(dist=241875),TGFBR2(dist=144184)	0.0844965
5	88100001	88150000	218	0.254415	0.0829828						5	88100001	88150000	intergenic	PDE3A(dist=16807),TRNAW-CCA(dist=26549)	0.0829828
7	92150001	92200000	106	0.254415	0.0981999						7	92150001	92200000	exonic	RFX2	0.0981999
26	34250001	34300000	234	0.254274	0.0885545						26	34250001	34300000	exonic	C26H10orf131	0.0885545
9	49575001	49625000	133	0.254185	0.0751131						9	49575001	49625000	exonic	ORC3	0.0751131
27	31525001	31575000	159	0.254059	0.0862815						27	31525001	31575000	exonic	WWC2	0.0862815
17	12925001	12975000	137	0.253927	0.0828909						17	12925001	12975000	exonic	C17H12orf49,RNFT2	0.0828909
6	18525001	18575000	300	0.253904	0.128853						6	18525001	18575000	intronic	DKK2	0.128853
29	31800001	31850000	171	0.25389	0.0999678						29	31800001	31850000	intronic	ARHGAP32	0.0999678
5	87500001	87550000	263	0.253881	0.0583602						5	87500001	87550000	exonic	LOC102191590	0.0583602
5	47700001	47750000	165	0.253879	0.0904773						5	47700001	47750000	intronic	MSRB3	0.0904773
15	72975001	73025000	294	0.253876	0.081818						15	72975001	73025000	exonic	LOC108637685	0.081818
14	40225001	40275000	140	0.253735	0.0923189						14	40225001	40275000	exonic	PKIA	0.0923189
5	66575001	66625000	131	0.253602	0.0838874						5	66575001	66625000	exonic	EID3,TXNRD1	0.0838874
19	13600001	13650000	193	0.253564	0.113191						19	13600001	13650000	exonic	HNF1B	0.113191
15	17125001	17175000	181	0.25356	0.108046						15	17125001	17175000	exonic	SLC1A2	0.108046
26	34350001	34400000	152	0.253503	0.0966954						26	34350001	34400000	exonic	ENTPD1	0.0966954
3	23600001	23650000	165	0.253471	0.0991964						3	23600001	23650000	intronic	LOC106501971	0.0991964
29	18025001	18075000	151	0.253256	0.0948509						29	18025001	18075000	exonic	PAK1	0.0948509
29	31250001	31300000	151	0.253231	0.075909						29	31250001	31300000	exonic	ETS1	0.075909
28	36150001	36200000	225	0.253154	0.141533						28	36150001	36200000	exonic	HEATR1,LGALS8	0.141533
2	21225001	21275000	154	0.252991	0.0875137						2	21225001	21275000	intergenic	IRS1(dist=428558),NYAP2(dist=683513)	0.0875137
9	44175001	44225000	136	0.252733	0.0881506						9	44175001	44225000	exonic	EPHA7	0.0881506
10	49350001	49400000	179	0.252712	0.0994658						10	49350001	49400000	ncRNA_exonic	LOC108636906	0.0994658
28	19100001	19150000	196	0.252408	0.0587301						28	19100001	19150000	exonic	LRRC20	0.0587301
8	34900001	34950000	220	0.252347	0.108904						8	34900001	34950000	ncRNA_exonic	LOC108636636	0.108904
2	15525001	15575000	131	0.252241	0.0701854						2	15525001	15575000	exonic	CHRND,CHRNG,EIF4E2,PRSS56	0.0701854
2	88025001	88075000	121	0.252221	0.0635106						2	88025001	88075000	exonic	ACVR2A,ORC4	0.0635106
11	86100001	86150000	139	0.252043	0.0688142						11	86100001	86150000	exonic	ROCK2	0.0688142
8	25300001	25350000	120	0.251991	0.0816763						8	25300001	25350000	exonic	ADAMTSL1	0.0816763
22	49325001	49375000	102	0.251931	0.0875441						22	49325001	49375000	ncRNA_exonic	LOC102191471	0.0875441
26	225001	275000	194	0.25193	0.154453						26	225001	275000	exonic	ECHS1,MTG1,PAOX	0.154453
18	25500001	25550000	136	0.251901	0.0689816						18	25500001	25550000	exonic	BBS2,OGFOD1	0.0689816
11	52600001	52650000	410	0.251884	0.0934825						11	52600001	52650000	intergenic	NONE(dist=NONE),CTNNA2(dist=1743823)	0.0934825
1	130400001	130450000	127	0.251875	0.0761627						1	130400001	130450000	exonic	ARMC8	0.0761627
9	50800001	50850000	222	0.251808	0.105186						9	50800001	50850000	intergenic	HTR1E(dist=651762),LOC102188858(dist=12533)	0.105186
15	72175001	72225000	447	0.251554	0.0824363						15	72175001	72225000	intergenic	NONE(dist=NONE),LOC102175874(dist=36527)	0.0824363
4	74875001	74925000	144	0.251476	0.0639201						4	74875001	74925000	exonic	ORC5	0.0639201
15	2650001	2700000	261	0.251402	0.0766227						15	2650001	2700000	exonic	LOC102170538,LOC102175573,LOC102180520,P2RX3	0.0766227
12	66400001	66450000	163	0.251336	0.0911472						12	66400001	66450000	intergenic	DLEU7(dist=83906),TRNAG-UCC(dist=504705)	0.0911472
1	130450001	130500000	137	0.251291	0.0859371						1	130450001	130500000	exonic	ARMC8	0.0859371
15	39800001	39850000	124	0.251285	0.062094						15	39800001	39850000	intronic	SBF2	0.062094
7	19750001	19800000	169	0.251266	0.0937888						7	19750001	19800000	ncRNA_exonic	LOC108636454	0.0937888
22	16975001	17025000	122	0.251223	0.0764976						22	16975001	17025000	exonic	SETD5	0.0764976
26	42225001	42275000	222	0.251181	0.104766						26	42225001	42275000	exonic	MINPP1	0.104766
22	16550001	16600000	101	0.25113	0.103017						22	16550001	16600000	exonic	BRK1,FANCD2,FANCD2OS	0.103017
24	4100001	4150000	231	0.251105	0.0972815						24	4100001	4150000	exonic	C24H18orf63	0.0972815
4	59975001	60025000	194	0.250994	0.0972608						4	59975001	60025000	exonic	ELMO1	0.0972608
16	32025001	32075000	169	0.2508	0.106851						16	32025001	32075000	exonic	AKT3	0.106851
8	10200001	10250000	191	0.250787	0.0876433						8	10200001	10250000	exonic	PNOC,ZNF395	0.0876433
6	37950001	38000000	102	0.25073	0.0688432						6	37950001	38000000	exonic	LCORL	0.0688432
8	45600001	45650000	140	0.250725	0.0923783						8	45600001	45650000	UTR5;UTR3	APBA1(XM_018052056.1:c.146692_146600delins0,XM_018052054.1:c.146797_146600delins0);PTAR1(XM_018052057.1:c.*9335_*8096delins0)	0.0923783
1	10025001	10075000	474	0.250599	0.116877						1	10025001	10075000	intergenic	MIR155(dist=762609),NONE(dist=NONE)	0.116877
8	225001	275000	107	0.250535	0.0575116						8	225001	275000	exonic	MFSD14B	0.0575116
19	20525001	20575000	115	0.250501	0.06457						19	20525001	20575000	exonic	TAOK1	0.06457
10	17750001	17800000	93	0.250375	0.105318						10	17750001	17800000	exonic	COQ6,ENTPD5,FAM161B,ZNF410	0.105318
1	46125001	46175000	145	0.250267	0.0662714						1	46125001	46175000	intergenic	NFKBIZ(dist=175093),LOC106503198(dist=106011)	0.0662714
19	57100001	57150000	193	0.250207	0.0666919						19	57100001	57150000	exonic	SDK2	0.0666919
13	56375001	56425000	125	0.25005	0.105189						13	56375001	56425000	exonic	EDN3	0.105189
7	103650001	103700000	172	0.249895	0.101569						7	103650001	103700000	exonic	IL12RB1,MAST3	0.101569
2	21400001	21450000	125	0.249671	0.0776397						2	21400001	21450000	intergenic	IRS1(dist=603558),NYAP2(dist=508513)	0.0776397
4	17525001	17575000	130	0.249337	0.0859081						4	17525001	17575000	exonic	FMC1,UBN2	0.0859081
16	33750001	33800000	210	0.249291	0.1127						16	33750001	33800000	exonic	FH,KMO	0.1127
20	36650001	36700000	206	0.249246	0.146679						20	36650001	36700000	exonic	WDR70	0.146679
10	80425001	80475000	75	0.249184	0.0688375						10	80425001	80475000	exonic	IPO4,IRF9,PSME2,REC8,RNF31,TM9SF1	0.0688375
19	40650001	40700000	195	0.249175	0.115757						19	40650001	40700000	exonic	KRT10,KRT12	0.115757
8	34925001	34975000	222	0.249147	0.117101						8	34925001	34975000	ncRNA_intronic	LOC108636636	0.117101
1	16400001	16450000	430	0.249128	0.105663						1	16400001	16450000	intergenic	NCAM2(dist=1946773),TMPRSS15(dist=701749)	0.105663
5	26425001	26475000	91	0.24888	0.0692093						5	26425001	26475000	exonic	AAAS,C5H12orf10,ESPL1,PFDN5,SP7	0.0692093
24	11225001	11275000	341	0.248795	0.119294						24	11225001	11275000	intergenic	CDH7(dist=159490),LOC102169925(dist=1278127)	0.119294
1	120975001	121025000	230	0.248793	0.0816033						1	120975001	121025000	intergenic	LOC106502391(dist=46052),PLSCR5(dist=445816)	0.0816033
1	72775001	72825000	114	0.248595	0.0876598						1	72775001	72825000	exonic	ATP13A3	0.0876598
5	74975001	75025000	313	0.24855	0.109839						5	74975001	75025000	exonic	SYT10	0.109839
14	80575001	80625000	148	0.248504	0.064305						14	80575001	80625000	exonic	LOC102187693,LY6E	0.064305
20	52425001	52475000	249	0.248439	0.0994723						20	52425001	52475000	intergenic	CDH12(dist=936869),TRNAC-GCA(dist=167905)	0.0994723
14	4725001	4775000	194	0.248438	0.0778736						14	4725001	4775000	exonic	C14H8orf59,E2F5,LRRCC1	0.0778736
6	38025001	38075000	77	0.248424	0.0784252						6	38025001	38075000	exonic	LCORL	0.0784252
5	47450001	47500000	124	0.248385	0.0933368						5	47450001	47500000	intergenic	HMGA2(dist=143556),LOC102187299(dist=126234)	0.0933368
5	29250001	29300000	127	0.248352	0.103695						5	29250001	29300000	exonic	FAM186A	0.103695
3	7975001	8025000	197	0.248303	0.0933227						3	7975001	8025000	exonic	INPP5D	0.0933227
3	91425001	91475000	158	0.248301	0.106447						3	91425001	91475000	ncRNA_exonic	LOC102190570	0.106447
1	10075001	10125000	439	0.248272	0.125653						1	10075001	10125000	intergenic	MIR155(dist=812609),NONE(dist=NONE)	0.125653
11	14450001	14500000	136	0.248172	0.072902						11	14450001	14500000	exonic	MEMO1	0.072902
6	51100001	51150000	417	0.248154	0.0647078						6	51100001	51150000	intergenic	PCDH7(dist=238893),TRNAW-CCA(dist=1819136)	0.0647078
1	58825001	58875000	91	0.248143	0.0649392						1	58825001	58875000	UTR5	ZBTB20(XM_018040492.1:c.84976_84633delins0)	0.0649392
11	49025001	49075000	146	0.248107	0.108831						11	49025001	49075000	intergenic	MAT2A(dist=32326),SH2D6(dist=4744)	0.108831
23	12225001	12275000	180	0.248075	0.0989						23	12225001	12275000	exonic	ID4	0.0989
7	70150001	70200000	158	0.24804	0.0626322						7	70150001	70200000	exonic	LOC102171703,TRIM52	0.0626322
7	56950001	57000000	135	0.247547	0.0963168						7	56950001	57000000	ncRNA_intronic	LOC106502360	0.0963168
5	65050001	65100000	176	0.247503	0.105382						5	65050001	65100000	intergenic	IGF1(dist=106829),PAH(dist=186583)	0.105382
5	73475001	73525000	132	0.247338	0.0790426						5	73475001	73525000	UTR5	MYH9(XM_018048283.1:c.30084_29924delins0)	0.0790426
8	99550001	99600000	210	0.247329	0.119038						8	99550001	99600000	exonic	TXN,TXNDC8	0.119038
2	111950001	112000000	196	0.247242	0.0982892						2	111950001	112000000	ncRNA_exonic	TRNAG-CCC	0.0982892
27	10325001	10375000	184	0.247142	0.0909708						27	10325001	10375000	exonic	C27H8orf4	0.0909708
21	31450001	31500000	171	0.246933	0.112474						21	31450001	31500000	exonic	SCAPER	0.112474
8	15200001	15250000	185	0.246883	0.125612						8	15200001	15250000	exonic	LOC108636665	0.125612
5	72450001	72500000	163	0.246822	0.0913934						5	72450001	72500000	exonic	MB	0.0913934
16	4650001	4700000	244	0.246786	0.119857						16	4650001	4700000	exonic	CD55	0.119857
17	14300001	14350000	171	0.24675	0.0857321						17	14300001	14350000	exonic	SUDS3	0.0857321
22	53175001	53225000	162	0.246734	0.0966263						22	53175001	53225000	UTR5	CCR3(XM_018038409.1:c.38761_38683delins0),LOC102179713(XM_018038401.1:c.-4172_-3832delins0)	0.0966263
6	86150001	86200000	168	0.246624	0.111485						6	86150001	86200000	exonic	CSN3,ODAM	0.111485
5	65325001	65375000	157	0.246622	0.0835305						5	65325001	65375000	exonic	PAH	0.0835305
5	47675001	47725000	136	0.246489	0.083529						5	47675001	47725000	exonic	MSRB3	0.083529
12	33650001	33700000	107	0.24628	0.084491						12	33650001	33700000	exonic	MYCBP2	0.084491
12	67000001	67050000	115	0.246254	0.0670857						12	67000001	67050000	exonic	LOC108637304	0.0670857
21	57500001	57550000	150	0.246227	0.0697992						21	57500001	57550000	exonic	UNC79	0.0697992
28	40600001	40650000	315	0.246135	0.0837844						28	40600001	40650000	intronic	DISC1	0.0837844
22	12400001	12450000	174	0.246101	0.118353						22	12400001	12450000	exonic	CX3CR1	0.118353
26	44700001	44750000	186	0.246079	0.102717						26	44700001	44750000	intergenic	TRNAW-CCA(dist=120183),MBL2(dist=288445)	0.102717
12	38300001	38350000	216	0.24606	0.080091						12	38300001	38350000	intergenic	LOC108637273(dist=312943),LOC108637295(dist=49106)	0.080091
3	22775001	22825000	235	0.246017	0.109668						3	22775001	22825000	exonic	LOC102190657,SLC5A9	0.109668
8	13450001	13500000	288	0.245993	0.100937						8	13450001	13500000	intergenic	TRNAC-ACA(dist=261498),TRNAS-GGA(dist=639261)	0.100937
12	58950001	59000000	151	0.245964	0.0941635						12	58950001	59000000	exonic	STARD13	0.0941635
18	54075001	54125000	133	0.245905	0.115731						18	54075001	54125000	exonic	CD3EAP,ERCC1	0.115731
11	71575001	71625000	112	0.245835	0.0696691						11	71575001	71625000	exonic	RBKS	0.0696691
18	54125001	54175000	128	0.245796	0.0568182						18	54125001	54175000	exonic	FOSB,OPA3,PPM1N,RTN2,VASP	0.0568182
27	35925001	35975000	290	0.245721	0.0854557						27	35925001	35975000	intergenic	TRNAC-GCA(dist=1393683),AGA(dist=863507)	0.0854557
24	56625001	56675000	245	0.245682	0.0874641						24	56625001	56675000	intergenic	WDR7(dist=73918),ST8SIA3(dist=143811)	0.0874641
9	13500001	13550000	189	0.245651	0.110249						9	13500001	13550000	ncRNA_exonic	LOC102183068	0.110249
12	1	50000	584	0.245614	0.15561						12	1	50000	exonic	LOC102177789	0.15561
8	43850001	43900000	149	0.24557	0.100354						8	43850001	43900000	exonic	DOCK8	0.100354
2	88000001	88050000	130	0.245465	0.069178						2	88000001	88050000	exonic	ACVR2A,ORC4	0.069178
14	80600001	80650000	182	0.245343	0.0603879						14	80600001	80650000	exonic	LY6E	0.0603879
16	48350001	48400000	113	0.245317	0.0735371						16	48350001	48400000	exonic	PRDM16	0.0735371
1	107100001	107150000	133	0.245238	0.0980886						1	107100001	107150000	exonic	LOC102180704	0.0980886
18	51225001	51275000	201	0.245237	0.107937						18	51225001	51275000	exonic	LOC108638071	0.107937
22	51050001	51100000	84	0.245187	0.0693857						22	51050001	51100000	exonic	ARIH2,P4HTM,WDR6	0.0693857
11	96225001	96275000	113	0.245183	0.0814705						11	96225001	96275000	exonic	PBX3	0.0814705
9	76025001	76075000	105	0.245155	0.091403						9	76025001	76075000	UTR5	ESR1(XM_018053367.1:c.-41960_-41904delins0)	0.091403
5	22850001	22900000	131	0.24514	0.0791331						5	22850001	22900000	intergenic	TRNAE-CUC(dist=188961),NUDT4(dist=64342)	0.0791331
28	40625001	40675000	260	0.24505	0.102451						28	40625001	40675000	intronic	DISC1	0.102451
18	15250001	15300000	81	0.244966	0.0680726						18	15250001	15300000	exonic	IL17C,LOC102188617,MVD,ZC3H18	0.0680726
4	20400001	20450000	224	0.244962	0.0915027						4	20400001	20450000	intergenic	CHRM2(dist=579003),TRNAQ-CUG(dist=110026)	0.0915027
6	70675001	70725000	117	0.244947	0.0933012						6	70675001	70725000	exonic	KIT	0.0933012
12	60025001	60075000	137	0.244896	0.133017						12	60025001	60075000	ncRNA_exonic	LOC102178917	0.133017
1	100600001	100650000	285	0.244876	0.0822298						1	100600001	100650000	intergenic	ZBBX(dist=909301),BCHE(dist=381428)	0.0822298
25	1575001	1625000	119	0.244851	0.0791652						25	1575001	1625000	exonic	CASKIN1,RAB26,TRAF7	0.0791652
6	110800001	110850000	235	0.244828	0.0975579						6	110800001	110850000	UTR5	C1QTNF7(XM_005681906.3:c.-69331_-69019delins0)	0.0975579
14	94225001	94275000	191	0.244812	0.0865678						14	94225001	94275000	exonic	KCNQ5	0.0865678
14	22675001	22725000	208	0.244776	0.0930834						14	22675001	22725000	intergenic	LRP12(dist=532977),TRNAS-GGA(dist=13260)	0.0930834
1	73550001	73600000	183	0.244752	0.0952447						1	73550001	73600000	exonic	OPA1	0.0952447
19	20600001	20650000	104	0.244744	0.0612511						19	20600001	20650000	exonic	ABHD15,TAOK1,TP53I13	0.0612511
4	5225001	5275000	105	0.244652	0.0459942						4	5225001	5275000	exonic	KMT2C	0.0459942
16	22750001	22800000	236	0.244576	0.108282						16	22750001	22800000	exonic	MARC1,MARC2	0.108282
26	35800001	35850000	205	0.244514	0.0913179						26	35800001	35850000	exonic	PLCE1	0.0913179
16	33775001	33825000	195	0.244508	0.0822348						16	33775001	33825000	exonic	FH,KMO	0.0822348
13	55875001	55925000	158	0.244498	0.0867219						13	55875001	55925000	exonic	CDH26,FAM217B	0.0867219
9	91150001	91200000	146	0.244483	0.0623571						9	91150001	91200000	intergenic	LOC106502505(dist=113357),DLL1(dist=162074)	0.0623571
2	96475001	96525000	130	0.24437	0.0490008						2	96475001	96525000	exonic	GPD2	0.0490008
10	33650001	33700000	146	0.24425	0.0940963						10	33650001	33700000	intergenic	LOC108636973(dist=6143),OTX2(dist=327297)	0.0940963
18	57025001	57075000	122	0.244246	0.0562458						18	57025001	57075000	exonic	IRF3,PRR12,RRAS,SCAF1	0.0562458
7	98400001	98450000	229	0.244221	0.0920472						7	98400001	98450000	exonic	LOC102173176	0.0920472
18	40750001	40800000	164	0.244195	0.0755496						18	40750001	40800000	exonic	ZNF19	0.0755496
11	41950001	42000000	171	0.244143	0.0932521						11	41950001	42000000	intergenic	FANCL(dist=1433527),BCL11A(dist=802900)	0.0932521
1	15825001	15875000	417	0.244111	0.0851391						1	15825001	15875000	intergenic	NCAM2(dist=1371773),TMPRSS15(dist=1276749)	0.0851391
5	112400001	112450000	162	0.244088	0.085673						5	112400001	112450000	exonic	LOC102173645,POLDIP3,RRP7A,SERHL2	0.085673
9	44200001	44250000	161	0.244082	0.0797415						9	44200001	44250000	intergenic	EPHA7(dist=1987),LOC102171710(dist=1440297)	0.0797415
18	58950001	59000000	207	0.244007	0.114937						18	58950001	59000000	intergenic	LOC102175434(dist=23603),PPP2R1A(dist=91367)	0.114937
9	83275001	83325000	152	0.243865	0.0666579						9	83275001	83325000	exonic	WTAP	0.0666579
18	29000001	29050000	288	0.24386	0.100967						18	29000001	29050000	intergenic	GOT2(dist=1187545),TRNAD-GUC(dist=1527449)	0.100967
9	950001	1000000	267	0.243769	0.0885001						9	950001	1000000	intergenic	CD109(dist=436675),COL12A1(dist=858101)	0.0885001
16	67400001	67450000	246	0.243749	0.114247						16	67400001	67450000	intergenic	KCNK2(dist=185110),CENPF(dist=120567)	0.114247
20	10825001	10875000	182	0.243738	0.0842107						20	10825001	10875000	intergenic	SLC30A5(dist=257303),PIK3R1(dist=523330)	0.0842107
10	17725001	17775000	88	0.243649	0.100961						10	17725001	17775000	exonic	BBOF1,COQ6,ENTPD5	0.100961
15	34100001	34150000	263	0.243628	0.110677						15	34100001	34150000	exonic	HBBC,LOC102174495,LOC102175317,LOC102176442,LOC102182615	0.110677
6	21925001	21975000	237	0.243608	0.113956						6	21925001	21975000	exonic	CENPE	0.113956
26	34225001	34275000	240	0.243561	0.0910545						26	34225001	34275000	exonic	C26H10orf131,CC2D2B	0.0910545
4	67350001	67400000	203	0.243541	0.123578						4	67350001	67400000	intergenic	MDFIC(dist=544253),TFEC(dist=380559)	0.123578
6	38400001	38450000	280	0.243527	0.0983939						6	38400001	38450000	intergenic	LCORL(dist=330989),SLIT2(dist=1798081)	0.0983939
17	64850001	64900000	295	0.243523	0.0959174						17	64850001	64900000	exonic	GATB	0.0959174
6	16875001	16925000	197	0.243436	0.0896896						6	16875001	16925000	exonic	ETNPPL	0.0896896
24	875001	925000	120	0.243401	0.0708271						24	875001	925000	exonic	ATP9B	0.0708271
15	10325001	10375000	261	0.243226	0.102808						15	10325001	10375000	intergenic	TRNAC-GCA(dist=755127),NONE(dist=NONE)	0.102808
13	13250001	13300000	269	0.243211	0.0659425						13	13250001	13300000	intergenic	TRNAE-UUC(dist=775663),TRNAS-GGA(dist=605312)	0.0659425
15	57475001	57525000	200	0.243191	0.09601						15	57475001	57525000	intergenic	C15H11orf71(dist=55180),TRNAG-CCC(dist=2706)	0.09601
10	50600001	50650000	152	0.242865	0.113982						10	50600001	50650000	exonic	POLR2M	0.113982
21	13975001	14025000	372	0.242749	0.106357						21	13975001	14025000	intergenic	ST8SIA2(dist=109714),TRNAK-CUU(dist=102037)	0.106357
23	46500001	46550000	356	0.242696	0.0861873						23	46500001	46550000	intergenic	PRIM2(dist=374833),KHDRBS2(dist=1322421)	0.0861873
3	20050001	20100000	108	0.242324	0.0882431						3	20050001	20100000	exonic	MUTYH,TESK2,TOE1	0.0882431
12	66525001	66575000	159	0.242307	0.0788314						12	66525001	66575000	intergenic	DLEU7(dist=208906),TRNAG-UCC(dist=379705)	0.0788314
25	5700001	5750000	240	0.242275	0.104447						25	5700001	5750000	intronic	RBFOX1	0.104447
21	69200001	69250000	136	0.242206	0.105132						21	69200001	69250000	exonic	LOC102170970,LOC102190176	0.105132
15	57575001	57625000	144	0.242151	0.0848284						15	57575001	57625000	intronic	ZBTB16	0.0848284
1	107075001	107125000	151	0.242133	0.0890659						1	107075001	107125000	exonic	LOC102180704	0.0890659
25	1600001	1650000	131	0.242104	0.0700833						25	1600001	1650000	exonic	BRICD5,CASKIN1,MLST8,TRAF7	0.0700833
14	22850001	22900000	141	0.242102	0.0581528						14	22850001	22900000	intronic	ZFPM2	0.0581528
10	71625001	71675000	114	0.24205	0.0660896						10	71625001	71675000	intergenic	C10H15orf41(dist=831170),DPH6(dist=354648)	0.0660896
12	38325001	38375000	185	0.242036	0.0720803						12	38325001	38375000	intergenic	LOC108637273(dist=337943),LOC108637295(dist=24106)	0.0720803
21	45600001	45650000	203	0.242033	0.0830472						21	45600001	45650000	intergenic	BRMS1L(dist=140672),LOC102184559(dist=193686)	0.0830472
14	81075001	81125000	128	0.242022	0.0715093						14	81075001	81125000	exonic	GRINA,PARP10,PLEC	0.0715093
22	47575001	47625000	148	0.241984	0.0834114						22	47575001	47625000	exonic	DCP1A,TKT	0.0834114
15	13025001	13075000	236	0.241873	0.0856276						15	13025001	13075000	intergenic	LRRC4C(dist=429072),NONE(dist=NONE)	0.0856276
6	107700001	107750000	296	0.241846	0.0963311						6	107700001	107750000	intergenic	TRNAC-GCA(dist=818295),LOC108636237(dist=337824)	0.0963311
6	57775001	57825000	203	0.24184	0.10768						6	57775001	57825000	exonic	TBC1D1	0.10768
4	67325001	67375000	238	0.241814	0.107272						4	67325001	67375000	intergenic	MDFIC(dist=519253),TFEC(dist=405559)	0.107272
8	40400001	40450000	106	0.241743	0.0989375						8	40400001	40450000	exonic	GLIS3	0.0989375
14	56825001	56875000	118	0.241709	0.0971811						14	56825001	56875000	ncRNA_exonic	TRNAC-GCA	0.0971811
5	65300001	65350000	167	0.241676	0.0985379						5	65300001	65350000	exonic	PAH	0.0985379
1	114450001	114500000	230	0.241546	0.0955557						1	114450001	114500000	intergenic	RAP2B(dist=235101),P2RY1(dist=67590)	0.0955557
14	22875001	22925000	129	0.241356	0.0606646						14	22875001	22925000	intronic	ZFPM2	0.0606646
15	18450001	18500000	197	0.241317	0.0576782						15	18450001	18500000	exonic	LMO2	0.0576782
23	29000001	29050000	225	0.241266	0.0920837						23	29000001	29050000	exonic	LOC102183469,SLC25A27	0.0920837
12	33750001	33800000	156	0.241135	0.0840639						12	33750001	33800000	exonic	MYCBP2	0.0840639
10	51125001	51175000	231	0.240989	0.102749						10	51125001	51175000	intergenic	AQP9(dist=50922),LIPC(dist=106674)	0.102749
16	67450001	67500000	224	0.240865	0.0988244						16	67450001	67500000	intergenic	KCNK2(dist=235110),CENPF(dist=70567)	0.0988244
27	33475001	33525000	149	0.24084	0.103613						27	33475001	33525000	intergenic	LOC102185532(dist=1204086),TRNAC-GCA(dist=1006247)	0.103613
1	106975001	107025000	218	0.240762	0.109586						1	106975001	107025000	intergenic	IL12A(dist=3247),LOC102180704(dist=59446)	0.109586
1	72250001	72300000	176	0.240714	0.0992104						1	72250001	72300000	ncRNA_exonic	LOC108636842	0.0992104
5	47475001	47525000	112	0.240648	0.0886422						5	47475001	47525000	intergenic	HMGA2(dist=168556),LOC102187299(dist=101234)	0.0886422
12	7175001	7225000	216	0.240593	0.0961538						12	7175001	7225000	exonic	ERCC5,LOC102181510	0.0961538
11	3250001	3300000	199	0.240521	0.0945272						11	3250001	3300000	intergenic	TMEM131(dist=39073),VWA3B(dist=13660)	0.0945272
18	40775001	40825000	146	0.240433	0.0695035						18	40775001	40825000	exonic	ZNF19,ZNF23	0.0695035
5	24750001	24800000	206	0.240404	0.105946						5	24750001	24800000	intergenic	MIR331(dist=20247),METAP2(dist=74400)	0.105946
7	89075001	89125000	112	0.240335	0.0731205
9	91125001	91175000	179	0.24033	0.0719982
10	64975001	65025000	95	0.240189	0.086624
16	39400001	39450000	148	0.240084	0.0866803
26	34300001	34350000	183	0.24004	0.080522
12	59800001	59850000	236	0.240012	0.0961303
1	10050001	10100000	562	0.239935	0.116144
26	850001	900000	133	0.239898	0.074646
18	2625001	2675000	292	0.239894	0.104191
8	103625001	103675000	153	0.239858	0.0984257
5	79800001	79850000	153	0.239826	0.10368
5	111050001	111100000	193	0.239696	0.0727488
24	48425001	48475000	187	0.239688	0.0950321
18	2675001	2725000	148	0.239649	0.0885357
17	26475001	26525000	137	0.239617	0.069115
25	900001	950000	127	0.239549	0.0711374
11	48750001	48800000	208	0.239503	0.0886521
24	50750001	50800000	122	0.239494	0.0750352
29	19475001	19525000	247	0.239264	0.09148
6	21875001	21925000	247	0.239149	0.0953829
22	16525001	16575000	125	0.239114	0.0968782
16	35975001	36025000	135	0.239102	0.052281
8	23025001	23075000	228	0.239059	0.110105
3	7950001	8000000	223	0.239048	0.0926224
15	64325001	64375000	233	0.238988	0.0994021
20	14400001	14450000	83	0.238958	0.0667672
8	74500001	74550000	144	0.238943	0.128685
7	90125001	90175000	113	0.238818	0.0769772
5	99800001	99850000	144	0.238802	0.0740642
5	95350001	95400000	225	0.238653	0.0769502
1	59450001	59500000	180	0.238629	0.0991775
5	88075001	88125000	192	0.238589	0.0568459
9	29000001	29050000	137	0.238549	0.104548
22	1925001	1975000	287	0.238514	0.100256
2	88100001	88150000	135	0.238379	0.0656715
13	40550001	40600000	163	0.238377	0.0794773
2	21200001	21250000	140	0.238362	0.070433
1	59475001	59525000	166	0.238359	0.0967672
28	44350001	44400000	325	0.238321	0.105946
22	16600001	16650000	107	0.238245	0.0914094
11	12925001	12975000	184	0.238193	0.102742
16	4600001	4650000	324	0.238166	0.131701
9	91100001	91150000	166	0.238133	0.094322
22	53125001	53175000	221	0.23807	0.0940787
18	25950001	26000000	87	0.238057	0.068669
15	53400001	53450000	96	0.237997	0.0666443
21	64475001	64525000	161	0.23783	0.0721066
15	64625001	64675000	134	0.237733	0.0808959
1	114475001	114525000	267	0.237721	0.0833675
14	44250001	44300000	244	0.237662	0.142036
10	80550001	80600000	110	0.237641	0.0941877
16	33600001	33650000	164	0.237569	0.0839502
13	48350001	48400000	213	0.237568	0.0882167
9	46075001	46125000	156	0.237502	0.100856
8	63400001	63450000	129	0.237452	0.0787415
16	11175001	11225000	234	0.237441	0.0976553
25	35875001	35925000	104	0.237396	0.111451
11	49900001	49950000	295	0.237393	0.128499
19	51675001	51725000	123	0.237363	0.0839494
4	40700001	40750000	118	0.237348	0.0525235
3	43075001	43125000	153	0.237326	0.0826602
2	135725001	135775000	248	0.237318	0.128452
10	57350001	57400000	140	0.237291	0.0783061
25	34975001	35025000	336	0.237204	0.140949
16	49475001	49525000	57	0.237201	0.0618301
6	57800001	57850000	190	0.237189	0.0954271
2	62900001	62950000	148	0.237185	0.0798761
21	64550001	64600000	125	0.237129	0.0738256
4	95525001	95575000	173	0.237049	0.10785
13	52050001	52100000	246	0.236934	0.113543
16	78225001	78275000	177	0.236902	0.089478
2	85675001	85725000	142	0.236565	0.102837
1	108950001	109000000	143	0.236447	0.0511749
25	8700001	8750000	222	0.23629	0.107341
6	117100001	117150000	166	0.23622	0.0933115
16	8450001	8500000	288	0.236166	0.12332
25	36475001	36525000	128	0.23614	0.0925259
18	36300001	36350000	55	0.236137	0.0799948
17	14225001	14275000	138	0.236128	0.0614807
3	22750001	22800000	212	0.236105	0.0840821
6	68300001	68350000	162	0.236104	0.0659273
14	16425001	16475000	128	0.236094	0.115364
15	39150001	39200000	120	0.236005	0.0809265
5	111000001	111050000	175	0.235989	0.0667307
21	45750001	45800000	174	0.235985	0.0794819
13	42750001	42800000	286	0.235879	0.117751
1	98825001	98875000	221	0.235852	0.0855195
18	36350001	36400000	58	0.235784	0.0506101
14	16175001	16225000	143	0.235743	0.0849905
2	19700001	19750000	212	0.2357	0.0729485
11	78375001	78425000	144	0.235694	0.0685854
22	1900001	1950000	278	0.235646	0.100878
28	31300001	31350000	264	0.235629	0.10202
20	14150001	14200000	119	0.235543	0.0564206
15	65425001	65475000	299	0.235533	0.115468
26	48500001	48550000	452	0.235518	0.0785553
10	54825001	54875000	174	0.235413	0.0722079
7	56850001	56900000	131	0.235365	0.0700627
4	21700001	21750000	144	0.235283	0.0940676
5	64675001	64725000	108	0.235081	0.072472
6	28125001	28175000	327	0.234953	0.0894158
17	18300001	18350000	139	0.234919	0.0735648
11	6850001	6900000	273	0.234778	0.127007
5	72850001	72900000	172	0.234748	0.0710232
22	31000001	31050000	114	0.234734	0.0844377
10	80450001	80500000	90	0.234659	0.0755338
13	40525001	40575000	133	0.23459	0.0895736
16	22400001	22450000	235	0.234565	0.107224
3	81850001	81900000	257	0.234564	0.0934667
13	16750001	16800000	285	0.234532	0.110587
4	103425001	103475000	220	0.23452	0.0714171
21	64425001	64475000	184	0.23452	0.0728712
28	44325001	44375000	365	0.234494	0.105517
13	41050001	41100000	179	0.234446	0.103014
4	17175001	17225000	147	0.234303	0.0975017
15	39875001	39925000	136	0.234034	0.109669
9	49550001	49600000	104	0.233998	0.0597898
18	3950001	4000000	145	0.233786	0.0745711
17	11325001	11375000	199	0.233677	0.0913247
21	31400001	31450000	139	0.233575	0.0644312
14	16150001	16200000	128	0.233551	0.0832906
16	3975001	4025000	197	0.233547	0.101108
19	7650001	7700000	197	0.233459	0.0769716
23	43775001	43825000	262	0.233399	0.0955388
11	71050001	71100000	99	0.233365	0.0720297
10	42200001	42250000	181	0.233319	0.117874
17	15925001	15975000	110	0.233292	0.0538513
17	11100001	11150000	126	0.233283	0.0563497
28	31400001	31450000	178	0.233212	0.0692743
22	37475001	37525000	148	0.233197	0.0579053
26	31825001	31875000	204	0.233138	0.10216
15	21850001	21900000	225	0.233072	0.101307
14	86825001	86875000	460	0.232858	0.0772336
13	48600001	48650000	196	0.232753	0.0600815
12	60000001	60050000	116	0.232716	0.111559
3	101725001	101775000	158	0.232553	0.0904381
16	49425001	49475000	66	0.232524	0.066493
2	25375001	25425000	181	0.232462	0.0737557
16	3350001	3400000	193	0.23244	0.0667223
16	11200001	11250000	247	0.2324	0.0918878
16	50325001	50375000	124	0.23238	0.0691327
9	24950001	25000000	208	0.232348	0.0929951
2	4650001	4700000	153	0.232292	0.0875759
2	26650001	26700000	210	0.232276	0.063745
2	21975001	22025000	220	0.232273	0.0691276
23	8850001	8900000	107	0.232196	0.0612451
16	22375001	22425000	207	0.232009	0.0865541
11	86125001	86175000	146	0.231965	0.0717776
20	3550001	3600000	199	0.231957	0.0667743
6	93050001	93100000	116	0.231903	0.0664639
9	24925001	24975000	230	0.231871	0.079319
7	55725001	55775000	152	0.231859	0.0992475
25	5725001	5775000	256	0.231766	0.067532
2	90625001	90675000	212	0.231765	0.084568
23	1500001	1550000	174	0.231688	0.0861064
15	72150001	72200000	460	0.231654	0.0875665
11	78350001	78400000	135	0.231627	0.0553462
10	23925001	23975000	149	0.231619	0.0849359
18	25750001	25800000	99	0.23154	0.0727575
29	19450001	19500000	234	0.231539	0.104856
4	65075001	65125000	192	0.231451	0.0923181
15	57700001	57750000	150	0.231215	0.0958836
17	2825001	2875000	135	0.231156	0.0605487
18	15450001	15500000	104	0.231038	0.0681592
2	66150001	66200000	156	0.230993	0.0845206
18	54050001	54100000	171	0.230976	0.0847469
2	40450001	40500000	102	0.230915	0.0801662
23	39900001	39950000	133	0.230837	0.102087
17	28725001	28775000	217	0.230793	0.106337
2	97050001	97100000	204	0.230748	0.0849235
13	43875001	43925000	135	0.23074	0.09352
4	15125001	15175000	173	0.230719	0.0832569
21	57525001	57575000	118	0.230588	0.0662698
22	53100001	53150000	210	0.230544	0.0880677
15	21800001	21850000	228	0.23048	0.107522
26	35275001	35325000	382	0.230465	0.117291
14	50700001	50750000	111	0.230393	0.083826
13	50075001	50125000	221	0.230322	0.11181
12	10125001	10175000	105	0.230313	0.0987715
7	86150001	86200000	162	0.23024	0.0750026
9	61200001	61250000	148	0.230186	0.0983317
20	13925001	13975000	124	0.230079	0.0610011
22	23050001	23100000	195	0.230049	0.124978
7	89125001	89175000	118	0.230034	0.0618319
9	40650001	40700000	236	0.229988	0.112327
29	50475001	50525000	161	0.229971	0.06105
15	57425001	57475000	231	0.229941	0.0955074
16	39425001	39475000	162	0.229898	0.0789362
24	61725001	61775000	131	0.229809	0.0759134
29	18000001	18050000	138	0.229718	0.0781052
5	47275001	47325000	119	0.229711	0.0587274
15	30525001	30575000	109	0.229662	0.0772592
1	16375001	16425000	403	0.229658	0.098772
29	42100001	42150000	322	0.229654	0.107527
9	65650001	65700000	230	0.229593	0.0796112
28	9550001	9600000	252	0.229524	0.0855078
11	71325001	71375000	81	0.229421	0.0776678
5	95325001	95375000	273	0.229401	0.0846144
23	15925001	15975000	169	0.229379	0.0983176
19	51700001	51750000	127	0.229327	0.0730945
11	39300001	39350000	292	0.229164	0.0892025
6	98225001	98275000	171	0.229129	0.0650116
15	13050001	13100000	273	0.229099	0.0972608
9	28800001	28850000	151	0.229095	0.0786929
19	51250001	51300000	93	0.229088	0.0629073
28	26525001	26575000	149	0.229064	0.0840537
17	15900001	15950000	95	0.228983	0.0565054
15	41825001	41875000	146	0.228956	0.0913367
1	108650001	108700000	120	0.228929	0.0805312
26	34275001	34325000	198	0.228919	0.0694253
2	97000001	97050000	167	0.228903	0.0871973
8	94250001	94300000	219	0.228809	0.0895679
23	43750001	43800000	292	0.228768	0.112773
6	74875001	74925000	399	0.228755	0.0970911
14	94275001	94325000	305	0.228674	0.102796
3	40450001	40500000	131	0.228651	0.0770272
10	79875001	79925000	167	0.228589	0.121777
2	88050001	88100000	121	0.22856	0.0513845
8	104775001	104825000	245	0.228451	0.101222
7	22875001	22925000	170	0.22844	0.0820886
13	33075001	33125000	184	0.22834	0.0789093
13	42325001	42375000	133	0.228336	0.0845747
7	22625001	22675000	191	0.228283	0.101616
17	26575001	26625000	140	0.228255	0.0597194
12	9650001	9700000	156	0.228156	0.0785442
22	31025001	31075000	140	0.228118	0.0785429
4	74850001	74900000	128	0.228084	0.0741181
17	22875001	22925000	283	0.228075	0.113944
8	50850001	50900000	172	0.22806	0.0630262
5	98900001	98950000	501	0.228035	0.138783
6	61050001	61100000	110	0.228013	0.081001
8	10225001	10275000	231	0.227988	0.105506
5	22875001	22925000	137	0.227987	0.0889934
25	9775001	9825000	106	0.227901	0.0791215
5	27875001	27925000	173	0.227863	0.108858
5	23700001	23750000	107	0.227805	0.0925104
19	53200001	53250000	117	0.227692	0.0912095
11	71075001	71125000	98	0.227596	0.0660656
4	21675001	21725000	135	0.227551	0.0869606
16	35875001	35925000	243	0.227522	0.0793137
1	73600001	73650000	117	0.227366	0.0640716
18	51725001	51775000	174	0.227295	0.116459
9	91325001	91375000	110	0.22722	0.0779034
1	73525001	73575000	166	0.227219	0.100189
11	49850001	49900000	274	0.227213	0.104016
16	5000001	5050000	529	0.227105	0.118984
13	55850001	55900000	175	0.2271	0.104676
8	43900001	43950000	175	0.227029	0.0699874
11	51300001	51350000	412	0.227007	0.109329
23	41700001	41750000	262	0.227006	0.0832661
26	3050001	3100000	148	0.226994	0.0770797
15	39775001	39825000	111	0.226979	0.0589011
25	150001	200000	101	0.226955	0.0550199
18	55200001	55250000	97	0.226937	0.0624935
3	75100001	75150000	204	0.226933	0.0812023
21	57650001	57700000	122	0.226833	0.0757136
10	57525001	57575000	144	0.226832	0.071256
1	775001	825000	217	0.226815	0.0992778
10	82925001	82975000	119	0.226752	0.0994308
3	49525001	49575000	358	0.226688	0.0819688
11	48850001	48900000	172	0.226648	0.0782504
24	45175001	45225000	157	0.226648	0.0718902
11	49100001	49150000	210	0.22664	0.0917246
15	25275001	25325000	217	0.226553	0.103014
5	47250001	47300000	98	0.226545	0.0916434
23	8825001	8875000	100	0.226544	0.0508591
1	155350001	155400000	137	0.226531	0.0921719
15	65200001	65250000	278	0.226526	0.091962
17	28750001	28800000	160	0.226518	0.105598
20	14100001	14150000	96	0.226232	0.0652032
14	44225001	44275000	310	0.226182	0.105785
8	32750001	32800000	327	0.226177	0.0874587
8	275001	325000	127	0.226163	0.0491591
15	57675001	57725000	163	0.226146	0.0838285
24	33275001	33325000	236	0.226121	0.0939196
7	99975001	100025000	575	0.225993	0.104897
10	50625001	50675000	141	0.225881	0.0982697
6	45225001	45275000	176	0.225876	0.0671186
29	17600001	17650000	127	0.225876	0.079738
6	68275001	68325000	167	0.225824	0.061903
9	53475001	53525000	195	0.225822	0.100721
4	51650001	51700000	107	0.225817	0.0730067
5	18075001	18125000	186	0.22581	0.134256
9	28825001	28875000	150	0.225783	0.0843278
12	31275001	31325000	158	0.225783	0.0863732
24	55725001	55775000	214	0.225723	0.0911053
16	44125001	44175000	157	0.225641	0.0658046
18	57000001	57050000	148	0.225636	0.0503918
1	46150001	46200000	178	0.225613	0.0798882
7	75900001	75950000	165	0.225575	0.0896956
18	16050001	16100000	98	0.225565	0.105963
1	6500001	6550000	264	0.22553	0.0836452
16	5025001	5075000	520	0.225529	0.117191
25	35625001	35675000	103	0.225456	0.0713688
6	38375001	38425000	268	0.225441	0.0919648
16	29200001	29250000	273	0.225305	0.0657888
9	41350001	41400000	265	0.225295	0.0814238
29	4400001	4450000	275	0.225287	0.0951985
29	31225001	31275000	151	0.225276	0.0701446
16	32300001	32350000	163	0.225252	0.114387
19	34250001	34300000	97	0.225136	0.0686835
11	44950001	45000000	229	0.225121	0.0835027
12	66625001	66675000	148	0.225112	0.0906058
4	40150001	40200000	164	0.225096	0.0823034
13	48500001	48550000	144	0.224977	0.0652317
13	29050001	29100000	192	0.224894	0.0824391
21	31950001	32000000	181	0.22488	0.089025
2	16325001	16375000	109	0.224863	0.0642001
28	36100001	36150000	221	0.224849	0.113664
6	72075001	72125000	176	0.224831	0.113064
11	52475001	52525000	377	0.224812	0.101922
1	110450001	110500000	101	0.224808	0.0943043
6	94975001	95025000	276	0.224712	0.0774927
1	82500001	82550000	94	0.224701	0.0767092
9	76050001	76100000	79	0.224699	0.0916372
16	79125001	79175000	134	0.224688	0.0729661
11	52525001	52575000	307	0.224686	0.0947532
15	34075001	34125000	312	0.224673	0.12273
23	8750001	8800000	99	0.224672	0.0646503
7	102850001	102900000	142	0.224639	0.0796086
4	74900001	74950000	162	0.224553	0.0529815
14	31425001	31475000	287	0.224467	0.075671
23	39875001	39925000	128	0.22442	0.0856042
3	40375001	40425000	114	0.224407	0.0585613
15	76375001	76425000	293	0.224205	0.105057
7	64550001	64600000	124	0.224125	0.0740153
18	49050001	49100000	115	0.224111	0.0524791
1	118525001	118575000	321	0.224058	0.142736
7	95350001	95400000	117	0.223979	0.0581648
15	72125001	72175000	396	0.223977	0.0947514
23	47925001	47975000	334	0.223939	0.094417
16	79175001	79225000	143	0.223895	0.0801769
16	12500001	12550000	306	0.22385	0.110356
8	69275001	69325000	114	0.223782	0.0938734
2	88300001	88350000	187	0.22374	0.0641279
3	90900001	90950000	114	0.223725	0.0892272
2	16200001	16250000	127	0.223658	0.0695679
23	35300001	35350000	241	0.223654	0.128704
8	9475001	9525000	122	0.223651	0.0764224
13	53375001	53425000	67	0.223642	0.0785663
16	50300001	50350000	119	0.223575	0.0765022
24	8525001	8575000	253	0.223553	0.0932211
11	96200001	96250000	123	0.223509	0.0614314
11	72225001	72275000	93	0.223339	0.0614714
17	34325001	34375000	287	0.223277	0.0847018
18	38425001	38475000	145	0.223256	0.0745025
21	45450001	45500000	214	0.223244	0.0850976
12	15775001	15825000	1341	0.223176	0.0860392
10	30025001	30075000	107	0.223167	0.0681202
11	96175001	96225000	114	0.223139	0.0633253
5	73450001	73500000	180	0.223127	0.0747865
2	84600001	84650000	183	0.223122	0.107303
5	22750001	22800000	131	0.223111	0.0614077
10	57500001	57550000	136	0.223109	0.0689612
8	74525001	74575000	163	0.223106	0.134557
12	60575001	60625000	80	0.223103	0.0845051
17	32225001	32275000	335	0.223063	0.106534
5	26375001	26425000	124	0.223017	0.0782077
21	45775001	45825000	150	0.223003	0.0709928
1	98800001	98850000	216	0.222986	0.084066
9	24875001	24925000	243	0.222946	0.106577
23	1525001	1575000	189	0.222915	0.0776429
26	48650001	48700000	388	0.222913	0.106006
3	49550001	49600000	339	0.22289	0.0706957
11	3275001	3325000	231	0.222878	0.0945445
12	58850001	58900000	150	0.222866	0.0763547
6	63075001	63125000	287	0.222815	0.0889593
5	64700001	64750000	144	0.222709	0.0712261
12	59825001	59875000	170	0.222702	0.0702381
12	42175001	42225000	438	0.222685	0.136225
1	109050001	109100000	214	0.222667	0.0805823
13	43800001	43850000	172	0.222662	0.0841826
4	105375001	105425000	170	0.222659	0.0924732
25	850001	900000	138	0.222652	0.0739504
20	3500001	3550000	170	0.222607	0.0779152
8	28350001	28400000	239	0.222601	0.0779652
6	16925001	16975000	202	0.222542	0.0895545
10	50900001	50950000	109	0.222538	0.0802084
12	59125001	59175000	191	0.222504	0.100691
16	44550001	44600000	150	0.222405	0.0663113
13	41350001	41400000	188	0.222368	0.0886672
19	9475001	9525000	161	0.222145	0.09809
1	108550001	108600000	101	0.222069	0.0808901
8	38900001	38950000	127	0.222055	0.0683663
21	41825001	41875000	135	0.222049	0.0857917
10	60350001	60400000	155	0.221988	0.0669934
9	90300001	90350000	234	0.221859	0.0839132
8	43350001	43400000	168	0.221851	0.0907297
7	92200001	92250000	128	0.221848	0.0680799
5	87400001	87450000	186	0.221842	0.0765875
11	15100001	15150000	131	0.221833	0.0533478
21	59300001	59350000	138	0.221751	0.0701721
22	17025001	17075000	117	0.221701	0.0763262
3	60225001	60275000	306	0.221671	0.103693
2	85650001	85700000	144	0.221665	0.0756516
2	65500001	65550000	139	0.2216	0.0620345
7	29325001	29375000	159	0.221588	0.0648399
6	61075001	61125000	134	0.221497	0.080756
22	53325001	53375000	148	0.221483	0.0937354
11	52425001	52475000	500	0.221469	0.0890073
6	77650001	77700000	257	0.221445	0.0740747
15	66600001	66650000	277	0.22135	0.0842458
6	20175001	20225000	166	0.221326	0.0762823
16	36025001	36075000	133	0.22128	0.048712
8	45575001	45625000	176	0.221228	0.0838621
14	56850001	56900000	129	0.221211	0.0948552
5	95275001	95325000	294	0.221202	0.0642615
6	59850001	59900000	154	0.2212	0.0805616
6	54100001	54150000	310	0.221174	0.108387
5	27900001	27950000	171	0.221168	0.0988338
3	33550001	33600000	143	0.221128	0.066022
3	27900001	27950000	235	0.221036	0.121071
12	71400001	71450000	219	0.221015	0.103988
14	16200001	16250000	135	0.22097	0.0839088
18	38400001	38450000	153	0.220949	0.068627
16	900001	950000	310	0.220938	0.0951379
5	33075001	33125000	244	0.220913	0.0849011
10	49325001	49375000	150	0.220879	0.0916437
5	99350001	99400000	600	0.22082	0.102703
29	18225001	18275000	234	0.220621	0.109669
29	25025001	25075000	186	0.220546	0.0867771
5	80200001	80250000	176	0.220539	0.067043
6	17550001	17600000	155	0.220521	0.0854529
7	67025001	67075000	87	0.220489	0.051378
21	67075001	67125000	764	0.220444	0.113872
1	108525001	108575000	98	0.220425	0.0650976
29	27950001	28000000	193	0.220415	0.0914463
18	3975001	4025000	166	0.22039	0.0754486
10	600001	650000	211	0.220378	0.0764506
2	115675001	115725000	165	0.22037	0.073953
15	64300001	64350000	328	0.220369	0.0906675
15	60000001	60050000	216	0.220353	0.140786
2	88175001	88225000	152	0.220306	0.0581303
5	22775001	22825000	132	0.22025	0.0724435
15	17900001	17950000	167	0.220196	0.106111
22	11300001	11350000	145	0.220146	0.0955285
15	34025001	34075000	320	0.220127	0.138164
7	56825001	56875000	161	0.220034	0.0652842
8	66625001	66675000	361	0.220007	0.0987113
2	111975001	112025000	184	0.219993	0.0807555
10	30050001	30100000	105	0.219965	0.0633442
9	65675001	65725000	200	0.219945	0.0719895
16	48375001	48425000	124	0.219921	0.0779899
5	107775001	107825000	155	0.219887	0.0680231
25	18425001	18475000	170	0.219872	0.0781968
12	66375001	66425000	144	0.219835	0.0715603
1	45175001	45225000	285	0.219798	0.124276
18	25650001	25700000	135	0.219781	0.0828155
11	71700001	71750000	102	0.219766	0.0656041
5	65025001	65075000	184	0.219722	0.0921302
15	6525001	6575000	98	0.219625	0.0832756
14	4700001	4750000	202	0.219501	0.0660788
2	91400001	91450000	252	0.21947	0.0938748
2	115925001	115975000	151	0.219201	0.0792459
1	63350001	63400000	204	0.219179	0.0870462
6	21200001	21250000	292	0.219144	0.0717206
6	37025001	37075000	124	0.219116	0.0712414
21	41600001	41650000	204	0.219012	0.0907071
5	70075001	70125000	96	0.218995	0.0650269
10	86575001	86625000	184	0.2189	0.0864433
24	12425001	12475000	295	0.218897	0.0518598
26	325001	375000	166	0.218876	0.0854043
7	88625001	88675000	129	0.218874	0.0860922
8	32725001	32775000	400	0.21885	0.0737523
5	109225001	109275000	120	0.218825	0.0594914
7	85900001	85950000	148	0.218801	0.0921404
9	28925001	28975000	125	0.218781	0.0584733
2	135775001	135825000	216	0.218772	0.109329
9	88800001	88850000	225	0.218741	0.065973
10	69025001	69075000	142	0.218728	0.0791755
15	17100001	17150000	221	0.218715	0.087346
20	20175001	20225000	174	0.218709	0.11517
1	42975001	43025000	261	0.218701	0.0767738
28	44375001	44425000	322	0.218627	0.0802363
6	36925001	36975000	118	0.21862	0.0715411
7	21975001	22025000	163	0.21862	0.0765502
8	74600001	74650000	172	0.218611	0.109546
19	36875001	36925000	149	0.218598	0.0873556
4	74950001	75000000	143	0.21857	0.078527
7	64725001	64775000	99	0.218564	0.0818144
6	38450001	38500000	187	0.218533	0.0930185
23	30525001	30575000	78	0.218508	0.0856133
11	48975001	49025000	136	0.218491	0.0661848
5	47425001	47475000	126	0.218489	0.0798691
25	35900001	35950000	102	0.218465	0.0855267
9	91075001	91125000	149	0.218463	0.100972
8	70750001	70800000	142	0.218431	0.0597226
25	35800001	35850000	90	0.218417	0.076361
15	50075001	50125000	178	0.218385	0.095463
11	3125001	3175000	224	0.218339	0.0894718
19	34700001	34750000	116	0.218299	0.066841
11	50125001	50175000	224	0.218206	0.090262
25	3400001	3450000	101	0.218203	0.0540806
17	66825001	66875000	186	0.218155	0.0840187
1	30750001	30800000	373	0.218152	0.0869018
29	40500001	40550000	189	0.218114	0.0955102
26	17725001	17775000	119	0.218107	0.0845777
11	86150001	86200000	156	0.218074	0.0770384
5	66600001	66650000	134	0.218048	0.0959556
25	13425001	13475000	146	0.218035	0.0744143
9	425001	475000	233	0.218025	0.0754177
20	23850001	23900000	143	0.21802	0.0893668
20	40825001	40875000	141	0.218012	0.108009
18	28975001	29025000	261	0.217978	0.0881585
9	47575001	47625000	143	0.217977	0.0675789
15	70950001	71000000	564	0.217966	0.108768
3	1150001	1200000	159	0.217958	0.0677003
18	3375001	3425000	175	0.217932	0.0696314
2	22900001	22950000	211	0.217825	0.0929087
9	80275001	80325000	209	0.217804	0.104395
26	35300001	35350000	299	0.217761	0.0994531
21	64500001	64550000	146	0.217672	0.0604607
26	21100001	21150000	127	0.217645	0.0891518
3	99500001	99550000	94	0.217607	0.0774684
23	35275001	35325000	202	0.21755	0.110923
25	13975001	14025000	233	0.217519	0.0741589
17	64875001	64925000	262	0.217456	0.0995317
25	9800001	9850000	112	0.217439	0.0678241
11	3425001	3475000	152	0.217424	0.0810794
9	28450001	28500000	100	0.21733	0.0615529
12	15475001	15525000	537	0.217318	0.144272
16	43850001	43900000	147	0.217308	0.0643315
23	37850001	37900000	228	0.217301	0.0671502
16	49675001	49725000	90	0.217285	0.0553087
14	40075001	40125000	198	0.217256	0.0877686
4	5125001	5175000	143	0.217234	0.0781475
22	12500001	12550000	229	0.217226	0.0832694
16	47950001	48000000	121	0.217184	0.0866813
6	37000001	37050000	136	0.217153	0.0749753
4	5175001	5225000	116	0.217121	0.0430571
9	1150001	1200000	179	0.217097	0.0831881
7	85825001	85875000	259	0.217093	0.0931362
13	45075001	45125000	150	0.217079	0.0696949
4	17450001	17500000	138	0.21707	0.0545097
3	91975001	92025000	176	0.216991	0.0541688
2	62775001	62825000	142	0.21698	0.0799542
24	900001	950000	120	0.216944	0.0847088
19	36575001	36625000	114	0.216816	0.075432
9	61175001	61225000	144	0.216813	0.0843841
26	34975001	35025000	528	0.21678	0.0908878
6	37975001	38025000	105	0.216727	0.0796796
7	31675001	31725000	115	0.216724	0.0713989
5	112900001	112950000	129	0.216713	0.0794844
5	93850001	93900000	173	0.216689	0.0645061
9	61125001	61175000	119	0.216689	0.0777835
8	103450001	103500000	198	0.21666	0.106181
16	30825001	30875000	247	0.216633	0.0964252
3	1200001	1250000	162	0.216477	0.068617
22	55825001	55875000	158	0.216426	0.0708871
29	9000001	9050000	109	0.216405	0.0471066
8	105400001	105450000	130	0.216398	0.0660451
16	72750001	72800000	263	0.216366	0.0868214
3	91850001	91900000	113	0.216356	0.0556767
5	99825001	99875000	146	0.216339	0.0616115
2	87400001	87450000	233	0.216332	0.103612
25	3625001	3675000	95	0.216284	0.0624009
26	35250001	35300000	405	0.216257	0.10376
2	21425001	21475000	143	0.216254	0.0672446
15	62200001	62250000	325	0.216177	0.0834702
7	22900001	22950000	209	0.216089	0.0939722
2	62800001	62850000	142	0.21608	0.0845749
25	8725001	8775000	263	0.21607	0.0890102
1	5575001	5625000	238	0.216063	0.0979867
11	96275001	96325000	132	0.216053	0.0833003
4	116450001	116500000	352	0.216041	0.0916651
13	56050001	56100000	187	0.21604	0.0906212
13	58075001	58125000	115	0.215997	0.0736664
8	25275001	25325000	117	0.215987	0.0684813
14	81425001	81475000	146	0.215987	0.0651784
18	58925001	58975000	239	0.215959	0.0855365
17	16025001	16075000	115	0.215939	0.0313832
21	13925001	13975000	277	0.215823	0.0860708
11	43425001	43475000	129	0.215813	0.0776624
11	86175001	86225000	152	0.215799	0.0718342
10	10600001	10650000	179	0.215756	0.0445278
10	66125001	66175000	103	0.21573	0.0710577
24	8500001	8550000	228	0.21572	0.0844196
19	9450001	9500000	179	0.215675	0.0919477
17	18750001	18800000	127	0.215651	0.0990347
6	70750001	70800000	108	0.215637	0.0872554
15	34400001	34450000	206	0.215589	0.0723784
15	46000001	46050000	156	0.21557	0.0627817
12	9675001	9725000	167	0.215546	0.0727566
3	19800001	19850000	210	0.215544	0.0780497
18	36425001	36475000	91	0.215529	0.0616228
3	12650001	12700000	152	0.215513	0.065877
18	50700001	50750000	114	0.215512	0.0662126
8	69325001	69375000	98	0.215492	0.0751169
18	44275001	44325000	182	0.215476	0.0735978
8	52875001	52925000	232	0.215461	0.0994367
5	98700001	98750000	249	0.215457	0.0940421
2	57675001	57725000	239	0.215435	0.0616569
18	15275001	15325000	90	0.215421	0.065073
3	45150001	45200000	314	0.215387	0.0853733
29	40525001	40575000	173	0.21533	0.0799413
9	87975001	88025000	403	0.215272	0.10911
1	45150001	45200000	279	0.215184	0.121349
1	126550001	126600000	133	0.214998	0.0833519
3	91400001	91450000	170	0.214981	0.0846431
2	88150001	88200000	158	0.214938	0.0595626
12	54150001	54200000	213	0.214898	0.0974124
20	47950001	48000000	318	0.214895	0.0749637
21	33800001	33850000	206	0.21488	0.0752126
29	17625001	17675000	132	0.214828	0.0598763
15	39650001	39700000	93	0.214814	0.0612833
9	28850001	28900000	111	0.214808	0.0812831
22	51650001	51700000	115	0.214783	0.0870985
17	61625001	61675000	159	0.214776	0.0607887
20	14250001	14300000	99	0.214758	0.0634064
9	64750001	64800000	119	0.21475	0.0688174
16	32325001	32375000	182	0.214748	0.125856
18	15525001	15575000	95	0.214708	0.0862787
1	10225001	10275000	403	0.214621	0.0913628
10	17100001	17150000	127	0.214589	0.0530882
23	39050001	39100000	126	0.214588	0.079387
1	6525001	6575000	271	0.21457	0.0801794
6	97725001	97775000	154	0.214559	0.0593506
16	49700001	49750000	80	0.214536	0.0649206
20	49375001	49425000	462	0.214465	0.0613281
5	108025001	108075000	108	0.214463	0.0698488
12	9625001	9675000	142	0.214417	0.0724559
13	33175001	33225000	154	0.214259	0.0788078
16	36050001	36100000	123	0.214258	0.0623629
19	42750001	42800000	125	0.214256	0.0674105
17	16050001	16100000	125	0.214255	0.0419278
1	118550001	118600000	304	0.214246	0.133278
13	40475001	40525000	187	0.214246	0.0735007
8	43375001	43425000	179	0.214229	0.0843827
10	17775001	17825000	91	0.214212	0.0713741
20	22350001	22400000	116	0.214193	0.0572314
26	300001	350000	156	0.214171	0.0726085
9	49675001	49725000	170	0.214159	0.0791118
9	31550001	31600000	95	0.214158	0.059913
12	42150001	42200000	403	0.214157	0.13858
13	40500001	40550000	148	0.214143	0.0760872
14	40125001	40175000	99	0.214095	0.0959278
18	3925001	3975000	169	0.214075	0.0686476
9	61050001	61100000	208	0.213946	0.0803971
5	25375001	25425000	119	0.213877	0.060315
9	47150001	47200000	182	0.213863	0.0740873
28	31325001	31375000	237	0.213789	0.0884814
20	40800001	40850000	166	0.213769	0.0917638
3	62275001	62325000	145	0.213719	0.0595221
21	31725001	31775000	136	0.213708	0.0719795
11	29725001	29775000	112	0.213633	0.0740405
11	72250001	72300000	90	0.21362	0.0541427
26	47500001	47550000	436	0.213611	0.115927
28	31275001	31325000	237	0.213545	0.0803082
4	25475001	25525000	135	0.213544	0.0552385
11	6875001	6925000	262	0.21345	0.120865
5	47725001	47775000	159	0.213428	0.0659531
13	33200001	33250000	163	0.213337	0.0866205
5	36000001	36050000	241	0.213324	0.0970576
13	61650001	61700000	233	0.21329	0.120132
3	74975001	75025000	186	0.213256	0.0701472
15	34050001	34100000	345	0.213206	0.137888
1	108500001	108550000	127	0.213194	0.0776309
22	47550001	47600000	165	0.213144	0.0876823
7	22000001	22050000	193	0.213076	0.0709684
25	18025001	18075000	173	0.213058	0.0924248
9	5825001	5875000	133	0.213056	0.0929883
1	41700001	41750000	156	0.213036	0.0657099
5	115175001	115225000	141	0.212929	0.0897983
25	20925001	20975000	232	0.212895	0.0760214
25	1025001	1075000	145	0.212875	0.0609725
21	2475001	2525000	350	0.212835	0.0639487
26	22350001	22400000	245	0.212831	0.098403
23	47850001	47900000	317	0.212811	0.0996388
10	16975001	17025000	104	0.21279	0.0672877
12	59775001	59825000	214	0.212769	0.0919255
5	95300001	95350000	297	0.212767	0.0853884
10	67100001	67150000	131	0.212692	0.080315
21	21475001	21525000	135	0.212634	0.0683322
27	10800001	10850000	104	0.212618	0.0669531
13	15050001	15100000	194	0.212595	0.0864869
15	57400001	57450000	238	0.212593	0.103146
6	110000001	110050000	315	0.212575	0.0809961
3	33575001	33625000	157	0.212519	0.0707874
10	20500001	20550000	127	0.212515	0.114041
11	71025001	71075000	119	0.212515	0.0749419
24	33300001	33350000	214	0.212464	0.0852778
1	30725001	30775000	322	0.21246	0.0880777
29	39525001	39575000	71	0.212459	0.0518522
20	49400001	49450000	452	0.212444	0.0568185
9	65625001	65675000	367	0.2124	0.110868
23	47000001	47050000	442	0.21238	0.11308
11	44975001	45025000	229	0.21233	0.0791923
8	62575001	62625000	170	0.212319	0.0746367
22	37500001	37550000	158	0.212283	0.0591737
14	40100001	40150000	131	0.212221	0.0844601
13	57700001	57750000	123	0.212195	0.0808518
11	38900001	38950000	256	0.212194	0.0716127
11	11850001	11900000	166	0.212185	0.08836
13	77250001	77300000	134	0.212177	0.0598305
10	42225001	42275000	226	0.212163	0.0879512
12	16425001	16475000	417	0.212074	0.0787068
7	92275001	92325000	112	0.212069	0.0668212
3	7325001	7375000	228	0.212066	0.0767212
17	12900001	12950000	131	0.212044	0.0813022
6	98100001	98150000	143	0.211998	0.095416
29	31150001	31200000	160	0.21197	0.0714612
6	20200001	20250000	134	0.211945	0.0923894
9	88775001	88825000	211	0.211924	0.0690555
10	55550001	55600000	150	0.211922	0.0738116
15	34000001	34050000	291	0.211835	0.124836
22	44325001	44375000	165	0.211831	0.0609248
1	72275001	72325000	152	0.211814	0.0889212
5	109725001	109775000	135	0.211791	0.0834928
25	35000001	35050000	379	0.211733	0.128124
18	15225001	15275000	89	0.211675	0.0755596
7	23150001	23200000	144	0.211662	0.0831534
8	43050001	43100000	131	0.21163	0.0659626
11	29700001	29750000	101	0.211551	0.0627545
7	91850001	91900000	121	0.211536	0.0660637
15	23600001	23650000	184	0.211519	0.0633102
23	8775001	8825000	95	0.211496	0.0510537
8	40425001	40475000	136	0.211491	0.0887979
8	9625001	9675000	161	0.211485	0.0609901
8	38925001	38975000	133	0.211459	0.0716656
2	7950001	8000000	125	0.211415	0.0674002
5	69975001	70025000	129	0.211407	0.055945
9	46050001	46100000	169	0.211403	0.0676039
7	96200001	96250000	204	0.211368	0.0785861
5	26650001	26700000	97	0.211358	0.067543
13	81900001	81950000	185	0.211347	0.0838773
20	36675001	36725000	142	0.211338	0.104272
22	12375001	12425000	202	0.211335	0.0913589
13	68450001	68500000	190	0.21132	0.081454
28	5425001	5475000	260	0.211318	0.0818382
12	5650001	5700000	211	0.21131	0.0914184
17	25850001	25900000	174	0.211255	0.0774801
9	63550001	63600000	141	0.21124	0.0789786
1	10000001	10050000	289	0.211199	0.104349
14	40050001	40100000	189	0.211198	0.0834161
6	16950001	17000000	219	0.211182	0.0828432
21	275001	325000	153	0.211146	0.071223
17	34350001	34400000	279	0.211102	0.0884473
3	81875001	81925000	281	0.211093	0.0789202
22	51075001	51125000	106	0.211052	0.0686721
1	15800001	15850000	395	0.211027	0.0779753
5	100000001	100050000	265	0.210994	0.0746063
5	64525001	64575000	108	0.210974	0.0770475
21	41800001	41850000	137	0.210958	0.0716715
24	10475001	10525000	349	0.210916	0.0775877
19	34300001	34350000	96	0.210903	0.0569796
12	60550001	60600000	99	0.210788	0.0828649
4	74825001	74875000	144	0.210759	0.0647801
11	72200001	72250000	85	0.210742	0.0573752
18	54100001	54150000	121	0.210717	0.082637
28	9575001	9625000	248	0.210707	0.0781614
14	25950001	26000000	145	0.210681	0.07468
5	77325001	77375000	151	0.210677	0.090108
6	70625001	70675000	100	0.210664	0.0897699
16	44075001	44125000	169	0.21065	0.0787896
14	86775001	86825000	399	0.210569	0.0717888
16	78275001	78325000	155	0.210556	0.0725241
1	147600001	147650000	197	0.210551	0.0841648
9	11100001	11150000	170	0.210518	0.0912999
26	35825001	35875000	196	0.210512	0.0876503
23	39125001	39175000	174	0.210511	0.0723157
25	21025001	21075000	200	0.210508	0.0930528
10	66175001	66225000	137	0.210498	0.0646968
19	51225001	51275000	113	0.21046	0.0663527
13	56350001	56400000	110	0.210442	0.0892814
18	25475001	25525000	173	0.210439	0.0742499
12	16450001	16500000	511	0.210435	0.0782492
4	67500001	67550000	157	0.2104	0.0708126
5	37650001	37700000	155	0.210369	0.0515172
15	30500001	30550000	93	0.210338	0.0745539
17	11300001	11350000	206	0.2103	0.0819576
22	53300001	53350000	152	0.210245	0.0857157
17	16075001	16125000	150	0.210236	0.0481497
11	38825001	38875000	254	0.210201	0.064657
1	10250001	10300000	403	0.210193	0.0916619
13	33225001	33275000	140	0.210179	0.0911368
5	22800001	22850000	133	0.210112	0.0808672
10	20950001	21000000	95	0.210101	0.0589553
22	11325001	11375000	158	0.21007	0.0868405
20	36625001	36675000	233	0.21004	0.111394
16	4050001	4100000	208	0.210033	0.118726
18	36475001	36525000	88	0.210017	0.0573301
3	92425001	92475000	248	0.209977	0.100607
23	15950001	16000000	192	0.209945	0.0875785
12	64400001	64450000	140	0.209903	0.0741226
20	58025001	58075000	177	0.209864	0.0903931
21	68925001	68975000	200	0.209864	0.0779151
9	20925001	20975000	136	0.20984	0.0695396
5	29725001	29775000	115	0.209801	0.0691109
5	35975001	36025000	253	0.209756	0.105165
14	16125001	16175000	134	0.209748	0.0848022
27	31000001	31050000	123	0.209729	0.0576106
6	93000001	93050000	179	0.209718	0.068978
2	95600001	95650000	224	0.209687	0.0806692
7	75825001	75875000	98	0.209685	0.0697362
9	91450001	91500000	111	0.209683	0.0641038
16	49500001	49550000	66	0.209674	0.0693698
9	89700001	89750000	185	0.209638	0.0844565
5	72425001	72475000	131	0.209636	0.0746912
3	90875001	90925000	152	0.209614	0.0877121
11	3450001	3500000	163	0.20956	0.0824514
5	14775001	14825000	150	0.209513	0.074771
8	49650001	49700000	355	0.209479	0.0904367
7	11200001	11250000	394	0.209475	0.091035
27	12275001	12325000	105	0.209464	0.0592782
19	57125001	57175000	214	0.209459	0.0678702
9	900001	950000	267	0.209411	0.0948366
13	42250001	42300000	114	0.209397	0.0767864
9	28400001	28450000	97	0.209395	0.0742732
14	16400001	16450000	132	0.209389	0.0821386
10	52375001	52425000	176	0.209362	0.0830706
20	63750001	63800000	296	0.209283	0.0830236
16	44100001	44150000	175	0.209278	0.0736008
1	55475001	55525000	185	0.209267	0.0777278
3	92400001	92450000	205	0.209237	0.0889909
13	77275001	77325000	133	0.209187	0.0813344
2	62750001	62800000	143	0.209183	0.0749667
11	49125001	49175000	148	0.209179	0.0913982
5	26725001	26775000	185	0.209145	0.114221
5	73575001	73625000	138	0.209122	0.0605234
2	63000001	63050000	134	0.209081	0.0661251
15	13950001	14000000	356	0.20907	0.0796253
8	43400001	43450000	125	0.209068	0.0711672
3	66075001	66125000	170	0.209044	0.0695639
4	17575001	17625000	126	0.209037	0.0689012
21	68500001	68550000	115	0.209002	0.0576917
23	30550001	30600000	57	0.208993	0.0774421
4	11725001	11775000	269	0.208982	0.0879517
7	82975001	83025000	172	0.20894	0.0921623
14	22700001	22750000	308	0.208928	0.080129
18	49025001	49075000	122	0.208916	0.0655005
23	3500001	3550000	219	0.208873	0.0789049
16	73250001	73300000	242	0.208824	0.076253
9	47125001	47175000	178	0.208795	0.0748983
13	48325001	48375000	263	0.208794	0.0741267
13	48525001	48575000	141	0.208794	0.05641
16	74725001	74775000	205	0.208791	0.0906112
14	51000001	51050000	131	0.208785	0.0532424
11	96250001	96300000	123	0.20878	0.0702463
23	31125001	31175000	115	0.2087	0.0735467
26	42275001	42325000	265	0.208643	0.0774738
15	41850001	41900000	189	0.208604	0.0846868
11	15150001	15200000	116	0.208551	0.0622972
15	46075001	46125000	206	0.208471	0.0884914
27	35950001	36000000	304	0.208457	0.0635347
17	15800001	15850000	132	0.208408	0.062593
16	78200001	78250000	153	0.20839	0.0837103
3	14100001	14150000	130	0.208377	0.0633034
1	100675001	100725000	348	0.208374	0.0817251
1	110500001	110550000	120	0.208351	0.0796778
12	15525001	15575000	731	0.208319	0.0929536
26	35225001	35275000	381	0.208313	0.0746507
5	88125001	88175000	208	0.208311	0.0750489
19	35175001	35225000	163	0.20831	0.0637175
26	47525001	47575000	364	0.208292	0.103369
21	68425001	68475000	96	0.208255	0.0850866
5	24775001	24825000	204	0.208216	0.0953611
3	64025001	64075000	152	0.208163	0.0658832
26	10250001	10300000	165	0.20816	0.0629029
10	66100001	66150000	90	0.208113	0.0752019
14	4775001	4825000	230	0.208004	0.0717218
5	65100001	65150000	133	0.207966	0.0697588
11	51450001	51500000	394	0.207963	0.107011
1	126525001	126575000	159	0.207934	0.0657977
11	18325001	18375000	166	0.207861	0.0612598
8	12825001	12875000	417	0.20786	0.0934212
17	2875001	2925000	125	0.20784	0.0690057
25	18400001	18450000	182	0.207826	0.0760744
25	14000001	14050000	250	0.20782	0.0822235
11	48775001	48825000	218	0.207795	0.0641598
16	30800001	30850000	233	0.207775	0.102796
6	77575001	77625000	252	0.207759	0.0879198
13	48800001	48850000	154	0.207741	0.0672281
11	38850001	38900000	203	0.207645	0.0765409
1	46325001	46375000	253	0.207632	0.0904784
6	77525001	77575000	194	0.207632	0.0568803
16	12475001	12525000	383	0.207546	0.0955732
21	43375001	43425000	171	0.207507	0.0692687
3	62250001	62300000	171	0.207361	0.0687173
9	67800001	67850000	181	0.207283	0.100582
20	20150001	20200000	204	0.207283	0.089307
9	91400001	91450000	77	0.207269	0.0772827
11	86050001	86100000	145	0.20723	0.0659389
5	80225001	80275000	160	0.20718	0.0630598
6	36975001	37025000	129	0.207142	0.0559298
21	45425001	45475000	179	0.207139	0.075254
2	43825001	43875000	136	0.20713	0.0896971
7	90975001	91025000	160	0.207117	0.0758991
11	103075001	103125000	136	0.207089	0.0807775
5	93800001	93850000	220	0.207053	0.0754782
12	54125001	54175000	275	0.207041	0.112529
15	73000001	73050000	349	0.206991	0.0544759
24	13525001	13575000	367	0.206987	0.0745703
10	33675001	33725000	161	0.206959	0.0828561
2	25400001	25450000	150	0.206956	0.0706716
25	36850001	36900000	147	0.206936	0.0705413
15	39175001	39225000	143	0.206895	0.0760846
19	35125001	35175000	170	0.206883	0.103965
10	65000001	65050000	58	0.206855	0.0784958
3	85600001	85650000	160	0.206841	0.0652065
11	49375001	49425000	153	0.20683	0.0617225
15	31850001	31900000	104	0.206741	0.0685337
3	101325001	101375000	151	0.206705	0.0727179
10	79900001	79950000	188	0.206701	0.0903232
9	57975001	58025000	211	0.206694	0.0707423
1	55450001	55500000	215	0.20669	0.0760789
10	10575001	10625000	137	0.206652	0.0512983
23	48350001	48400000	392	0.206528	0.0847357
9	91425001	91475000	84	0.206501	0.0680441
3	102600001	102650000	191	0.206494	0.0667688
18	16075001	16125000	96	0.206486	0.0843774
16	68975001	69025000	182	0.206475	0.0617179
3	91800001	91850000	174	0.206457	0.0699697
18	66700001	66750000	242	0.206437	0.0711399
15	50100001	50150000	187	0.206408	0.085481
6	32150001	32200000	213	0.2064	0.0546418
7	83025001	83075000	147	0.206384	0.0899772
13	50050001	50100000	183	0.206341	0.0961667
10	17025001	17075000	94	0.206332	0.0459666
15	66425001	66475000	317	0.206292	0.110244
13	12525001	12575000	151	0.206273	0.0703333
18	54150001	54200000	135	0.206266	0.0596592
21	68450001	68500000	90	0.206251	0.0804489
20	18375001	18425000	135	0.20625	0.0876429
1	800001	850000	247	0.206246	0.101064
24	24050001	24100000	182	0.206243	0.0715977
7	21625001	21675000	113	0.206234	0.0756758
18	27675001	27725000	143	0.206213	0.0615182
2	21250001	21300000	195	0.206123	0.102187
24	48450001	48500000	198	0.206091	0.0824572
25	21000001	21050000	174	0.206086	0.0617516
22	24675001	24725000	285	0.206078	0.0900146
19	36850001	36900000	130	0.206001	0.0808582
2	88325001	88375000	219	0.206	0.0537936
11	38450001	38500000	147	0.205983	0.0807568
6	59825001	59875000	138	0.205956	0.0681251
8	74575001	74625000	183	0.205944	0.101132
7	103575001	103625000	158	0.205875	0.0771374
9	62100001	62150000	301	0.205763	0.0780127
9	81550001	81600000	175	0.205758	0.102023
3	85550001	85600000	272	0.205756	0.100556
2	71475001	71525000	160	0.205734	0.0897089
9	61225001	61275000	150	0.205734	0.0637764
5	64150001	64200000	134	0.205721	0.0840767
19	35150001	35200000	178	0.205643	0.0872323
13	19550001	19600000	224	0.205636	0.0813436
10	38650001	38700000	288	0.205634	0.0823426
2	83500001	83550000	114	0.20562	0.0773924
14	81050001	81100000	131	0.205612	0.06929
3	68950001	69000000	102	0.205597	0.0628073
25	13000001	13050000	141	0.205567	0.0745587
25	9750001	9800000	106	0.205545	0.0645073
1	108775001	108825000	129	0.20553	0.0641292
9	64775001	64825000	124	0.205529	0.0679768
21	69175001	69225000	131	0.205527	0.0977647
23	46200001	46250000	293	0.205489	0.0853215
7	65400001	65450000	194	0.205468	0.0853116
17	19350001	19400000	176	0.2054	0.114102
24	20325001	20375000	120	0.205374	0.101789
2	7875001	7925000	118	0.205301	0.0597622
24	10450001	10500000	341	0.205296	0.0804136
22	24700001	24750000	253	0.20526	0.0941751
10	66200001	66250000	157	0.205257	0.0621914
16	31925001	31975000	133	0.205251	0.077542
23	46475001	46525000	317	0.205222	0.0771097
28	2400001	2450000	232	0.205203	0.102843
13	33150001	33200000	120	0.205198	0.0810148
18	38375001	38425000	201	0.205182	0.0685395
9	27750001	27800000	188	0.205175	0.0893319
4	17150001	17200000	169	0.205172	0.0804373
5	69825001	69875000	112	0.205162	0.0644086
5	79825001	79875000	133	0.205146	0.0849366
9	350001	400000	186	0.205124	0.0833288
10	57675001	57725000	105	0.205101	0.0653335
1	94150001	94200000	183	0.205093	0.06691
11	72275001	72325000	84	0.205079	0.0534297
2	65725001	65775000	280	0.205078	0.073713
2	62725001	62775000	174	0.20501	0.0790507
18	37500001	37550000	113	0.204998	0.0633601
23	46375001	46425000	326	0.204976	0.0767699
26	35025001	35075000	531	0.204951	0.100099
23	8900001	8950000	109	0.204907	0.0767811
14	87025001	87075000	499	0.204886	0.112197
4	67525001	67575000	137	0.204822	0.0703233
2	95575001	95625000	203	0.204766	0.071857
3	109200001	109250000	254	0.204765	0.076679
13	72625001	72675000	209	0.204711	0.0939166
6	31200001	31250000	161	0.204705	0.0818572
18	18500001	18550000	154	0.204683	0.0664834
18	66675001	66725000	300	0.204664	0.075385
22	17000001	17050000	124	0.204619	0.0679413
12	66600001	66650000	132	0.204547	0.0775136
8	74825001	74875000	118	0.204483	0.0612756
13	66150001	66200000	203	0.204457	0.0932708
13	43825001	43875000	193	0.204374	0.0823538
4	43350001	43400000	88	0.204369	0.0609054
2	71450001	71500000	148	0.204353	0.081649
17	26025001	26075000	166	0.204331	0.0784988
16	47975001	48025000	106	0.204282	0.0647948
9	49875001	49925000	121	0.20428	0.0690304
21	60450001	60500000	241	0.204273	0.105118
11	50150001	50200000	214	0.204252	0.0921952
21	31325001	31375000	120	0.204252	0.0815237
23	39600001	39650000	168	0.20425	0.0559527
14	30475001	30525000	131	0.204227	0.0883638
2	19750001	19800000	258	0.204136	0.0955579
22	51725001	51775000	120	0.204116	0.110893
1	108925001	108975000	135	0.204112	0.0600904
15	52800001	52850000	118	0.20411	0.0611637
4	17500001	17550000	146	0.204108	0.0727149
10	51100001	51150000	157	0.204077	0.0797855
29	31125001	31175000	138	0.204049	0.0638495
13	45050001	45100000	148	0.204045	0.0634966
16	33425001	33475000	200	0.204039	0.0763468
25	13400001	13450000	141	0.204027	0.0608811
21	31925001	31975000	164	0.203951	0.0963419
9	56325001	56375000	179	0.203935	0.0664627
23	39025001	39075000	110	0.203934	0.0819
3	109225001	109275000	265	0.203913	0.081408
16	44225001	44275000	115	0.20385	0.0755627
10	21025001	21075000	74	0.203826	0.0671509
1	114550001	114600000	177	0.203805	0.0517744
14	41125001	41175000	208	0.203771	0.0736769
9	40625001	40675000	252	0.203759	0.0890882
19	39400001	39450000	102	0.203756	0.0601011
5	63850001	63900000	151	0.203752	0.0694201
6	98125001	98175000	158	0.203733	0.0821379
5	80250001	80300000	119	0.203702	0.053129
14	24300001	24350000	207	0.2037	0.0787431
16	4950001	5000000	461	0.203685	0.105258
2	21375001	21425000	149	0.203589	0.0899967
18	25800001	25850000	95	0.203532	0.0670534
11	73625001	73675000	128	0.203494	0.0781524
4	40450001	40500000	145	0.203462	0.0992983
22	16900001	16950000	109	0.203438	0.0655464
10	89375001	89425000	293	0.203421	0.106105
10	86550001	86600000	188	0.203404	0.0859542
4	97075001	97125000	257	0.203396	0.0508276
22	27425001	27475000	227	0.203396	0.0707281
16	65025001	65075000	135	0.203393	0.0534008
18	66600001	66650000	195	0.203331	0.0615124
5	25400001	25450000	135	0.203316	0.0558621
16	21575001	21625000	141	0.203308	0.0738057
8	69250001	69300000	148	0.20328	0.0783697
15	7075001	7125000	211	0.203267	0.069821
3	101300001	101350000	157	0.203244	0.0695811
2	15250001	15300000	166	0.203221	0.0824057
21	45475001	45525000	168	0.20319	0.0721337
16	48000001	48050000	106	0.203168	0.0747366
3	40425001	40475000	130	0.203159	0.063337
14	80625001	80675000	170	0.203091	0.0598414
6	72750001	72800000	200	0.203075	0.114922
25	1825001	1875000	128	0.203053	0.0723266
5	63875001	63925000	114	0.203011	0.0694839
7	64700001	64750000	94	0.20295	0.0699628
21	43400001	43450000	186	0.202922	0.0736022
16	59800001	59850000	140	0.202911	0.0655229
1	46300001	46350000	239	0.202892	0.10271
4	5250001	5300000	120	0.202864	0.0443831
9	56975001	57025000	237	0.202857	0.104149
6	1875001	1925000	398	0.202781	0.0774237
27	30550001	30600000	134	0.202774	0.0902564
9	60975001	61025000	134	0.202773	0.0691715
13	81875001	81925000	179	0.202773	0.101869
5	77375001	77425000	132	0.202753	0.0853403
6	63050001	63100000	343	0.202741	0.0876722
10	49375001	49425000	156	0.202692	0.0662482
14	31450001	31500000	287	0.202675	0.0651838
25	13025001	13075000	156	0.20267	0.0790186
8	63425001	63475000	146	0.202649	0.0763968
5	115200001	115250000	129	0.202611	0.0643247
15	10950001	11000000	278	0.202604	0.0721729
26	8900001	8950000	177	0.202603	0.0776552
9	39175001	39225000	154	0.202602	0.0761561
11	74225001	74275000	112	0.202584	0.081762
9	30875001	30925000	232	0.202581	0.0883974
15	25200001	25250000	202	0.202581	0.067521
17	64825001	64875000	260	0.202577	0.0820273
11	71925001	71975000	87	0.202572	0.081834
5	9200001	9250000	154	0.202567	0.060479
16	39750001	39800000	81	0.202565	0.0578281
21	41975001	42025000	123	0.202553	0.0960696
16	78125001	78175000	166	0.202536	0.0762113
7	85225001	85275000	168	0.202511	0.090559
20	15425001	15475000	234	0.202508	0.0853406
15	57075001	57125000	245	0.202473	0.0856525
6	37800001	37850000	120	0.202457	0.0757523
1	102675001	102725000	440	0.202416	0.109693
18	55250001	55300000	134	0.202406	0.0558215
25	18525001	18575000	163	0.202387	0.0643201
5	68800001	68850000	118	0.20236	0.0568968
20	14175001	14225000	99	0.202353	0.0577936
22	53350001	53400000	141	0.202343	0.0820601
5	98725001	98775000	266	0.202301	0.0580979
9	18175001	18225000	320	0.202271	0.0918184
13	49050001	49100000	239	0.202269	0.0687894
15	23625001	23675000	189	0.202227	0.0580135
8	15175001	15225000	246	0.202182	0.104731
10	89350001	89400000	309	0.202169	0.108959
7	64525001	64575000	131	0.20213	0.0624267
13	68475001	68525000	203	0.202073	0.0679533
23	43675001	43725000	252	0.202073	0.0939113
7	104425001	104475000	193	0.20204	0.0790841
10	82900001	82950000	163	0.202038	0.0853252
5	73200001	73250000	438	0.202009	0.105684
1	43000001	43050000	308	0.202001	0.0642775
16	78250001	78300000	192	0.201957	0.084439
20	18200001	18250000	188	0.201897	0.0877121
22	16650001	16700000	122	0.201864	0.107485
1	10125001	10175000	436	0.201779	0.0802109
14	50850001	50900000	113	0.201726	0.0717435
15	34250001	34300000	219	0.201722	0.0851528
24	850001	900000	110	0.201692	0.0430814
17	69775001	69825000	249	0.201681	0.095458
[truncated: 96,661 more rows]

## Sheet: Sheet1
Table S2. Genes belonging to selection signatures through comparing the SNP data of the West and South Asian goat individuals with those of European goat individuals applying Fst technique.
CHR	Start	End	region	Gene	FST
10	55000001	55050000	exonic	VPS13C	0.322675
10	54900001	54950000	exonic	VPS13C	0.298635
10	54975001	55025000	exonic	VPS13C	0.254628
10	54875001	54925000	exonic	VPS13C	0.250977
7	99925001	99975000	exonic	LOC102183782,LOC102184333	0.245572
15	9250001	9300000	intergenic	LOC102186613(dist=5139),MIR129(dist=17554)	0.241125
12	175001	225000	exonic	LOC102177789	0.230244
12	200001	250000	exonic	LOC102177789	0.221672
15	9275001	9325000	ncRNA_exonic	MIR129	0.21626
10	71500001	71550000	intergenic	C10H15orf41(dist=706170),DPH6(dist=479648)	0.212735
10	55025001	55075000	exonic	VPS13C	0.211698
12	75001	125000	exonic	LOC102177789	0.210866
12	150001	200000	exonic	LOC102177789	0.210298
20	31725001	31775000	exonic	SEPP1	0.206326
11	3325001	3375000	exonic	VWA3B	0.20218
1	116325001	116375000	exonic	MED12L,P2RY12,P2RY13	0.200819
7	56900001	56950000	ncRNA_exonic	LOC106502360	0.200302
22	14725001	14775000	exonic	LOC102172768,LOC102173047	0.198446
11	49875001	49925000	exonic	DNAH6	0.197889
7	99900001	99950000	exonic	LOC102183504,LOC102184333	0.197521
7	99950001	100000000	exonic	LOC102183782,LOC102184898	0.192422
10	54925001	54975000	exonic	VPS13C	0.191089
22	51600001	51650000	exonic	LOC102169231,MAP34-B,NME6,SPINK8	0.190235
1	20950001	21000000	intergenic	NRIP1(dist=146012),SAMSN1(dist=180650)	0.189927
6	110850001	110900000	exonic	C1QTNF7	0.188487
11	3350001	3400000	exonic	VWA3B	0.187549
15	66525001	66575000	ncRNA_exonic	LOC102183984	0.186652
12	15500001	15550000	exonic	LOC102180841	0.184941
27	10575001	10625000	exonic	ADAM18	0.182126
10	71475001	71525000	intergenic	C10H15orf41(dist=681170),DPH6(dist=504648)	0.182109
12	25001	75000	exonic	LOC102177789	0.182002
12	100001	150000	exonic	LOC102177789	0.181749
9	29975001	30025000	exonic	PDSS2	0.181682
12	125001	175000	exonic	LOC102177789	0.181133
12	50001	100000	exonic	LOC102177789	0.177608
6	110825001	110875000	exonic	C1QTNF7	0.176983
1	114425001	114475000	intergenic	RAP2B(dist=210101),P2RY1(dist=92590)	0.176125
15	66500001	66550000	exonic	PIWIL4	0.175881
14	24250001	24300000	exonic	OXR1	0.17532
1	116350001	116400000	exonic	P2RY12,P2RY13	0.175256
4	95500001	95550000	intergenic	LRRC72(dist=5838),SOSTDC1(dist=8649)	0.174863
1	20975001	21025000	intergenic	NRIP1(dist=171012),SAMSN1(dist=155650)	0.17439
7	56925001	56975000	ncRNA_intronic	LOC106502360	0.174256
5	29275001	29325000	exonic	FAM186A	0.173171
8	66650001	66700000	intergenic	LPL(dist=26750),SLC18A1(dist=143276)	0.172056
1	114400001	114450000	intergenic	RAP2B(dist=185101),P2RY1(dist=117590)	0.169948
12	225001	275000	exonic	LOC102177789	0.169744
12	33825001	33875000	exonic	MYCBP2	0.167638
8	75001	125000	ncRNA_exonic	LOC102188312	0.167469
13	53175001	53225000	exonic	PRPF6,SAMD10,UCKL1,ZNF512B	0.165844
12	33850001	33900000	exonic	MYCBP2	0.165671
28	36125001	36175000	exonic	HEATR1	0.165155
22	51625001	51675000	exonic	BAC5,BAC7.5,LOC102169231,MAP34-B	0.164875
25	34950001	35000000	exonic	LOC102187393	0.164217
14	87000001	87050000	intergenic	NONE(dist=NONE),LOC106502806(dist=759476)	0.162958
20	31750001	31800000	exonic	CCDC152,SEPP1	0.161997
9	61100001	61150000	intronic	PDE7B	0.161798
3	1625001	1675000	exonic	LOC102183287,LOC102183565	0.161592
26	200001	250000	exonic	LOC102185806,MTG1,PAOX,SPRN	0.160052
3	63525001	63575000	exonic	ODF2L	0.159676
6	21900001	21950000	intergenic	TACR3(dist=164612),CENPE(dist=1245)	0.159225
8	50001	100000	intergenic	LOC106502377(dist=6414),LOC102188312(dist=14701)	0.158362
1	24750001	24800000	intergenic	LOC102183454(dist=286466),ROBO1(dist=4211)	0.157244
13	53200001	53250000	exonic	DNAJC5,UCKL1,ZNF512B	0.156896
12	59025001	59075000	exonic	STARD13	0.15674
6	18550001	18600000	exonic	DKK2	0.15671
11	71150001	71200000	exonic	BRE	0.156548
16	8425001	8475000	intergenic	TRNAK-UUU(dist=89635),NONE(dist=NONE)	0.155786
10	71525001	71575000	intergenic	C10H15orf41(dist=731170),DPH6(dist=454648)	0.155642
12	1	50000	exonic	LOC102177789	0.15561
9	30000001	30050000	exonic	PDSS2	0.155352
10	57600001	57650000	exonic	ZNF609	0.154461
26	225001	275000	exonic	ECHS1,MTG1,PAOX	0.154453
5	26675001	26725000	exonic	EIF4B	0.154167
18	2650001	2700000	exonic	VAC14	0.153857
14	24225001	24275000	exonic	OXR1	0.153782
10	54950001	55000000	exonic	VPS13C	0.152394
27	10600001	10650000	exonic	ADAM18	0.151583
12	59075001	59125000	intergenic	STARD13(dist=7016),RFC3(dist=178831)	0.151486
15	57500001	57550000	exonic	LOC102180514	0.151091
11	51275001	51325000	intergenic	SUCLG1(dist=1202363),NONE(dist=NONE)	0.151078
7	98375001	98425000	exonic	LOC102173176,LOC102184710	0.150541
14	24275001	24325000	exonic	OXR1	0.150277
20	31775001	31825000	exonic	CCDC152,SEPP1	0.150269
25	34925001	34975000	intronic	LOC102181832	0.149786
16	4925001	4975000	intergenic	LOC102187247(dist=16080),LOC102184713(dist=67782)	0.149775
14	22750001	22800000	ncRNA_exonic	LOC102168648	0.149615
3	63550001	63600000	exonic	CLCA2,ODF2L	0.14961
10	38675001	38725000	intergenic	SQRDL(dist=326393),SEMA6D(dist=1727880)	0.149453
22	14750001	14800000	exonic	LOC102172768,LOC102173047,LOC102173339,ZNF662	0.149147
16	22775001	22825000	exonic	MARC1,MARC2	0.148975
28	36200001	36250000	exonic	EDARADD,LGALS8	0.148169
3	85575001	85625000	exonic	LOC102191575	0.147689
9	61075001	61125000	intronic	PDE7B	0.147664
3	1600001	1650000	exonic	LOC108635636	0.147589
13	53225001	53275000	exonic	DNAJC5,TPD52L2	0.147101
20	36650001	36700000	exonic	WDR70	0.146679
8	200001	250000	exonic	MFSD14B	0.146436
5	23350001	23400000	intronic	CRADD	0.146046
5	100825001	100875000	exonic	LOC102186205	0.145773
2	135750001	135800000	exonic	LOC102186637	0.145561
11	51250001	51300000	intergenic	SUCLG1(dist=1177363),NONE(dist=NONE)	0.145481
10	71575001	71625000	intergenic	C10H15orf41(dist=781170),DPH6(dist=404648)	0.144987
9	29950001	30000000	exonic	PDSS2	0.144683
1	116300001	116350000	exonic	MED12L	0.144442
12	59100001	59150000	intergenic	STARD13(dist=32016),RFC3(dist=153831)	0.144438
15	76100001	76150000	exonic	BIRC2	0.144248
8	75250001	75300000	exonic	DCAF12	0.144041
7	99875001	99925000	exonic	LOC102183504	0.143804
1	107000001	107050000	intergenic	IL12A(dist=28247),LOC102180704(dist=34446)	0.143674
9	28975001	29025000	exonic	LACE1	0.143087
10	57625001	57675000	exonic	OAZ2,ZNF609	0.142912
1	30525001	30575000	intergenic	TRNAS-GGA(dist=287498),CADM2(dist=1027511)	0.142364
16	67425001	67475000	intergenic	KCNK2(dist=210110),CENPF(dist=95567)	0.142275
11	49000001	49050000	intergenic	MAT2A(dist=7326),SH2D6(dist=29744)	0.142205
3	27875001	27925000	exonic	LRP8	0.142005
28	36150001	36200000	exonic	HEATR1,LGALS8	0.141533
5	33000001	33050000	exonic	SLC38A4	0.141204
26	43875001	43925000	exonic	CSTF2T	0.140959
20	31700001	31750000	ncRNA_exonic	LOC102191235	0.140577
10	71550001	71600000	intergenic	C10H15orf41(dist=756170),DPH6(dist=429648)	0.140526
1	109175001	109225000	intergenic	SHOX2(dist=187991),VEPH1(dist=399582)	0.139812
1	30550001	30600000	intergenic	TRNAS-GGA(dist=312498),CADM2(dist=1002511)	0.139796
14	16525001	16575000	exonic	STK3	0.139439
14	40150001	40200000	exonic	ZC2HC1A	0.139212
8	13475001	13525000	intergenic	TRNAC-ACA(dist=286498),TRNAS-GGA(dist=614261)	0.138327
1	120900001	120950000	ncRNA_exonic	LOC106502391	0.138168
26	32100001	32150000	exonic	HPS1,PYROXD2	0.138059
13	53150001	53200000	exonic	PRPF6,SAMD10	0.137784
20	31800001	31850000	exonic	CCDC152	0.137273
5	33025001	33075000	exonic	SLC38A4	0.137196
5	75000001	75050000	exonic	SYT10	0.136843
11	71125001	71175000	exonic	BRE	0.136782
12	59050001	59100000	exonic	STARD13	0.136245
10	55125001	55175000	intergenic	LOC106502555(dist=27297),C2CD4B(dist=43351)	0.135799
1	100625001	100675000	intergenic	ZBBX(dist=934301),BCHE(dist=356428)	0.135444
11	52450001	52500000	intergenic	NONE(dist=NONE),CTNNA2(dist=1893823)	0.134589
13	41075001	41125000	ncRNA_exonic	LOC108637367	0.134203
7	56875001	56925000	exonic	FGF1	0.133999
1	108575001	108625000	exonic	RSRC1	0.133921
5	29300001	29350000	exonic	LIMA1	0.133854
4	40425001	40475000	intergenic	LOC102188920(dist=243279),INHBA(dist=387122)	0.13364
14	94250001	94300000	exonic	KCNQ5	0.133317
3	95475001	95525000	exonic	SPAG17	0.133305
16	4625001	4675000	exonic	CD55	0.133208
9	77350001	77400000	intergenic	RGS17(dist=63447),LOC102190323(dist=205319)	0.133138
12	60025001	60075000	ncRNA_exonic	LOC102178917	0.133017
1	107025001	107075000	intergenic	IL12A(dist=53247),LOC102180704(dist=9446)	0.132366
15	18125001	18175000	exonic	ABTB2	0.13213
23	28975001	29025000	exonic	LOC102183469,SLC25A27	0.132127
6	86125001	86175000	exonic	ODAM	0.132112
9	49650001	49700000	exonic	RARS2,SLC35A1	0.132072
22	14700001	14750000	exonic	CCDC13,HIGD1A	0.132053
15	66550001	66600000	ncRNA_exonic	LOC102183984	0.131765
1	120925001	120975000	ncRNA_exonic	LOC106502391	0.131454
11	52575001	52625000	intergenic	NONE(dist=NONE),CTNNA2(dist=1768823)	0.131063
3	95375001	95425000	exonic	SPAG17	0.131038
15	57525001	57575000	exonic	LOC102180514,ZBTB16	0.130642
5	77350001	77400000	exonic	CAPRIN2,IPO8	0.129926
15	39850001	39900000	exonic	SBF2	0.129556
5	100800001	100850000	downstream	LOC102186205	0.129355
11	72050001	72100000	exonic	DNAJC5G,MPV17,TRIM54,UCN	0.129254
3	90925001	90975000	exonic	PHTF1	0.12912
6	18525001	18575000	intronic	DKK2	0.128853
9	57000001	57050000	exonic	ENPP1	0.128824
1	109150001	109200000	intergenic	SHOX2(dist=162991),VEPH1(dist=424582)	0.128789
9	77375001	77425000	intergenic	RGS17(dist=88447),LOC102190323(dist=180319)	0.128525
6	110875001	110925000	exonic	C1QTNF7,CC2D2A	0.12843
26	48575001	48625000	exonic	LOC102186455	0.12837
14	40175001	40225000	UTR3	PKIA(XM_005689114.3:c.*3392_*1613delins0,XM_018058384.1:c.*3392_*1613delins0,XM_005689116.3:c.*3392_*1613delins0,XM_018058385.1:c.*3392_*1613delins0)	0.127887
4	95475001	95525000	exonic	LRRC72	0.127829
9	26475001	26525000	exonic	LOC108636724,MFSD4B,SLC16A10	0.127665
3	95400001	95450000	exonic	SPAG17	0.12747
2	62225001	62275000	intergenic	LOC108633416(dist=475009),TRNAQ-UUG(dist=109131)	0.127035
9	49625001	49675000	exonic	ORC3,RARS2	0.126982
13	52075001	52125000	exonic	TGM6	0.126861
13	48575001	48625000	intergenic	FERMT1(dist=737320),BMP2(dist=66312)	0.126583
13	53300001	53350000	exonic	ZBTB46	0.126464
28	36175001	36225000	exonic	HEATR1,LGALS8	0.126116
25	18000001	18050000	exonic	ACSM2B	0.12609
11	52550001	52600000	intergenic	NONE(dist=NONE),CTNNA2(dist=1793823)	0.126064
1	110475001	110525000	exonic	TIPARP	0.126052
8	71225001	71275000	intergenic	LOC108636572(dist=5299),ADAM28(dist=16647)	0.126009
16	32050001	32100000	exonic	AKT3	0.125989
26	48625001	48675000	exonic	LOC102186455	0.125967
1	10075001	10125000	intergenic	MIR155(dist=812609),NONE(dist=NONE)	0.125653
8	15200001	15250000	exonic	LOC108636665	0.125612
16	49800001	49850000	exonic	TTLL10	0.125413
15	46050001	46100000	intronic	SOX6	0.125303
12	59000001	59050000	intronic	STARD13	0.124682
15	18150001	18200000	exonic	ABTB2,NAT10	0.124626
21	42000001	42050000	downstream	ARHGAP5	0.124269
9	26425001	26475000	exonic	MFSD4B,REV3L	0.124259
3	95450001	95500000	exonic	SPAG17	0.124148
11	71175001	71225000	exonic	BRE	0.124024
1	108850001	108900000	exonic	RSRC1	0.123947
5	26700001	26750000	exonic	KRT18	0.123719
1	10100001	10150000	intergenic	MIR155(dist=837609),NONE(dist=NONE)	0.123633
4	67350001	67400000	intergenic	MDFIC(dist=544253),TFEC(dist=380559)	0.123578
13	48550001	48600000	intergenic	FERMT1(dist=712320),BMP2(dist=91312)	0.123394
1	147625001	147675000	intergenic	RUNX1(dist=650947),SETD4(dist=520576)	0.123226
8	99525001	99575000	exonic	TXN	0.123198
1	108600001	108650000	exonic	RSRC1	0.123057
11	2750001	2800000	exonic	FAM178B	0.122939
26	48550001	48600000	exonic	LOC106503891	0.122891
11	71350001	71400000	ncRNA_exonic	TRNAC-GCA	0.122797
8	13500001	13550000	intergenic	TRNAC-ACA(dist=311498),TRNAS-GGA(dist=589261)	0.122734
15	21825001	21875000	exonic	ARL14EP	0.122617
8	175001	225000	exonic	MFSD14B	0.122548
11	71200001	71250000	exonic	BRE	0.122434
9	24900001	24950000	intergenic	TRNAC-GCA(dist=149232),LAMA4(dist=562853)	0.122389
15	46025001	46075000	exonic	SOX6	0.122274
8	71250001	71300000	exonic	ADAM28	0.122221
4	60000001	60050000	exonic	ELMO1	0.122135
8	75275001	75325000	exonic	DCAF12	0.121636
11	14875001	14925000	exonic	BIRC6	0.121442
1	30575001	30625000	intergenic	TRNAS-GGA(dist=337498),CADM2(dist=977511)	0.12132
13	16725001	16775000	exonic	CCDC3	0.121291
26	43900001	43950000	intronic	PRKG1	0.120856
1	108825001	108875000	exonic	RSRC1	0.120532
21	42025001	42075000	intergenic	ARHGAP5(dist=25450),AKAP6(dist=57414)	0.12032
9	62075001	62125000	exonic	IL20RA	0.120275
6	35975001	36025000	UTR5	GPRIN3(XM_005681433.3:c.-63028_-62609delins0)	0.120161
11	72025001	72075000	exonic	GTF3C2,MPV17,TRIM54,UCN	0.120043
29	18050001	18100000	exonic	PAK1	0.11993
23	47900001	47950000	intronic	KHDRBS2	0.119895
1	106250001	106300000	exonic	LOC108636207,PPM1L	0.119873
16	4650001	4700000	exonic	CD55	0.119857
16	49825001	49875000	UTR5	C16H1orf159(XM_018060556.1:c.-16125_-16017delins0,XM_018060554.1:c.-16125_-16017delins0,XM_018060558.1:c.-16125_-16017delins0)	0.119791
13	27200001	27250000	exonic	MCM10,OPTN	0.11973
24	11225001	11275000	intergenic	CDH7(dist=159490),LOC102169925(dist=1278127)	0.119294
17	1975001	2025000	exonic	LIF,OSM	0.119266
11	15050001	15100000	exonic	TTC27	0.119209
8	99550001	99600000	exonic	TXN,TXNDC8	0.119038
1	24775001	24825000	exonic	ROBO1	0.118816
22	12400001	12450000	exonic	CX3CR1	0.118353
9	57025001	57075000	exonic	ENPP1	0.118259
9	1025001	1075000	intergenic	CD109(dist=511675),COL12A1(dist=783101)	0.118241
5	99750001	99800000	UTR5	FOXJ2(XM_018048505.1:c.7910_7661delins0)	0.118083
7	11225001	11275000	intergenic	FAM174A(dist=378339),LOC108636452(dist=1081272)	0.11804
4	90500001	90550000	intergenic	SP4(dist=174640),LOC106502017(dist=39041)	0.117921
13	56800001	56850000	exonic	LOC102188874,LOC102190430,LOC108633189	0.117773
10	38700001	38750000	intergenic	SQRDL(dist=351393),SEMA6D(dist=1702880)	0.117771
26	48600001	48650000	exonic	LOC102186455	0.117657
20	23875001	23925000	exonic	DHX29,SKIV2L2	0.117653
29	39575001	39625000	exonic	APOOL,LOC102171498	0.117572
19	40625001	40675000	exonic	KRT10,KRT27,LOC102168573	0.117406
8	103600001	103650000	intergenic	LOC106502442(dist=52178),TNFSF15(dist=17339)	0.117374
29	18075001	18125000	exonic	PAK1	0.117158
8	34925001	34975000	ncRNA_intronic	LOC108636636	0.117101
9	925001	975000	intergenic	CD109(dist=411675),COL12A1(dist=883101)	0.117042
1	10025001	10075000	intergenic	MIR155(dist=762609),NONE(dist=NONE)	0.116877
7	65375001	65425000	intronic	FSTL4	0.116676
26	350001	400000	exonic	ADAM8,LOC108634012,TUBGCP2,ZNF511	0.116592
22	16950001	17000000	exonic	SETD5	0.116497
15	66575001	66625000	UTR5	AMOTL1(XM_018059853.1:c.-36368_-36219delins0,XM_018059852.1:c.-36367_-36219delins0)	0.116288
22	16625001	16675000	exonic	CRELD1,EMC3,IL17RC,IL17RE,PRRT3	0.116258
10	54850001	54900000	downstream	VPS13C	0.116208
1	114500001	114550000	intergenic	RAP2B(dist=285101),P2RY1(dist=17590)	0.116195
5	26750001	26800000	exonic	KRT8	0.11594
19	40650001	40700000	exonic	KRT10,KRT12	0.115757
19	13575001	13625000	exonic	HNF1B	0.115749
18	54075001	54125000	exonic	CD3EAP,ERCC1	0.115731
6	116750001	116800000	exonic	GRK4,NOP14	0.115645
1	155225001	155275000	exonic	SATB1	0.115097
20	37650001	37700000	intergenic	SLC1A3(dist=32035),RANBP3L(dist=203042)	0.115041
11	71425001	71475000	exonic	BRE	0.114997
14	25900001	25950000	exonic	EIF3E	0.114974
18	58950001	59000000	intergenic	LOC102175434(dist=23603),PPP2R1A(dist=91367)	0.114937
6	57675001	57725000	exonic	PGM2	0.114886
17	61725001	61775000	intergenic	NR3C2(dist=420208),LOC106503013(dist=190378)	0.114802
16	44500001	44550000	ncRNA_exonic	TRNAG-UCC	0.114622
5	72825001	72875000	exonic	RBFOX2	0.114526
16	67400001	67450000	intergenic	KCNK2(dist=185110),CENPF(dist=120567)	0.114247
5	99775001	99825000	intergenic	FOXJ2(dist=24751),SLC2A3(dist=13971)	0.114073
10	50600001	50650000	exonic	POLR2M	0.113982
6	21925001	21975000	exonic	CENPE	0.113956
11	14950001	15000000	exonic	BIRC6	0.113884
23	47875001	47925000	intronic	KHDRBS2	0.113823
20	13875001	13925000	exonic	SGTB,TRAPPC13	0.113605
9	50825001	50875000	exonic	LOC102188858	0.113452
1	112500001	112550000	intergenic	TRNAR-UCU(dist=36155),LOC102185610(dist=229644)	0.113369
16	35925001	35975000	intergenic	SELE(dist=6327),METTL18(dist=14378)	0.113363
19	13600001	13650000	exonic	HNF1B	0.113191
22	4850001	4900000	intergenic	RBMS3(dist=266875),TGFBR2(dist=119184)	0.113158
13	53275001	53325000	exonic	ABHD16B,TPD52L2,ZBTB46	0.113152
10	60300001	60350000	exonic	KLHDC1,POLE2	0.11315
6	57650001	57700000	intergenic	RELL1(dist=55961),PGM2(dist=17404)	0.113091
13	53250001	53300000	exonic	ABHD16B,TPD52L2	0.112837
7	75925001	75975000	exonic	DMXL1	0.112723
16	33750001	33800000	exonic	FH,KMO	0.1127
20	13900001	13950000	exonic	TRAPPC13,TRIM23	0.112526
21	31450001	31500000	exonic	SCAPER	0.112474
1	30500001	30550000	intergenic	TRNAS-GGA(dist=262498),CADM2(dist=1052511)	0.112155
9	83950001	84000000	exonic	MAP3K4	0.112084
4	43475001	43525000	exonic	LOC106502044,PURB	0.112011
11	71225001	71275000	exonic	BRE	0.11196
12	9750001	9800000	exonic	CLYBL	0.111894
7	83000001	83050000	intergenic	LOC102175205(dist=583262),GRAMD3(dist=125651)	0.111778
9	1050001	1100000	intergenic	CD109(dist=536675),COL12A1(dist=758101)	0.111699
27	37875001	37925000	exonic	WDR17	0.111604
13	62300001	62350000	exonic	BPIFA1,BPIFA3,BPIFB1	0.111581
1	30875001	30925000	intergenic	TRNAS-GGA(dist=637498),CADM2(dist=677511)	0.111566
16	72775001	72825000	intergenic	LOC102169208(dist=150793),PLXNA2(dist=899198)	0.111528
6	86150001	86200000	exonic	CSN3,ODAM	0.111485
6	51125001	51175000	intergenic	PCDH7(dist=263893),TRNAW-CCA(dist=1794136)	0.111387
26	35000001	35050000	exonic	LOC102169851	0.11135
15	66450001	66500000	exonic	PIWIL4	0.111031
21	56450001	56500000	exonic	SLC24A4	0.110913
4	40400001	40450000	intergenic	LOC102188920(dist=218279),INHBA(dist=412122)	0.110862
27	10550001	10600000	exonic	IDO1	0.110753
15	34100001	34150000	exonic	HBBC,LOC102174495,LOC102175317,LOC102176442,LOC102182615	0.110677
20	23900001	23950000	exonic	CCNO,DHX29	0.110628
13	48475001	48525000	intergenic	FERMT1(dist=637320),BMP2(dist=166312)	0.11056
21	56425001	56475000	intergenic	CPSF2(dist=101598),SLC24A4(dist=10141)	0.110403
24	11200001	11250000	intergenic	CDH7(dist=134490),LOC102169925(dist=1303127)	0.110356
9	13500001	13550000	ncRNA_exonic	LOC102183068	0.110249
9	26450001	26500000	exonic	LOC108636724,MFSD4B,SLC16A10	0.110222
5	74975001	75025000	exonic	SYT10	0.109839
8	71200001	71250000	ncRNA_exonic	LOC108636572	0.109804
11	71400001	71450000	exonic	BRE	0.109672
3	22775001	22825000	exonic	LOC102190657,SLC5A9	0.109668
2	97025001	97075000	intergenic	TRNAC-GCA(dist=166873),GALNT5(dist=7918)	0.10964
1	106975001	107025000	intergenic	IL12A(dist=3247),LOC102180704(dist=59446)	0.109586
14	22550001	22600000	intergenic	LRP12(dist=407977),TRNAS-GGA(dist=138260)	0.109401
10	80575001	80625000	exonic	ADCY4,LTB4R,RIPK3	0.109333
4	43450001	43500000	exonic	LOC106502044,PPIA	0.109247
16	875001	925000	exonic	ATP2B4,LAX1	0.109234
20	52400001	52450000	intergenic	CDH12(dist=911869),TRNAC-GCA(dist=192905)	0.109097
10	71600001	71650000	intergenic	C10H15orf41(dist=806170),DPH6(dist=379648)	0.10899
2	16275001	16325000	exonic	PDE6D,PTMA	0.108937
8	34900001	34950000	ncRNA_exonic	LOC108636636	0.108904
26	31850001	31900000	intronic	HPSE2	0.108867
11	49025001	49075000	intergenic	MAT2A(dist=32326),SH2D6(dist=4744)	0.108831
9	26400001	26450000	exonic	REV3L	0.108617
15	25300001	25350000	intergenic	FIBIN(dist=56259),SLC5A12(dist=193650)	0.108444
1	106275001	106325000	intergenic	PPM1L(dist=1727),ARL14(dist=34587)	0.108444
16	22750001	22800000	exonic	MARC1,MARC2	0.108282
22	53200001	53250000	exonic	LOC102179713	0.108075
15	17125001	17175000	exonic	SLC1A2	0.108046
18	51225001	51275000	exonic	LOC108638071	0.107937
16	49325001	49375000	exonic	CALML6	0.107921
5	117625001	117675000	intergenic	FAM19A5(dist=221377),LOC108636122(dist=388967)	0.107724
6	57775001	57825000	exonic	TBC1D1	0.10768
7	55600001	55650000	intergenic	YIPF5(dist=341034),NR3C1(dist=405609)	0.107526
5	64875001	64925000	exonic	IGF1	0.107436
24	61750001	61800000	exonic	BCL2,KDSR	0.107408
4	67325001	67375000	intergenic	MDFIC(dist=519253),TFEC(dist=405559)	0.107272
16	49300001	49350000	exonic	CALML6,CFAP74,TMEM52	0.107243
21	51500001	51550000	intergenic	LRFN5(dist=464156),LOC102175621(dist=889388)	0.10692
12	33775001	33825000	exonic	MYCBP2	0.10691
16	32025001	32075000	exonic	AKT3	0.106851
10	60325001	60375000	exonic	DNAAF2,KLHDC1,MGAT2,POLE2	0.106479
3	91425001	91475000	ncRNA_exonic	LOC102190570	0.106447
21	13975001	14025000	intergenic	ST8SIA2(dist=109714),TRNAK-CUU(dist=102037)	0.106357
17	26525001	26575000	exonic	FBRSL1	0.106304
4	90525001	90575000	intergenic	SP4(dist=199640),LOC106502017(dist=14041)	0.106198
9	26500001	26550000	exonic	LOC108636724,SLC16A10	0.106111
5	24750001	24800000	intergenic	MIR331(dist=20247),METAP2(dist=74400)	0.105946
1	16400001	16450000	intergenic	NCAM2(dist=1946773),TMPRSS15(dist=701749)	0.105663
11	52650001	52700000	intergenic	NONE(dist=NONE),CTNNA2(dist=1693823)	0.105572
12	66975001	67025000	exonic	LOC108637304	0.105566
11	2775001	2825000	exonic	FAM178B	0.105524
11	14900001	14950000	exonic	BIRC6	0.105465
13	43850001	43900000	intergenic	LOC106502758(dist=463975),LOC106502759(dist=54805)	0.105437
5	65050001	65100000	intergenic	IGF1(dist=106829),PAH(dist=186583)	0.105382
11	52625001	52675000	intergenic	NONE(dist=NONE),CTNNA2(dist=1718823)	0.105379
10	17750001	17800000	exonic	COQ6,ENTPD5,FAM161B,ZNF410	0.105318
26	34325001	34375000	exonic	ENTPD1	0.105268
13	56375001	56425000	exonic	EDN3	0.105189
9	50800001	50850000	intergenic	HTR1E(dist=651762),LOC102188858(dist=12533)	0.105186
9	375001	425000	exonic	CD109	0.105182
21	69200001	69250000	exonic	LOC102170970,LOC102190176	0.105132
10	60275001	60325000	exonic	KLHDC1,KLHDC2	0.104994
9	62050001	62100000	exonic	IL20RA	0.104989
13	62275001	62325000	exonic	BPIFA1,BPIFA3	0.104934
14	22725001	22775000	ncRNA_exonic	TRNAS-GGA	0.104909
15	66475001	66525000	exonic	PIWIL4	0.104769
26	42225001	42275000	exonic	MINPP1	0.104766
10	80600001	80650000	exonic	NFATC4,RIPK3	0.10463
14	40200001	40250000	exonic	PKIA	0.104534
25	5700001	5750000	intronic	RBFOX1	0.104447
6	38000001	38050000	exonic	LCORL	0.104445
1	147650001	147700000	intergenic	RUNX1(dist=675947),SETD4(dist=495576)	0.104372
13	56400001	56450000	exonic	EDN3	0.104259
11	3375001	3425000	exonic	VWA3B	0.104159
10	55075001	55125000	exonic	LOC106502555,VPS13C	0.104081
2	43800001	43850000	exonic	CTLA4	0.104076
10	55050001	55100000	exonic	LOC106502555,VPS13C	0.103988
16	22800001	22850000	exonic	2022-03-01	0.103943
16	35900001	35950000	exonic	SELE	0.103887
14	16500001	16550000	exonic	STK3	0.103883
13	53325001	53375000	exonic	ARFRP1,LIME1,SLC2A4RG,ZBTB46,ZGPAT	0.103793
1	108875001	108925000	intronic	RSRC1	0.10378
1	30900001	30950000	intergenic	TRNAS-GGA(dist=662498),CADM2(dist=652511)	0.103738
5	29250001	29300000	exonic	FAM186A	0.103695
1	98300001	98350000	intronic	LOC102190915	0.103661
14	25925001	25975000	exonic	EIF3E	0.103631
27	33475001	33525000	intergenic	LOC102185532(dist=1204086),TRNAC-GCA(dist=1006247)	0.103613
7	55575001	55625000	intergenic	YIPF5(dist=316034),NR3C1(dist=430609)	0.103573
15	76125001	76175000	exonic	BIRC2,TMEM123	0.103429
6	70650001	70700000	intergenic	PDGFRA(dist=315668),KIT(dist=11232)	0.103367
24	4075001	4125000	exonic	FAM69C	0.103302
3	95700001	95750000	intergenic	SPAG17(dist=144650),TBX15(dist=549835)	0.103124
12	66500001	66550000	intergenic	DLEU7(dist=183906),TRNAG-UCC(dist=404705)	0.103052
16	49400001	49450000	exonic	GNB1,LOC106502965,NADK	0.103048
22	16550001	16600000	exonic	BRK1,FANCD2,FANCD2OS	0.103017
20	3525001	3575000	intergenic	FGF18(dist=202987),SMIM23(dist=81369)	0.102814
15	10325001	10375000	intergenic	TRNAC-GCA(dist=755127),NONE(dist=NONE)	0.102808
10	51125001	51175000	intergenic	AQP9(dist=50922),LIPC(dist=106674)	0.102749
26	32075001	32125000	exonic	HPS1,HPSE2	0.102742
26	44700001	44750000	intergenic	TRNAW-CCA(dist=120183),MBL2(dist=288445)	0.102717
6	31975001	32025000	intronic	GRID2	0.102706
9	28950001	29000000	exonic	LACE1	0.102673
14	22575001	22625000	intergenic	LRP12(dist=432977),TRNAS-GGA(dist=113260)	0.102539
17	26550001	26600000	exonic	FBRSL1	0.10251
28	40625001	40675000	intronic	DISC1	0.102451
10	55150001	55200000	intergenic	LOC106502555(dist=52297),C2CD4B(dist=18351)	0.102415
11	12900001	12950000	exonic	DYSF	0.10191
1	114325001	114375000	intergenic	RAP2B(dist=110101),P2RY1(dist=192590)	0.101907
5	93775001	93825000	exonic	GUCY2C	0.101881
26	48525001	48575000	exonic	LOC106503891	0.101858
1	108800001	108850000	intronic	RSRC1	0.101835
5	109700001	109750000	exonic	SYNGR1	0.101765
13	27225001	27275000	exonic	MCM10,UCMA	0.101755
8	25001	75000	exonic	LOC106502377	0.101725
1	98325001	98375000	intronic	LOC102190915	0.101698
7	103650001	103700000	exonic	IL12RB1,MAST3	0.101569
13	61900001	61950000	ncRNA_exonic	LOC108637410	0.101555
11	14925001	14975000	exonic	BIRC6	0.101477
18	49100001	49150000	exonic	FAM98C,RASGRP4,RYR1,SPRED3	0.101403
12	66475001	66525000	intergenic	DLEU7(dist=158906),TRNAG-UCC(dist=429705)	0.101311
14	26000001	26050000	ncRNA_exonic	LOC102188518	0.101303
15	2625001	2675000	exonic	LOC102170538,LOC102175573,LOC102180785	0.101096
7	98350001	98400000	exonic	LOC102184710	0.101064
11	71475001	71525000	exonic	BRE	0.10106
18	29000001	29050000	intergenic	GOT2(dist=1187545),TRNAD-GUC(dist=1527449)	0.100967
10	17725001	17775000	exonic	BBOF1,COQ6,ENTPD5	0.100961
8	13450001	13500000	intergenic	TRNAC-ACA(dist=261498),TRNAS-GGA(dist=639261)	0.100937
14	25975001	26025000	intergenic	EIF3E(dist=46274),LOC102188518(dist=6382)	0.100908
17	14275001	14325000	intronic	TAOK3	0.100709
2	74425001	74475000	UTR5	R3HDM1(XM_018062331.1:c.-68863_-68709delins0,XM_018062267.1:c.-68863_-68709delins0,XM_018062263.1:c.-68863_-68709delins0,XM_018062273.1:c.-68863_-68566delins0),ZRANB3(XM_005676192.3:c.27980_27718delins0)	0.100577
18	18175001	18225000	exonic	NOD2	0.100486
21	51475001	51525000	intergenic	LRFN5(dist=439156),LOC102175621(dist=914388)	0.100365
8	43850001	43900000	exonic	DOCK8	0.100354
5	33050001	33100000	intergenic	SLC38A4(dist=22689),LOC102190664(dist=159356)	0.100246
1	120950001	121000000	intergenic	LOC106502391(dist=21052),PLSCR5(dist=470816)	0.0999747
29	31800001	31850000	intronic	ARHGAP32	0.0999678
15	64650001	64700000	exonic	CUL5	0.0999561
12	9725001	9775000	exonic	CLYBL	0.0999128
12	66425001	66475000	intergenic	DLEU7(dist=108906),TRNAG-UCC(dist=479705)	0.0998843
22	16925001	16975000	exonic	LHFPL4,SETD5	0.099766
15	25225001	25275000	exonic	FIBIN	0.09968
6	116775001	116825000	exonic	GRK4	0.0996527
20	52425001	52475000	intergenic	CDH12(dist=936869),TRNAC-GCA(dist=167905)	0.0994723
10	49350001	49400000	ncRNA_exonic	LOC108636906	0.0994658
10	60225001	60275000	exonic	KLHDC2,NEMF	0.0994044
1	130425001	130475000	exonic	ARMC8	0.0993945
6	36850001	36900000	exonic	HERC6	0.0992357
5	117600001	117650000	intergenic	FAM19A5(dist=196377),LOC108636122(dist=413967)	0.099217
1	72250001	72300000	ncRNA_exonic	LOC108636842	0.0992104
3	23600001	23650000	intronic	LOC106501971	0.0991964
20	47975001	48025000	intergenic	CDH9(dist=1285438),LOC102187166(dist=344920)	0.0991368
6	28150001	28200000	intergenic	STPG2(dist=924192),PDHA2(dist=971873)	0.0990858
23	2225001	2275000	exonic	LOC108633439	0.098984
1	120875001	120925000	ncRNA_exonic	LOC106502391	0.0989788
16	49350001	49400000	exonic	GNB1	0.0989556
8	40400001	40450000	exonic	GLIS3	0.0989375
23	12225001	12275000	exonic	ID4	0.0989
18	41300001	41350000	exonic	HYDIN	0.0988869
16	67450001	67500000	intergenic	KCNK2(dist=235110),CENPF(dist=70567)	0.0988244
16	49375001	49425000	exonic	GNB1	0.0986531
11	3300001	3350000	exonic	VWA3B	0.0985714
5	65300001	65350000	exonic	PAH	0.0985379
6	38400001	38450000	intergenic	LCORL(dist=330989),SLIT2(dist=1798081)	0.0983939
1	114525001	114575000	exonic	P2RY1	0.0983778
2	111950001	112000000	ncRNA_exonic	TRNAG-CCC	0.0982892
2	74450001	74500000	UTR5	R3HDM1(XM_018062263.1:c.-25066_-24882delins0,XM_013969945.2:c.-17382_-17211delins0,XM_018062338.1:c.-17382_-17211delins0,XM_013969947.2:c.-17382_-17211delins0,XM_013969941.2:c.-17382_-17211delins0,XM_013969934.2:c.-17382_-17211delins0,XM_018062324.1:c.-17381_-17211delins0,XM_018062295.1:c.-17381_-17211delins0,XM_018062303.1:c.-17381_-17211delins0,XM_018062308.1:c.-17381_-17211delins0,XM_018062300…	0.0982797
7	92150001	92200000	exonic	RFX2	0.0981999
1	107100001	107150000	exonic	LOC102180704	0.0980886
13	43725001	43775000	intergenic	LOC106502758(dist=338975),LOC106502759(dist=179805)	0.0979715
5	64850001	64900000	exonic	IGF1	0.0978501
1	155250001	155300000	exonic	SATB1	0.0977829
6	110800001	110850000	UTR5	C1QTNF7(XM_005681906.3:c.-69331_-69019delins0)	0.0975579
17	14250001	14300000	intronic	TAOK3	0.097493
24	4100001	4150000	exonic	C24H18orf63	0.0972815
4	59975001	60025000	exonic	ELMO1	0.0972608
11	15025001	15075000	exonic	TTC27	0.0972475
14	56825001	56875000	ncRNA_exonic	TRNAC-GCA	0.0971811
16	38075001	38125000	exonic	DNM3	0.0971267
16	44525001	44575000	intronic	CAMTA1	0.0970094
8	25350001	25400000	exonic	ADAMTSL1	0.0969818
15	2600001	2650000	exonic	LOC102180785,SLC43A3	0.0968621
15	21000001	21050000	intergenic	TRNAW-CCA(dist=28430),DCDC5(dist=92522)	0.0967827
5	72800001	72850000	exonic	RBFOX2	0.0967244
26	34350001	34400000	exonic	ENTPD1	0.0966954
22	53175001	53225000	UTR5	CCR3(XM_018038409.1:c.38761_38683delins0),LOC102179713(XM_018038401.1:c.-4172_-3832delins0)	0.0966263
7	103625001	103675000	exonic	IL12RB1	0.0965952
11	14850001	14900000	exonic	BIRC6	0.096585
27	37850001	37900000	exonic	WDR17	0.09654
14	34150001	34200000	intergenic	TRPS1(dist=718807),EIF3H(dist=190312)	0.0965087
2	22875001	22925000	exonic	DOCK10	0.0963723
8	43875001	43925000	exonic	DOCK8	0.0963321
6	107700001	107750000	intergenic	TRNAC-GCA(dist=818295),LOC108636237(dist=337824)	0.0963311
7	56950001	57000000	ncRNA_intronic	LOC106502360	0.0963168
11	14975001	15025000	exonic	BIRC6	0.0962216
1	114350001	114400000	intergenic	RAP2B(dist=135101),P2RY1(dist=167590)	0.0962138
7	29300001	29350000	exonic	CKMT2,RASGRF2	0.0961566
12	7175001	7225000	exonic	ERCC5,LOC102181510	0.0961538
1	112475001	112525000	intergenic	TRNAR-UCU(dist=11155),LOC102185610(dist=254644)	0.0961146
12	33800001	33850000	exonic	MYCBP2	0.096106
15	57475001	57525000	intergenic	C15H11orf71(dist=55180),TRNAG-CCC(dist=2706)	0.09601
6	36000001	36050000	UTR5	GPRIN3(XM_005681433.3:c.-63028_-62609delins0)	0.0959246
17	64850001	64900000	exonic	GATB	0.0959174
10	60200001	60250000	exonic	NEMF	0.0959132
8	1	50000	exonic	LOC106502377	0.0958141
16	32075001	32125000	exonic	AKT3	0.0958009
1	107050001	107100000	exonic	LOC102180704	0.0957451
6	116725001	116775000	exonic	ADD1,GRK4,MFSD10,NOP14	0.095744
11	2800001	2850000	intergenic	FAM178B(dist=1188),LOC102179291(dist=21374)	0.0957197
27	31500001	31550000	exonic	WWC2	0.0955629
1	114450001	114500000	intergenic	RAP2B(dist=235101),P2RY1(dist=67590)	0.0955557
2	84575001	84625000	intergenic	TRNAC-GCA(dist=253120),TRNAS-GGA(dist=1616721)	0.095425
12	33875001	33925000	exonic	CLN5,FBXL3,MYCBP2	0.0954152
9	400001	450000	exonic	CD109	0.0953417
18	25625001	25675000	exonic	AMFR,GNAO1	0.0952792
11	71375001	71425000	exonic	BRE	0.0952773
11	15225001	15275000	intergenic	TTC27(dist=5462),LTBP1(dist=49388)	0.0952634
18	25975001	26025000	intergenic	GNAO1(dist=164212),CES5A(dist=27029)	0.0952625
1	73550001	73600000	exonic	OPA1	0.0952447
18	18200001	18250000	exonic	NOD2,SNX20	0.0952396
2	62950001	63000000	exonic	CLASP1	0.0949259
29	18025001	18075000	exonic	PAK1	0.0948509
10	57325001	57375000	exonic	CSNK1G1	0.0948326
10	23875001	23925000	exonic	ATP6V1D,EIF2S1,PLEK2	0.0947177
5	73500001	73550000	UTR5	MYH9(XM_018048283.1:c.30084_29924delins0)	0.0946478
11	3250001	3300000	intergenic	TMEM131(dist=39073),VWA3B(dist=13660)	0.0945272
11	3400001	3450000	exonic	VWA3B	0.0944533
12	58950001	59000000	exonic	STARD13	0.0941635
21	31425001	31475000	exonic	SCAPER	0.0941093
10	33650001	33700000	intergenic	LOC108636973(dist=6143),OTX2(dist=327297)	0.0940963
7	92175001	92225000	UTR5	RFX2(XM_018050917.1:c.48999_48905delins0,XM_018050919.1:c.48999_48905delins0,XM_018050916.1:c.49004_48905delins0,XM_018050918.1:c.48999_48905delins0)	0.094008
20	37625001	37675000	intergenic	SLC1A3(dist=7035),RANBP3L(dist=228042)	0.0940067
1	109200001	109250000	intergenic	SHOX2(dist=212991),VEPH1(dist=374582)	0.0938761
22	51575001	51625000	exonic	NME6,SPINK8	0.0938371
7	19750001	19800000	ncRNA_exonic	LOC108636454	0.0937888
1	100650001	100700000	intergenic	ZBBX(dist=959301),BCHE(dist=331428)	0.0936943
11	39325001	39375000	ncRNA_exonic	TRNAW-CCA	0.0936627
15	76075001	76125000	exonic	BIRC2	0.0936032
12	58975001	59025000	exonic	STARD13	0.0934911
11	52600001	52650000	intergenic	NONE(dist=NONE),CTNNA2(dist=1743823)	0.0934825
26	42250001	42300000	exonic	MINPP1	0.0933848
5	47450001	47500000	intergenic	HMGA2(dist=143556),LOC102187299(dist=126234)	0.0933368
3	7975001	8025000	exonic	INPP5D	0.0933227
16	38050001	38100000	exonic	DNM3	0.093318
6	70675001	70725000	exonic	KIT	0.0933012
1	109225001	109275000	intergenic	SHOX2(dist=237991),VEPH1(dist=349582)	0.0932886
11	41950001	42000000	intergenic	FANCL(dist=1433527),BCL11A(dist=802900)	0.0932521
21	250001	300000	intergenic	NONE(dist=NONE),MKRN3(dist=68224)	0.0931983
17	3225001	3275000	intronic	TTC28	0.0931706
13	56425001	56475000	exonic	ZNF831	0.0931023
14	22675001	22725000	intergenic	LRP12(dist=532977),TRNAS-GGA(dist=13260)	0.0930834
10	23900001	23950000	exonic	ATP6V1D,EIF2S1,MPP5	0.0930024
10	55100001	55150000	intergenic	LOC106502555(dist=2297),C2CD4B(dist=68351)	0.092964
2	62925001	62975000	exonic	CLASP1	0.0929496
17	61750001	61800000	intergenic	NR3C2(dist=445208),LOC106503013(dist=165378)	0.0929208
5	65075001	65125000	intergenic	IGF1(dist=131829),PAH(dist=161583)	0.092882
25	3700001	3750000	exonic	ANKS3,C25H16orf71,MGRN1,NUDT16L1,ZNF500	0.0928403
11	3150001	3200000	exonic	TMEM131	0.0926785
11	15075001	15125000	exonic	TTC27	0.0925875
15	72200001	72250000	intergenic	NONE(dist=NONE),LOC102175874(dist=11527)	0.0925349
29	39600001	39650000	exonic	APOOL,LOC102171498	0.0925191
2	115900001	115950000	intergenic	MTX2(dist=144070),HNRNPA3(dist=693583)	0.0923985
8	45600001	45650000	UTR5;UTR3	APBA1(XM_018052056.1:c.146692_146600delins0,XM_018052054.1:c.146797_146600delins0);PTAR1(XM_018052057.1:c.*9335_*8096delins0)	0.0923783
14	40225001	40275000	exonic	PKIA	0.0923189
13	48450001	48500000	intergenic	FERMT1(dist=612320),BMP2(dist=191312)	0.0923048
21	64450001	64500000	exonic	SLC25A29,YY1	0.0921179
23	29000001	29050000	exonic	LOC102183469,SLC25A27	0.0920837
7	98400001	98450000	exonic	LOC102173176	0.0920472
20	23575001	23625000	exonic	SLC38A9	0.0919208
9	83925001	83975000	exonic	MAP3K4,PLG	0.0919097
5	112425001	112475000	exonic	LOC102173645,POLDIP3	0.0917426
3	95675001	95725000	intergenic	SPAG17(dist=119650),TBX15(dist=574835)	0.0917402
20	14325001	14375000	exonic	ADAMTS6	0.0916443
14	34125001	34175000	intergenic	TRPS1(dist=693807),EIF3H(dist=215312)	0.0915673
4	20400001	20450000	intergenic	CHRM2(dist=579003),TRNAQ-CUG(dist=110026)	0.0915027
8	25325001	25375000	exonic	ADAMTSL1	0.0914543
9	76025001	76075000	UTR5	ESR1(XM_018053367.1:c.-41960_-41904delins0)	0.091403
5	72450001	72500000	exonic	MB	0.0913934
2	62975001	63025000	exonic	CLASP1	0.0913589
19	42775001	42825000	exonic	BRCA1,NBR1	0.0913572
26	35800001	35850000	exonic	PLCE1	0.0913179
25	3675001	3725000	exonic	ANKS3,MGRN1,NUDT16L1	0.0912753
15	52825001	52875000	exonic	BCL9L,CXCR5	0.0912633
12	66400001	66450000	intergenic	DLEU7(dist=83906),TRNAG-UCC(dist=504705)	0.0911472
17	2000001	2050000	exonic	LIF	0.0910791
26	34225001	34275000	exonic	C26H10orf131,CC2D2B	0.0910545
27	10325001	10375000	exonic	C27H8orf4	0.0909708
25	3650001	3700000	exonic	C25H16orf96,MGRN1,UBALD1	0.090914
15	39825001	39875000	intronic	SBF2	0.0908851
19	42800001	42850000	exonic	BRCA1,LOC102175055,NBR1,TMEM106A	0.0908689
17	15850001	15900000	exonic	BRAP,LOC102182159	0.0907391
20	14350001	14400000	intergenic	ADAMTS6(dist=20251),CWC27(dist=63203)	0.0906834
5	47700001	47750000	intronic	MSRB3	0.0904773
16	33400001	33450000	exonic	BECN2	0.0903646
2	19725001	19775000	exonic	CCL20	0.0901347
16	79150001	79200000	exonic	ELF3,LOC108637802,RNPEP	0.0901188
6	16875001	16925000	exonic	ETNPPL	0.0896896
16	35950001	36000000	exonic	C16H1orf112,METTL18	0.0896336
19	20575001	20625000	exonic	TAOK1	0.0895188
10	61300001	61350000	intergenic	RPS29(dist=897518),TRNAC-ACA(dist=740133)	0.0894974
16	850001	900000	exonic	LAX1,LOC106502935	0.089262
10	57300001	57350000	exonic	CSNK1G1	0.0891896
18	25600001	25650000	exonic	AMFR,GNAO1	0.089183
2	66125001	66175000	intergenic	TRNAC-GCA(dist=104595),INSIG2(dist=199212)	0.0891825
2	62250001	62300000	intergenic	LOC108633416(dist=500009),TRNAQ-UUG(dist=84131)	0.089098
1	107075001	107125000	exonic	LOC102180704	0.0890659
14	86800001	86850000	intergenic	LOC108637487(dist=1912426),LOC106502806(dist=959476)	0.089048
2	16250001	16300000	exonic	PDE6D	0.089027
8	125001	175000	exonic	LOC102190689	0.0889981
14	50675001	50725000	exonic	ARFGEF1	0.0889442
28	36225001	36275000	exonic	EDARADD	0.0887035
5	87425001	87475000	exonic	SLCO1A2	0.0887028
5	47475001	47525000	intergenic	HMGA2(dist=168556),LOC102187299(dist=101234)	0.0886422
4	40175001	40225000	ncRNA_exonic	LOC102188920	0.0885689
26	34250001	34300000	exonic	C26H10orf131	0.0885545
9	950001	1000000	intergenic	CD109(dist=436675),COL12A1(dist=858101)	0.0885001
20	13975001	14025000	exonic	CENPK,PPWD1	0.0884072
5	26400001	26450000	exonic	AAAS,SP7	0.0882883
3	20050001	20100000	exonic	MUTYH,TESK2,TOE1	0.0882431
9	44175001	44225000	exonic	EPHA7	0.0881506
13	27175001	27225000	exonic	MCM10,OPTN	0.0881151
17	15825001	15875000	exonic	LOC102181144,LOC102182159	0.0879961
19	20550001	20600000	exonic	TAOK1	0.0878828
11	71500001	71550000	exonic	BRE	0.087801
3	90950001	91000000	exonic	RSBN1	0.0877983
1	72775001	72825000	exonic	ATP13A3	0.0876598
8	10200001	10250000	exonic	PNOC,ZNF395	0.0876433
11	71525001	71575000	exonic	BRE,RBKS	0.0875812
22	49325001	49375000	ncRNA_exonic	LOC102191471	0.0875441
2	21225001	21275000	intergenic	IRS1(dist=428558),NYAP2(dist=683513)	0.0875137
24	56625001	56675000	intergenic	WDR7(dist=73918),ST8SIA3(dist=143811)	0.0874641
25	17975001	18025000	exonic	ACSM2B	0.0873575
15	57550001	57600000	exonic	ZBTB16	0.0873247
11	71550001	71600000	exonic	RBKS	0.0869414
8	150001	200000	exonic	LOC102190689,MFSD14B	0.0869291
18	41275001	41325000	exonic	HYDIN	0.0869185
5	107975001	108025000	exonic	ATP6V1E1,BCL2L13,LOC102178253	0.0869042
6	93025001	93075000	exonic	MRPL1	0.0868746
12	66450001	66500000	intergenic	DLEU7(dist=133906),TRNAG-UCC(dist=454705)	0.0868656
5	73600001	73650000	exonic	EIF3D,FOXRED2	0.0868562
4	5150001	5200000	exonic	KMT2C	0.0868252
13	56775001	56825000	exonic	LOC102188874	0.0867443
13	55875001	55925000	exonic	CDH26,FAM217B	0.0867219
3	1050001	1100000	exonic	CAPN10,GPR35,LOC108633854	0.0866652
12	33900001	33950000	exonic	CLN5,FBXL3	0.0865905
14	94225001	94275000	exonic	KCNQ5	0.0865678
22	16725001	16775000	exonic	ARPC4,CAMK1,LOC102184009,TADA3	0.0863645
27	31525001	31575000	exonic	WWC2	0.0862815
23	46500001	46550000	intergenic	PRIM2(dist=374833),KHDRBS2(dist=1322421)	0.0861873
1	130450001	130500000	exonic	ARMC8	0.0859371
1	114375001	114425000	intergenic	RAP2B(dist=160101),P2RY1(dist=142590)	0.0859123
9	49600001	49650000	exonic	ORC3,RARS2	0.0859091
4	17525001	17575000	exonic	FMC1,UBN2	0.0859081
2	16300001	16350000	exonic	PTMA	0.0859038
5	73525001	73575000	intergenic	MYH9(dist=23116),TXN2(dist=7846)	0.0858804
17	3200001	3250000	intronic	TTC28	0.0858029
17	14300001	14350000	exonic	SUDS3	0.0857321
8	75225001	75275000	UTR5	UBAP2(XM_013966140.2:c.31419_31328delins0)	0.0857274
5	73625001	73675000	exonic	CACNG2,EIF3D	0.0856788
5	112400001	112450000	exonic	LOC102173645,POLDIP3,RRP7A,SERHL2	0.085673
15	13025001	13075000	intergenic	LRRC4C(dist=429072),NONE(dist=NONE)	0.0856276
17	26500001	26550000	exonic	FBRSL1	0.0854937
12	33625001	33675000	exonic	MYCBP2	0.0854915
27	35925001	35975000	intergenic	TRNAC-GCA(dist=1393683),AGA(dist=863507)	0.0854557
1	15825001	15875000	intergenic	NCAM2(dist=1371773),TMPRSS15(dist=1276749)	0.0851391
1	120850001	120900000	ncRNA_exonic	LOC106502391	0.0850719
17	2850001	2900000	exonic	C17H22orf31,ZNRF3	0.085071
6	31950001	32000000	intronic	GRID2	0.084974
13	53350001	53400000	exonic	ARFRP1,LIME1,RTEL1,SLC2A4RG,TNFRSF6B,ZGPAT	0.0849719
6	116700001	116750000	exonic	ADD1,MFSD10,NOP14	0.0849329
15	57575001	57625000	intronic	ZBTB16	0.0848284
26	375001	425000	exonic	ADAM8,LOC106503655,LOC108634001,TUBGCP2	0.08464
20	13950001	14000000	exonic	PPWD1,TRIM23	0.0845919
22	4825001	4875000	intergenic	RBMS3(dist=241875),TGFBR2(dist=144184)	0.0844965
12	33650001	33700000	exonic	MYCBP2	0.084491
18	25525001	25575000	exonic	NUDT21,OGFOD1	0.084398
15	39975001	40025000	exonic	ADM,SBF2	0.0843905
23	2200001	2250000	exonic	LOC108633439	0.0843685
8	100001	150000	ncRNA_exonic	LOC102188312	0.0842583
20	10825001	10875000	intergenic	SLC30A5(dist=257303),PIK3R1(dist=523330)	0.0842107
22	49300001	49350000	exonic	RAD54L2	0.0841128
10	61325001	61375000	intergenic	RPS29(dist=922518),TRNAC-ACA(dist=715133)	0.0840806
12	33750001	33800000	exonic	MYCBP2	0.0840639
16	44475001	44525000	ncRNA_exonic	TRNAG-UCC	0.0838896
5	66575001	66625000	exonic	EID3,TXNRD1	0.0838874
9	1075001	1125000	intergenic	CD109(dist=561675),COL12A1(dist=733101)	0.0837852
28	40600001	40650000	intronic	DISC1	0.0837844
1	109025001	109075000	intergenic	SHOX2(dist=37991),VEPH1(dist=549582)	0.0835825
5	65325001	65375000	exonic	PAH	0.0835305
5	47675001	47725000	exonic	MSRB3	0.083529
9	83500001	83550000	exonic	IGF2R	0.0834877
19	34275001	34325000	exonic	RAI1,SREBF1	0.0834787
11	48875001	48925000	exonic	C11H2orf68,USP39	0.0834469
22	47575001	47625000	exonic	DCP1A,TKT	0.0834114
10	21000001	21050000	ncRNA_exonic	LOC108636944,LOC108636945	0.0833025
21	225001	275000	intergenic	NONE(dist=NONE),MKRN3(dist=93224)	0.0832488
21	45600001	45650000	intergenic	BRMS1L(dist=140672),LOC102184559(dist=193686)	0.0830472
5	88100001	88150000	intergenic	PDE3A(dist=16807),TRNAW-CCA(dist=26549)	0.0829828
17	12925001	12975000	exonic	C17H12orf49,RNFT2	0.0828909
11	41975001	42025000	intergenic	FANCL(dist=1458527),BCL11A(dist=777900)	0.0828854
1	73575001	73625000	exonic	ATP13A4,OPA1	0.0828746
12	7200001	7250000	exonic	BIVM,ERCC5	0.0828481
12	9700001	9750000	exonic	CLYBL	0.0828225
11	2725001	2775000	exonic	ANKRD23,ANKRD39,FAM178B,SEMA4C	0.0827449
18	49075001	49125000	exonic	FAM98C,GGN,PSMD8,RASGRP4,SPRED3	0.0827023
14	25875001	25925000	exonic	EIF3E	0.0825217
13	43750001	43800000	intergenic	LOC106502758(dist=363975),LOC106502759(dist=154805)	0.0825124
15	72175001	72225000	intergenic	NONE(dist=NONE),LOC102175874(dist=36527)	0.0824363
11	86075001	86125000	exonic	ROCK2	0.0823987
16	33775001	33825000	exonic	FH,KMO	0.0822348
1	100600001	100650000	intergenic	ZBBX(dist=909301),BCHE(dist=381428)	0.0822298
15	39950001	40000000	exonic	ADM,SBF2	0.0820729
15	72975001	73025000	exonic	LOC108637685	0.081818
11	15000001	15050000	exonic	BIRC6,TTC27	0.0817317
8	25300001	25350000	exonic	ADAMTSL1	0.0816763
1	120975001	121025000	intergenic	LOC106502391(dist=46052),PLSCR5(dist=445816)	0.0816033
2	44875001	44925000	exonic	BMPR2	0.0815274
11	96225001	96275000	exonic	PBX3	0.0814705
5	111025001	111075000	exonic	DNAJB7,ST13,XPNPEP3	0.0814339
14	26025001	26075000	ncRNA_exonic	LOC102188518	0.0814028
3	1175001	1225000	exonic	ANKMY1,GPC1	0.081281
14	4750001	4800000	exonic	C14H8orf59,E2F5	0.081179
2	15225001	15275000	ncRNA_exonic	LOC108637483	0.0811235
18	25550001	25600000	exonic	AMFR,NUDT21,OGFOD1	0.0810995
14	22775001	22825000	exonic	LOC106502852,ZFPM2	0.0810692
11	71450001	71500000	exonic	BRE	0.0809862
25	1000001	1050000	exonic	C25H16orf91,CCDC154,LOC108633912,UNKL	0.0809057
17	1950001	2000000	exonic	GATSL3,LIF,OSM,TBC1D10A	0.0808076
25	875001	925000	exonic	LOC102177581,LOC102177855,LOC102178129	0.0805614
8	69075001	69125000	exonic	FAM160B2,HR,NUDT18,REEP4	0.080554
2	44850001	44900000	UTR3	BMPR2(XM_013971139.2:c.*7089_*2240delins0)	0.0802146
12	38300001	38350000	intergenic	LOC108637273(dist=312943),LOC108637295(dist=49106)	0.080091
5	22725001	22775000	intergenic	TRNAE-CUC(dist=63961),NUDT4(dist=189342)	0.0800622
21	64525001	64575000	exonic	WARS,WDR25	0.0798935
9	44200001	44250000	intergenic	EPHA7(dist=1987),LOC102171710(dist=1440297)	0.0797415
5	30425001	30475000	exonic	DDN,KMT2D,PRKAG1,WNT1	0.0797366
1	109250001	109300000	intergenic	SHOX2(dist=262991),VEPH1(dist=324582)	0.0793916
10	57575001	57625000	exonic	ZNF609	0.0793618
20	14075001	14125000	exonic	ADAMTS6	0.079186
25	1575001	1625000	exonic	CASKIN1,RAB26,TRAF7	0.0791652
5	22850001	22900000	intergenic	TRNAE-CUC(dist=188961),NUDT4(dist=64342)	0.0791331
5	73475001	73525000	UTR5	MYH9(XM_018048283.1:c.30084_29924delins0)	0.0790426
12	66525001	66575000	intergenic	DLEU7(dist=208906),TRNAG-UCC(dist=379705)	0.0788314
13	56825001	56875000	exonic	LOC102188874,LOC102190430,LOC108633189	0.0788131
11	71825001	71875000	exonic	ZNF512	0.0786738
4	17550001	17600000	exonic	UBN2	0.0786711
11	71100001	71150000	exonic	BRE	0.0784329
6	38025001	38075000	exonic	LCORL	0.0784252
5	47325001	47375000	intergenic	HMGA2(dist=18556),LOC102187299(dist=251234)	0.0783348
10	60250001	60300000	exonic	KLHDC1,KLHDC2,NEMF	0.078273
7	92225001	92275000	exonic	ACSBG2	0.0780731
14	4725001	4775000	exonic	C14H8orf59,E2F5,LRRCC1	0.0778736
2	21400001	21450000	intergenic	IRS1(dist=603558),NYAP2(dist=508513)	0.0776397
20	14050001	14100000	exonic	ADAMTS6	0.0773977
18	2700001	2750000	exonic	MTSS1L,VAC14	0.0773438
7	92250001	92300000	exonic	ACSBG2,MLLT1	0.0773029
6	16900001	16950000	intergenic	ETNPPL(dist=5202),OSTC(dist=6740)	0.0771787
29	39550001	39600000	exonic	LOC102171498	0.0767156
22	37425001	37475000	exonic	ATXN7,PSMD6	0.0766863
5	73550001	73600000	exonic	TXN2	0.0766707
15	2650001	2700000	exonic	LOC102170538,LOC102175573,LOC102180520,P2RX3	0.0766227
22	16975001	17025000	exonic	SETD5	0.0764976
13	61100001	61150000	exonic	ASXL1	0.07624
1	130400001	130450000	exonic	ARMC8	0.0761627
2	84550001	84600000	intergenic	TRNAC-GCA(dist=228120),TRNAS-GGA(dist=1641721)	0.0760166
29	31250001	31300000	exonic	ETS1	0.075909
10	57650001	57700000	exonic	OAZ2,ZNF609	0.0758077
11	71800001	71850000	exonic	ZNF512	0.0755555
18	40750001	40800000	exonic	ZNF19	0.0755496
20	14025001	14075000	exonic	ADAMTS6,CENPK	0.0753445
8	9500001	9550000	exonic	HMBOX1	0.0752944
9	49575001	49625000	exonic	ORC3	0.0751131
5	108000001	108050000	exonic	BCL2L13	0.0748003
20	14000001	14050000	exonic	CENPK	0.0746605
15	52850001	52900000	exonic	BCL9L,CXCR5	0.0745622
17	15875001	15925000	exonic	BRAP,LOC102182159	0.074191
7	89100001	89150000	exonic	AP3D1,IZUMO4,MOB3A	0.073899
10	80475001	80525000	exonic	CHMP4A,GMPR2,LOC102188408,NEDD8,TGM1,TINF2,TSSK4	0.0736895
13	13225001	13275000	intergenic	TRNAE-UUC(dist=750663),TRNAS-GGA(dist=630312)	0.0736291
16	48350001	48400000	exonic	PRDM16	0.0735371
14	16550001	16600000	exonic	STK3	0.073252
10	20975001	21025000	exonic	LOC102179204	0.0730672
11	14450001	14500000	exonic	MEMO1	0.072902
1	58800001	58850000	UTR5	ZBTB20(XM_018040565.1:c.30481_29476delins0)	0.0727805
17	15975001	16025000	exonic	ATXN2	0.0725453
29	39625001	39675000	exonic	APOOL	0.0723041
2	88075001	88125000	exonic	ORC4	0.0722693
3	95425001	95475000	exonic	SPAG17	0.0721835
22	37450001	37500000	exonic	ATXN7	0.0721567
12	38325001	38375000	intergenic	LOC108637273(dist=337943),LOC108637295(dist=24106)	0.0720803
20	23600001	23650000	intergenic	SLC38A9(dist=12648),PLPP1(dist=24031)	0.0716273
11	15200001	15250000	exonic	TTC27	0.0715137
14	81075001	81125000	exonic	GRINA,PARP10,PLEC	0.0715093
10	17000001	17050000	exonic	PROX2,YLPM1	0.0714137
12	9775001	9825000	intronic	CLYBL	0.0708534
24	875001	925000	exonic	ATP9B	0.0708271
17	15950001	16000000	exonic	ATXN2	0.0708224
23	2250001	2300000	exonic	RREB1	0.0707342
3	91700001	91750000	exonic	TRIM33	0.0706711
18	25575001	25625000	exonic	AMFR,NUDT21	0.0706514
8	71175001	71225000	ncRNA_exonic	LOC108636572	0.0705197
18	36325001	36375000	exonic	AGRP,ATP6V0D1,FAM65A	0.0702625
3	91675001	91725000	exonic	TRIM33	0.0702274
2	15525001	15575000	exonic	CHRND,CHRNG,EIF4E2,PRSS56	0.0701854
9	83525001	83575000	exonic	IGF2R	0.070138
25	1600001	1650000	exonic	BRICD5,CASKIN1,MLST8,TRAF7	0.0700833
2	16225001	16275000	exonic	COPS7B,PDE6D	0.0699611
21	57500001	57550000	exonic	UNC79	0.0697992
11	71575001	71625000	exonic	RBKS	0.0696691
18	40775001	40825000	exonic	ZNF19,ZNF23	0.0695035
22	51050001	51100000	exonic	ARIH2,P4HTM,WDR6	0.0693857
5	26425001	26475000	exonic	AAAS,C5H12orf10,ESPL1,PFDN5,SP7	0.0692093
3	91725001	91775000	exonic	TRIM33	0.0691807
2	88000001	88050000	exonic	ACVR2A,ORC4	0.069178
18	25500001	25550000	exonic	BBS2,OGFOD1	0.0689816
6	37950001	38000000	exonic	LCORL	0.0688432
10	80425001	80475000	exonic	IPO4,IRF9,PSME2,REC8,RNF31,TM9SF1	0.0688375
11	86100001	86150000	exonic	ROCK2	0.0688142
6	36950001	37000000	exonic	PPM1K	0.0687126
18	15250001	15300000	exonic	IL17C,LOC102188617,MVD,ZC3H18	0.0680726
3	91650001	91700000	exonic	TRIM33	0.0676691
18	55225001	55275000	exonic	BBC3,SAE1	0.0675907
12	67000001	67050000	exonic	LOC108637304	0.0670857
18	62550001	62600000	exonic	LOC102180391,LOC108638040	0.0670136
3	1075001	1125000	exonic	CAPN10,RNPEPL1	0.0669448
19	57100001	57150000	exonic	SDK2	0.0666919
9	83275001	83325000	exonic	WTAP	0.0666579
13	53125001	53175000	exonic	PRPF6,SOX18,TCEA2	0.066483
7	19725001	19775000	ncRNA_exonic	LOC108636454	0.0663852
6	36875001	36925000	intergenic	HERC6(dist=2522),PPM1K(dist=35492)	0.0663735
20	14375001	14425000	intergenic	ADAMTS6(dist=45251),CWC27(dist=38203)	0.0663472
1	46125001	46175000	intergenic	NFKBIZ(dist=175093),LOC106503198(dist=106011)	0.0662714
10	71625001	71675000	intergenic	C10H15orf41(dist=831170),DPH6(dist=354648)	0.0660896
13	13250001	13300000	intergenic	TRNAE-UUC(dist=775663),TRNAS-GGA(dist=605312)	0.0659425
1	58825001	58875000	UTR5	ZBTB20(XM_018040492.1:c.84976_84633delins0)	0.0649392
14	25850001	25900000	exonic	EIF3E	0.064807
6	51100001	51150000	intergenic	PCDH7(dist=238893),TRNAW-CCA(dist=1819136)	0.0647078
19	20525001	20575000	exonic	TAOK1	0.06457
17	3250001	3300000	exonic	TTC28	0.0644204
14	80575001	80625000	exonic	LOC102187693,LY6E	0.064305
4	74875001	74925000	exonic	ORC5	0.0639201
2	88025001	88075000	exonic	ACVR2A,ORC4	0.0635106
11	15125001	15175000	exonic	TTC27	0.0634547
5	87450001	87500000	exonic	LOC102191590,SLCO1A2	0.063392
10	17075001	17125000	exonic	FCF1,YLPM1	0.0630913
4	95450001	95500000	exonic	LRRC72	0.0629977
20	14300001	14350000	exonic	ADAMTS6	0.062765
7	70150001	70200000	exonic	LOC102171703,TRIM52	0.0626322
9	91150001	91200000	intergenic	LOC106502505(dist=113357),DLL1(dist=162074)	0.0623571
15	39800001	39850000	intronic	SBF2	0.062094
20	14275001	14325000	exonic	ADAMTS6	0.062087
10	17050001	17100000	exonic	YLPM1	0.0619253
19	20600001	20650000	exonic	ABHD15,TAOK1,TP53I13	0.0612511
14	22875001	22925000	intronic	ZFPM2	0.0606646
14	80600001	80650000	exonic	LY6E	0.0603879
28	19100001	19150000	exonic	LRRC20	0.0587301
5	47300001	47350000	exonic	HMGA2	0.0587053
23	39575001	39625000	exonic	TCP11	0.0586304
18	62525001	62575000	exonic	LOC108638040,LOC108638087	0.058582
5	87500001	87550000	exonic	LOC102191590	0.0583602
14	22850001	22900000	intronic	ZFPM2	0.0581528
15	18450001	18500000	exonic	LMO2	0.0576782
8	225001	275000	exonic	MFSD14B	0.0575116
18	54125001	54175000	exonic	FOSB,OPA3,PPM1N,RTN2,VASP	0.0568182
1	109000001	109050000	intergenic	SHOX2(dist=12991),VEPH1(dist=574582)	0.0567232
18	57025001	57075000	exonic	IRF3,PRR12,RRAS,SCAF1	0.0562458
1	66975001	67025000	intronic	SEMA5B	0.0546284
6	37925001	37975000	exonic	LCORL	0.0544825
5	87475001	87525000	exonic	LOC102191590	0.0540974
8	300001	350000	exonic	MFSD14B	0.051216
3	91625001	91675000	exonic	TRIM33	0.049765
2	96475001	96525000	exonic	GPD2	0.0490008
1	108975001	109025000	exonic	SHOX2	0.0481871
4	5225001	5275000	exonic	KMT2C	0.0459942
17	16000001	16050000	exonic	ATXN2	0.0434046
