# Supplementary material for: Comparative genomic analysis uncovers candidate genes related with milk production and adaptive traits in goat breeds
Source: Sci Rep. 2023 May 30;13:8722. doi: 10.1038/s41598-023-35973-0 (PMC10229596; doi:10.1038/s41598-023-35973-0)
Supplement: Supplementary file 3 — Supplementary Table S3. [file 41598_2023_35973_MOESM3_ESM.xlsx]

## Sheet: Asia.windowed
											Table S3: Genes belonging to selection signatures within West and South Asian goat population through comparing the SNP data of the West and South Asian goat individuals with those of European individuals applying nucleotide diversity (Pi).
Asia-pi					Europe-Pi					pi		Top-1%-pi
CHROM	BIN_START	BIN_END	N_VARIANTS	PI	CHROM	BIN_START	BIN_END	N_VARIANTS	PI			Chr	Start	End	Region	Gene	pi-value
1	1	50000	127	0.000356188	1	1	50000	110	0.000352826	-0.00948366		26	42900001	42950000	exonic	A1CF	0.48619
1	25001	75000	139	0.000398227	1	25001	75000	129	0.000458898	0.141806		19	20600001	20650000	exonic	ABHD15,TAOK1,TP53I13	0.635269
1	50001	100000	149	0.00042621	1	50001	100000	139	0.000460289	0.0769224		2	44325001	44375000	intronic	ABI2	0.474276
1	75001	125000	150	0.00042176	1	75001	125000	147	0.000458749	0.0840668		1	45150001	45200000	intronic	ABI3BP	0.77512
1	100001	150000	123	0.000308314	1	100001	150000	129	0.000401533	0.264171		1	45175001	45225000	intronic	ABI3BP	0.496358
1	125001	175000	108	0.000349063	1	125001	175000	116	0.000412337	0.166589		15	17950001	18000000	exonic	ABTB2,CAT	0.54041
1	150001	200000	108	0.000411133	1	150001	200000	115	0.000441712	0.0717413		1	136625001	136675000	exonic	ACAD11	0.474216
1	175001	225000	117	0.00049437	1	175001	225000	133	0.00051817	0.0470191		1	136600001	136650000	exonic	ACAD11,ACKR4	0.498536
1	200001	250000	127	0.000535457	1	200001	250000	144	0.000572068	0.0661373		16	49675001	49725000	exonic	ACAP3,CPSF3L,CPTP,DVL1,MXRA8,PUSL1,TAS1R3	0.502603
1	225001	275000	101	0.000334029	1	225001	275000	109	0.000390895	0.157211		26	6150001	6200000	exonic	ADAM12	0.483708
1	250001	300000	105	0.000270252	1	250001	300000	99	0.00034418	0.24181		27	10575001	10625000	exonic	ADAM18	1.15425
1	275001	325000	121	0.000258338	1	275001	325000	108	0.000355808	0.320122		27	10600001	10650000	exonic	ADAM18	0.928255
1	300001	350000	110	0.000183846	1	300001	350000	112	0.000325455	0.571126		10	20875001	20925000	exonic	ADAM20,MED6	0.564414
1	325001	375000	82	8.98635e-05	1	325001	375000	82	0.00020154	0.807696		17	25500001	25550000	intergenic	ADGRD1(dist=345474),SFSWAP(dist=296254)	0.506108
1	350001	400000	71	6.55438e-05	1	350001	400000	56	0.000171389	0.961217		1	44800001	44850000	exonic	ADGRG7,LOC102180889	0.473047
1	375001	425000	87	0.00012289	1	375001	425000	78	0.000249866	0.709635		14	51375001	51425000	exonic	ADHFE1,RRS1	0.638325
1	400001	450000	92	0.000202686	1	400001	450000	98	0.000324933	0.471961		15	39950001	40000000	exonic	ADM,SBF2	0.92501
1	425001	475000	114	0.000336514	1	425001	475000	125	0.00039048	0.148737		15	39975001	40025000	exonic	ADM,SBF2	0.862566
1	450001	500000	111	0.000329298	1	450001	500000	126	0.000324035	-0.0161116		4	6150001	6200000	exonic	AGAP3	0.539371
1	475001	525000	81	0.000226771	1	475001	525000	103	0.000264262	0.153		4	96850001	96900000	intronic	AGMO	0.486858
1	500001	550000	90	0.000423394	1	500001	550000	127	0.000443346	0.0460473		20	71550001	71600000	exonic	AHRR,EXOC3,SLC9A3	0.597674
1	525001	575000	101	0.000545477	1	525001	575000	140	0.000626773	0.138924		15	6525001	6575000	exonic	AMBRA1	0.742353
1	550001	600000	137	0.00054762	1	550001	600000	136	0.000647432	0.167432		15	6500001	6550000	exonic	AMBRA1	0.556214
1	575001	625000	198	0.000587965	1	575001	625000	148	0.000414679	-0.349163		15	6550001	6600000	exonic	AMBRA1,CHRM4	0.575884
1	600001	650000	157	0.000385816	1	600001	650000	109	0.000188367	-0.716968		15	6575001	6625000	exonic	AMBRA1,CHRM4,DGKZ,LOC108637650,MDK	0.544183
1	625001	675000	100	0.000250548	1	625001	675000	82	0.000299658	0.178991		6	45475001	45525000	intergenic	ANAPC4(dist=92052),SLC34A2(dist=69511)	0.634104
1	650001	700000	117	0.000403223	1	650001	700000	103	0.000408242	0.0123704		14	25075001	25125000	intronic	ANGPT1	0.547478
1	675001	725000	126	0.000462757	1	675001	725000	105	0.000387632	-0.177146		14	25125001	25175000	intronic	ANGPT1	0.534319
1	700001	750000	121	0.000366856	1	700001	750000	102	0.000337454	-0.0835402		20	58400001	58450000	exonic	ANKH,OTULIN	0.524207
1	725001	775000	136	0.000369583	1	725001	775000	121	0.000366541	-0.00826496		17	38325001	38375000	intergenic	ANKRD50(dist=331926),TRNAC-ACA(dist=51486)	0.498239
1	750001	800000	145	0.000363762	1	750001	800000	147	0.000442578	0.196117		17	38050001	38100000	intergenic	ANKRD50(dist=56926),TRNAC-ACA(dist=326486)	0.648177
1	775001	825000	157	0.000461592	1	775001	825000	180	0.000783534	0.529133		13	57400001	57450000	exonic	ANKRD60,LOC102191534	0.487029
1	800001	850000	191	0.000718333	1	800001	850000	205	0.00102247	0.353043		23	39675001	39725000	exonic	ANKS1A	0.525383
1	825001	875000	204	0.000728557	1	825001	875000	182	0.00081567	0.112944		29	22125001	22175000	intergenic	ANO5(dist=125205),NELL1(dist=478977)	0.496952
1	850001	900000	201	0.000701921	1	850001	900000	164	0.000699508	-0.00344363		21	20500001	20550000	exonic	ANPEP,LOC102191560	0.593191
1	875001	925000	181	0.000759355	1	875001	925000	168	0.000688532	-0.0979076		29	46225001	46275000	exonic	AP2A2,MUC6	1.36137
1	900001	950000	183	0.000706613	1	900001	950000	166	0.000614988	-0.13888		14	50775001	50825000	exonic	ARFGEF1,CSPP1	0.670976
1	925001	975000	176	0.000587389	1	925001	975000	154	0.000589322	0.00328543		14	50750001	50800000	exonic	ARFGEF1,CSPP1	0.552071
1	950001	1000000	182	0.000527913	1	950001	1000000	152	0.00053428	0.0119885		13	53350001	53400000	exonic	ARFRP1,LIME1,RTEL1,SLC2A4RG,TNFRSF6B,ZGPAT	1.0714
1	975001	1025000	192	0.000583766	1	975001	1025000	171	0.000610717	0.0451335		13	53325001	53375000	exonic	ARFRP1,LIME1,SLC2A4RG,ZBTB46,ZGPAT	0.483459
1	1000001	1050000	162	0.000460221	1	1000001	1050000	149	0.000549861	0.177959		9	56800001	56850000	exonic	ARG1,MED23	0.536898
1	1025001	1075000	154	0.000408301	1	1025001	1075000	128	0.000419058	0.0260047		3	111700001	111750000	exonic	ARHGAP30,KLHDC9,NECTIN4,PFDN2	0.477666
1	1050001	1100000	172	0.000541258	1	1050001	1100000	149	0.000469845	-0.141493		18	47300001	47350000	exonic	ARHGAP33,HSPB6,IGFLR1,LIN37,LOC106503109,PROSER3,PSENEN,U2AF1L4	0.876148
1	1075001	1125000	213	0.00062533	1	1075001	1125000	184	0.000649611	0.0380942		18	47325001	47375000	exonic	ARHGAP33,LOC106503109,PRODH2,PROSER3	0.619389
1	1100001	1150000	226	0.000687671	1	1100001	1150000	198	0.000813169	0.167628		21	42000001	42050000	downstream	ARHGAP5	0.562985
1	1125001	1175000	229	0.000829517	1	1125001	1175000	212	0.000945469	0.130837		25	200001	250000	exonic	ARHGDIG,AXIN1,FAM234A,LUC7L,PDIA2,RGS11	0.925937
1	1150001	1200000	236	0.000891131	1	1150001	1200000	217	0.00102663	0.141545		25	225001	275000	exonic	ARHGDIG,AXIN1,FAM234A,PDIA2,RGS11	0.698055
1	1175001	1225000	226	0.00082733	1	1175001	1225000	201	0.000793888	-0.0412613		1	113150001	113200000	exonic	ARHGEF26	0.652638
1	1200001	1250000	194	0.000689962	1	1200001	1250000	177	0.000575256	-0.181821		1	113175001	113225000	intergenic	ARHGEF26(dist=13698),LOC102179815(dist=814627)	0.60836
1	1225001	1275000	126	0.000425027	1	1225001	1275000	127	0.000421959	-0.00724454		20	7775001	7825000	exonic	ARHGEF28	0.619309
1	1250001	1300000	106	0.000267057	1	1250001	1300000	103	0.000281416	0.0523719		1	37050001	37100000	exonic	ARL13B,STX19	0.639704
1	1275001	1325000	116	0.000251981	1	1275001	1325000	103	0.000249652	-0.00928574		1	37075001	37125000	exonic	ARL13B,STX19	0.493206
1	1300001	1350000	109	0.000253459	1	1300001	1350000	98	0.000269925	0.0629421		13	19600001	19650000	exonic	ARL5B,CCDC7	0.488067
1	1325001	1375000	112	0.000302731	1	1325001	1375000	95	0.000299453	-0.0108871		2	6500001	6550000	exonic	ASAP3,TCEA3	0.534654
1	1350001	1400000	143	0.000408957	1	1350001	1400000	111	0.000328579	-0.218833		5	94625001	94675000	intergenic	ATF7IP(dist=529658),GRIN2B(dist=46618)	0.552179
1	1375001	1425000	149	0.00041307	1	1375001	1425000	124	0.000306699	-0.29775		5	94650001	94700000	intergenic	ATF7IP(dist=554658),GRIN2B(dist=21618)	0.561594
1	1400001	1450000	150	0.000555213	1	1400001	1450000	144	0.000443854	-0.223856		6	31225001	31275000	exonic	ATOH1	0.562968
1	1425001	1475000	214	0.000682852	1	1425001	1475000	186	0.000720896	0.0542167		13	12175001	12225000	exonic	ATP5C1,KIN,TAF3	0.524238
1	1450001	1500000	188	0.000589358	1	1450001	1500000	165	0.000639756	0.082053		25	250001	300000	exonic	AXIN1,MRPL28	0.862487
1	1475001	1525000	202	0.000954249	1	1475001	1525000	201	0.000755163	-0.233991		25	275001	325000	exonic	AXIN1,MRPL28,NME4,TMEM8A	0.791402
1	1500001	1550000	198	0.000870436	1	1500001	1550000	192	0.000687399	-0.236079		14	91825001	91875000	intergenic	B3GAT2(dist=130845),OGFRL1(dist=190055)	0.515738
1	1525001	1575000	154	0.000635515	1	1525001	1575000	122	0.000479546	-0.281596		22	51625001	51675000	exonic	BAC5,BAC7.5,LOC102169231,MAP34-B	1.27098
1	1550001	1600000	161	0.000667723	1	1550001	1600000	137	0.0005613	-0.173618		6	23625001	23675000	intergenic	BANK1(dist=336808),PPP3CA(dist=28717)	0.651138
1	1575001	1625000	144	0.000516103	1	1575001	1625000	138	0.000511694	-0.00857957		9	7775001	7825000	intergenic	BCKDHB(dist=397675),LOC106502460(dist=735202)	0.719701
1	1600001	1650000	223	0.000881875	1	1600001	1650000	186	0.00082917	-0.0616251		15	52825001	52875000	exonic	BCL9L,CXCR5	0.801949
1	1625001	1675000	261	0.00102992	1	1625001	1675000	235	0.000952895	-0.0777317		15	52850001	52900000	exonic	BCL9L,CXCR5	0.623732
1	1650001	1700000	261	0.000838731	1	1650001	1700000	239	0.000778905	-0.0740009		15	52800001	52850000	exonic	BCL9L,UPK2	0.596029
1	1675001	1725000	259	0.000678847	1	1675001	1725000	197	0.000610138	-0.106711		9	61375001	61425000	exonic	BCLAF1	0.560699
1	1700001	1750000	205	0.00055678	1	1700001	1750000	137	0.000459448	-0.192144		5	82400001	82450000	exonic	BHLHE41	0.509209
1	1725001	1775000	171	0.000489525	1	1725001	1775000	120	0.000427049	-0.136537		11	14850001	14900000	exonic	BIRC6	1.09486
1	1750001	1800000	171	0.000509003	1	1750001	1800000	140	0.000487081	-0.0440235		11	14875001	14925000	exonic	BIRC6	0.948157
1	1775001	1825000	187	0.000535249	1	1775001	1825000	161	0.000557144	0.0400917		11	14950001	15000000	exonic	BIRC6	0.746867
1	1800001	1850000	194	0.000660471	1	1800001	1850000	177	0.000644549	-0.0244024		11	14825001	14875000	exonic	BIRC6	0.676966
1	1825001	1875000	240	0.000949328	1	1825001	1875000	236	0.000851168	-0.109145		11	14975001	15025000	exonic	BIRC6	0.655025
1	1850001	1900000	231	0.000795818	1	1850001	1900000	223	0.000784595	-0.0142029		11	15000001	15050000	exonic	BIRC6,TTC27	0.719974
1	1875001	1925000	208	0.000566557	1	1875001	1925000	154	0.000581806	0.0265594		13	53625001	53675000	exonic	BIRC7,YTHDF1	0.498817
1	1900001	1950000	219	0.000579063	1	1900001	1950000	165	0.000564276	-0.0258678		19	21150001	21200000	exonic	BLMH	0.486936
1	1925001	1975000	160	0.000503673	1	1925001	1975000	158	0.000528643	0.0483861		19	21175001	21225000	exonic	BLMH,TMIGD1	0.727802
1	1950001	2000000	131	0.000534934	1	1950001	2000000	138	0.000516053	-0.0359339		20	4850001	4900000	exonic	BNIP1,CREBRF	0.800574
1	1975001	2025000	157	0.000637523	1	1975001	2025000	159	0.000612806	-0.0395419		12	38875001	38925000	exonic	BORA,DIS3,PIBF1	0.513312
1	2000001	2050000	175	0.000668097	1	2000001	2050000	168	0.000665061	-0.00455461		11	71500001	71550000	exonic	BRE	0.812407
1	2025001	2075000	188	0.000687803	1	2025001	2075000	173	0.000652599	-0.0525396		11	71525001	71575000	exonic	BRE,RBKS	0.755214
1	2050001	2100000	190	0.000651715	1	2050001	2100000	153	0.000567982	-0.137518		16	15700001	15750000	intergenic	BRINP3(dist=1536443),KCTD3(dist=1596852)	0.544733
1	2075001	2125000	171	0.000562229	1	2075001	2125000	130	0.000490767	-0.13594		26	29425001	29475000	exonic	BTRC	0.494245
1	2100001	2150000	222	0.000777177	1	2100001	2150000	201	0.00083886	0.0763757		26	29575001	29625000	intergenic	BTRC(dist=32164),LOC108634044(dist=15799)	0.480782
1	2125001	2175000	254	0.000950554	1	2125001	2175000	230	0.000943169	-0.00779949		10	71475001	71525000	intergenic	C10H15orf41(dist=681170),DPH6(dist=504648)	1.98431
1	2150001	2200000	239	0.000796892	1	2150001	2200000	195	0.000645338	-0.210945		10	71500001	71550000	intergenic	C10H15orf41(dist=706170),DPH6(dist=479648)	2.06187
1	2175001	2225000	255	0.000721709	1	2175001	2225000	202	0.000680019	-0.0595013		10	71525001	71575000	intergenic	C10H15orf41(dist=731170),DPH6(dist=454648)	2.27341
1	2200001	2250000	202	0.000530612	1	2200001	2250000	158	0.000566731	0.0658537		10	71550001	71600000	intergenic	C10H15orf41(dist=756170),DPH6(dist=429648)	2.91519
1	2225001	2275000	117	0.000279582	1	2225001	2275000	93	0.00029913	0.0675826		10	71575001	71625000	intergenic	C10H15orf41(dist=781170),DPH6(dist=404648)	2.64068
1	2250001	2300000	93	0.000220643	1	2250001	2300000	85	0.00023272	0.05329		10	71600001	71650000	intergenic	C10H15orf41(dist=806170),DPH6(dist=379648)	1.47903
1	2275001	2325000	131	0.000346783	1	2275001	2325000	111	0.000354744	0.0226972		10	71625001	71675000	intergenic	C10H15orf41(dist=831170),DPH6(dist=354648)	0.680182
1	2300001	2350000	211	0.00054054	1	2300001	2350000	139	0.000484896	-0.108634		15	64225001	64275000	exonic	C15H11orf65	0.483568
1	2325001	2375000	296	0.000977314	1	2325001	2375000	218	0.000875394	-0.110134		16	49825001	49875000	UTR5	C16H1orf159(XM_018060556.1:c.-16125_-16017delins0,XM_018060554.1:c.-16125_-16017delins0,XM_018060558.1:c.-16125_-16017delins0)	0.683403
1	2350001	2400000	302	0.00126939	1	2350001	2400000	269	0.00123586	-0.0267694		17	42050001	42100000	exonic	C17H4orf33,SCLT1	0.527786
1	2375001	2425000	259	0.00112955	1	2375001	2425000	224	0.00100286	-0.118963		4	105350001	105400000	exonic	C1GALT1	0.530252
1	2400001	2450000	232	0.000877424	1	2400001	2450000	184	0.000730417	-0.183375		1	145900001	145950000	exonic	C1H21orf58,MCM3AP,YBEY	0.622223
1	2425001	2475000	210	0.000694581	1	2425001	2475000	168	0.000681926	-0.0183876		6	110850001	110900000	exonic	C1QTNF7	0.731026
1	2450001	2500000	220	0.000727418	1	2450001	2500000	172	0.000770014	0.0569074		6	110825001	110875000	exonic	C1QTNF7	0.559048
1	2475001	2525000	289	0.00102146	1	2475001	2525000	245	0.0010732	0.0494119		23	39925001	39975000	exonic	C23H6orf106,SNRPC	0.599667
1	2500001	2550000	265	0.000942145	1	2500001	2550000	238	0.000944974	0.00299822		25	1825001	1875000	exonic	C25H16orf59,CCNF,LOC102183842,NTN3	0.585729
1	2525001	2575000	212	0.000772321	1	2525001	2575000	180	0.000804864	0.0412731		26	29850001	29900000	exonic	C26H10orf2,MRPL43,SEMA4G,SLF2	1.04216
1	2550001	2600000	202	0.000662786	1	2550001	2600000	158	0.00070968	0.068362		26	28975001	29025000	exonic	C26H10orf76	0.482205
1	2575001	2625000	144	0.000376118	1	2575001	2625000	114	0.000394688	0.0481927		16	78075001	78125000	exonic	CACNA1S,LOC102173406	0.585763
1	2600001	2650000	136	0.000470521	1	2600001	2650000	134	0.000536834	0.131848		16	49325001	49375000	exonic	CALML6	0.681833
1	2625001	2675000	152	0.000546789	1	2625001	2675000	147	0.000625727	0.134851		16	49300001	49350000	exonic	CALML6,CFAP74,TMEM52	0.508021
1	2650001	2700000	203	0.000594162	1	2650001	2700000	155	0.000580768	-0.0228006		10	65250001	65300000	exonic	CAPN3,ZNF106	0.667574
1	2675001	2725000	252	0.000727567	1	2675001	2725000	167	0.000642566	-0.124237		29	49600001	49650000	exonic	CARS	0.579969
1	2700001	2750000	222	0.000710619	1	2700001	2750000	164	0.000672339	-0.0553737		29	49625001	49675000	exonic	CARS,NAP1L4	0.773808
1	2725001	2775000	197	0.000642982	1	2725001	2775000	177	0.000626443	-0.0260589		18	49050001	49100000	exonic	CATSPERG,GGN,PSMD8,SPRED3	1.4509
1	2750001	2800000	235	0.000703011	1	2750001	2800000	218	0.000700728	-0.00325274		18	49025001	49075000	exonic	CATSPERG,KCNK6,YIF1B	1.05194
1	2775001	2825000	207	0.000641475	1	2775001	2825000	183	0.000642757	0.00199652		5	64550001	64600000	exonic	CCDC53,NUP37	0.53011
1	2800001	2850000	152	0.000502007	1	2800001	2850000	129	0.000458936	-0.0897033		5	64525001	64575000	exonic	CCDC53,NUP37	0.500497
1	2825001	2875000	179	0.000516868	1	2825001	2875000	151	0.000475935	-0.0825062		18	54525001	54575000	exonic	CCDC61,PGLYRP1	0.55564
1	2850001	2900000	173	0.00052255	1	2850001	2900000	135	0.000444662	-0.161406		13	19575001	19625000	exonic	CCDC7	0.837011
1	2875001	2925000	271	0.000810114	1	2875001	2925000	161	0.000643081	-0.230904		13	19550001	19600000	exonic	CCDC7	0.689288
1	2900001	2950000	351	0.00119837	1	2900001	2950000	237	0.00112359	-0.0644334		13	19525001	19575000	exonic	CCDC7	0.55658
1	2925001	2975000	297	0.00105287	1	2925001	2975000	263	0.00106199	0.00862474		4	72675001	72725000	intergenic	CCDC71L(dist=188559),NAMPT(dist=203492)	0.531615
1	2950001	3000000	256	0.000864578	1	2950001	3000000	268	0.000852089	-0.0145505		5	79775001	79825000	exonic	CCDC91	0.58989
1	2975001	3025000	260	0.00094174	1	2975001	3025000	271	0.000907435	-0.0371073		5	79800001	79850000	exonic	CCDC91	0.488964
1	3000001	3050000	300	0.00104635	1	3000001	3050000	248	0.000855228	-0.201695		10	51900001	51950000	exonic	CCNB2,RNF111	0.598343
1	3025001	3075000	271	0.000913687	1	3025001	3075000	200	0.000781229	-0.15662		9	400001	450000	exonic	CD109	0.50711
1	3050001	3100000	225	0.000596899	1	3050001	3100000	166	0.00060473	0.0130342		9	375001	425000	exonic	CD109	0.50643
1	3075001	3125000	204	0.000521992	1	3075001	3125000	169	0.000533393	0.0216062		9	1250001	1300000	intergenic	CD109(dist=736675),COL12A1(dist=558101)	0.473707
1	3100001	3150000	225	0.000675997	1	3100001	3150000	198	0.000680664	0.00688015		18	52525001	52575000	exonic	CD177,CXCL17	0.559364
1	3125001	3175000	250	0.000727364	1	3125001	3175000	205	0.000722981	-0.0060441		18	52550001	52600000	exonic	CD177,LOC108638072,TEX101	0.886599
1	3150001	3200000	253	0.000699027	1	3150001	3200000	219	0.000841722	0.18576		16	4625001	4675000	exonic	CD55	0.711096
1	3175001	3225000	258	0.00094594	1	3175001	3225000	256	0.00104967	0.104052		1	56100001	56150000	exonic	CD96,ZBED2	0.511025
1	3200001	3250000	284	0.00115825	1	3200001	3250000	271	0.00111977	-0.0337869		16	10575001	10625000	UTR3	CDC73(XM_018060144.1:c.*3098_*2015delins0)	0.516966
1	3225001	3275000	342	0.00156675	1	3225001	3275000	307	0.00161707	0.0316125		18	37375001	37425000	exonic	CDH1,TANGO6	0.62135
1	3250001	3300000	327	0.00143309	1	3250001	3300000	345	0.00174914	0.199291		20	51900001	51950000	intergenic	CDH12(dist=411869),TRNAC-GCA(dist=692905)	0.48804
1	3275001	3325000	305	0.00107978	1	3275001	3325000	330	0.00138181	0.246637		20	51925001	51975000	intergenic	CDH12(dist=436869),TRNAC-GCA(dist=667905)	0.537633
1	3300001	3350000	350	0.00132456	1	3300001	3350000	309	0.00132857	0.00302285		20	52050001	52100000	intergenic	CDH12(dist=561869),TRNAC-GCA(dist=542905)	0.563804
1	3325001	3375000	342	0.00110015	1	3325001	3375000	288	0.0011063	0.00557458		13	62425001	62475000	exonic	CDK5RAP1,LOC102171893	0.711972
1	3350001	3400000	306	0.000978675	1	3350001	3400000	238	0.000885547	-0.0999941		13	62400001	62450000	exonic	CDK5RAP1,LOC102171893	0.593027
1	3375001	3425000	327	0.00123235	1	3375001	3425000	259	0.000975057	-0.234182		23	38125001	38175000	exonic	CDKN1A,RAB44	0.52649
1	3400001	3450000	317	0.00116767	1	3400001	3450000	263	0.00101474	-0.140378		16	59825001	59875000	exonic	CEP350	0.842215
1	3425001	3475000	342	0.00119947	1	3425001	3475000	278	0.00114234	-0.048801		16	59800001	59850000	exonic	CEP350	0.777439
1	3450001	3500000	359	0.00135294	1	3450001	3500000	304	0.00134241	-0.0078135		16	59850001	59900000	exonic	CEP350	0.706407
1	3475001	3525000	279	0.0010393	1	3475001	3525000	249	0.0009115	-0.131211		16	59775001	59825000	exonic	CEP350	0.689471
1	3500001	3550000	295	0.000997378	1	3500001	3550000	248	0.000858523	-0.149916		2	114425001	114475000	exonic	CHN1	0.550487
1	3525001	3575000	319	0.00112156	1	3525001	3575000	254	0.00101302	-0.101785		2	114450001	114500000	exonic	CHN1	0.53797
1	3550001	3600000	293	0.00124691	1	3550001	3600000	243	0.00104654	-0.175179		29	4575001	4625000	exonic	CHORDC1	0.504683
1	3575001	3625000	326	0.00148102	1	3575001	3625000	261	0.00136161	-0.0840632		5	64175001	64225000	exonic	CHPT1,GNPTAB,SYCP3	0.644654
1	3600001	3650000	305	0.00131772	1	3600001	3650000	257	0.00128046	-0.0286836		5	64150001	64200000	exonic	CHPT1,SYCP3	0.554253
1	3625001	3675000	274	0.00114039	1	3625001	3675000	229	0.001086	-0.0488691		10	79875001	79925000	exonic	CMTM5,EFS,IL25,LOC106502520	0.492709
1	3650001	3700000	302	0.00119264	1	3650001	3700000	250	0.00110513	-0.0762064		4	10475001	10525000	exonic	CNTNAP2	0.511653
1	3675001	3725000	342	0.00144182	1	3675001	3725000	331	0.00124705	-0.145125		4	117400001	117450000	intergenic	COBL(dist=1465824),NONE(dist=NONE)	0.822943
1	3700001	3750000	338	0.00130449	1	3700001	3750000	264	0.000908492	-0.361781		4	117425001	117475000	intergenic	COBL(dist=1490824),NONE(dist=NONE)	0.479382
1	3725001	3775000	259	0.000677206	1	3725001	3775000	169	0.000510164	-0.283243		4	116275001	116325000	intergenic	COBL(dist=340824),NONE(dist=NONE)	0.537762
1	3750001	3800000	288	0.000585024	1	3750001	3800000	242	0.00075954	0.26106		25	21050001	21100000	exonic	COG7	0.588558
1	3775001	3825000	332	0.000717614	1	3775001	3825000	257	0.00077295	0.0742825		25	21025001	21075000	exonic	COG7	0.547223
1	3800001	3850000	260	0.000638089	1	3800001	3850000	218	0.000621996	-0.0255441		11	60325001	60375000	exonic	COMMD1	0.472372
1	3825001	3875000	218	0.00065046	1	3825001	3875000	186	0.00065661	0.00941043		14	50875001	50925000	exonic	COPS5,CSPP1	0.483442
1	3850001	3900000	218	0.0007565	1	3850001	3900000	169	0.000568408	-0.285863		17	8300001	8350000	exonic	COQ5,DYNLL1,RNF10	0.625345
1	3875001	3925000	239	0.000960841	1	3875001	3925000	193	0.000605504	-0.461748		1	118525001	118575000	exonic	CP	0.824045
1	3900001	3950000	252	0.000884309	1	3900001	3950000	209	0.000674199	-0.271281		1	118550001	118600000	exonic	CP,HPS3	0.656103
1	3925001	3975000	197	0.00056077	1	3925001	3975000	193	0.000602271	0.0713967		14	50325001	50375000	intronic	CPA6	0.506337
1	3950001	4000000	193	0.000534417	1	3950001	4000000	206	0.000719957	0.298015		17	69550001	69600000	intergenic	CPE(dist=149749),TLL1(dist=688534)	0.596534
1	3975001	4025000	292	0.00096934	1	3975001	4025000	264	0.00111426	0.13933		21	56425001	56475000	intergenic	CPSF2(dist=101598),SLC24A4(dist=10141)	1.28811
1	4000001	4050000	314	0.00113931	1	4000001	4050000	252	0.00108961	-0.044603		20	4825001	4875000	exonic	CREBRF	0.491847
1	4025001	4075000	246	0.000780318	1	4025001	4075000	190	0.000783711	0.0043388		12	50750001	50800000	exonic	CRYL1	1.12267
1	4050001	4100000	192	0.000608655	1	4050001	4100000	157	0.000727279	0.178059		12	50775001	50825000	exonic	CRYL1	0.793206
1	4075001	4125000	177	0.000632583	1	4075001	4125000	170	0.00079277	0.225722		12	50725001	50775000	exonic	CRYL1	0.686601
1	4100001	4150000	236	0.000805633	1	4100001	4150000	246	0.00104151	0.256799		1	300001	350000	exonic	CRYZL1	0.571126
1	4125001	4175000	274	0.00106519	1	4125001	4175000	279	0.00117612	0.0990677		1	325001	375000	exonic	CRYZL1,DONSON	0.807696
1	4150001	4200000	273	0.000925754	1	4150001	4200000	213	0.000858143	-0.0758378		1	350001	400000	exonic	CRYZL1,DONSON,SON	0.961217
1	4175001	4225000	292	0.00105209	1	4175001	4225000	230	0.000760501	-0.324557		3	87075001	87125000	exonic	CSF1	0.75526
1	4200001	4250000	310	0.00130205	1	4200001	4250000	287	0.00111669	-0.153571		3	87050001	87100000	exonic	CSF1	0.748645
1	4225001	4275000	333	0.00139204	1	4225001	4275000	323	0.00151988	0.0878611		27	40425001	40475000	intronic	CSMD1	0.557492
1	4250001	4300000	325	0.00148103	1	4250001	4300000	319	0.00155426	0.0482618		27	40400001	40450000	intronic	CSMD1	0.480835
1	4275001	4325000	323	0.0013066	1	4275001	4325000	271	0.00112759	-0.147346		14	50850001	50900000	exonic	CSPP1	0.558127
1	4300001	4350000	342	0.00109299	1	4300001	4350000	294	0.000922621	-0.169454		16	79225001	79275000	exonic	CSRP1	0.543057
1	4325001	4375000	284	0.000806969	1	4325001	4375000	260	0.000828495	0.0263255		16	79250001	79300000	exonic	CSRP1,PHLDA3	0.507194
1	4350001	4400000	218	0.000645408	1	4350001	4400000	205	0.000637719	-0.0119849		10	40925001	40975000	exonic	CTXN2,MYEF2	0.490598
1	4375001	4425000	227	0.000649551	1	4375001	4425000	228	0.000679903	0.0456688		20	14675001	14725000	exonic	CWC27,SREK1IP1	0.470897
1	4400001	4450000	230	0.000853969	1	4400001	4450000	221	0.000873946	0.0231237		2	97175001	97225000	exonic	CYTIP	0.613597
1	4425001	4475000	204	0.000894878	1	4425001	4475000	178	0.00082628	-0.0797537		16	53750001	53800000	exonic	DARS2,SERPINC1,ZBTB37	0.660026
1	4450001	4500000	216	0.000801089	1	4450001	4500000	170	0.000648362	-0.211523		2	67325001	67375000	intergenic	DDX18(dist=657177),DPP10(dist=1067237)	0.526471
1	4475001	4525000	286	0.00102388	1	4475001	4525000	250	0.000966306	-0.0578741		25	300001	350000	exonic	DECR2,NME4,RAB11FIP3,TMEM8A	0.540859
1	4500001	4550000	309	0.00103957	1	4500001	4550000	269	0.00113327	0.0863001		11	94550001	94600000	exonic	DENND1A	0.579099
1	4525001	4575000	231	0.000720709	1	4525001	4575000	194	0.000776599	0.0746887		11	94500001	94550000	exonic	DENND1A	0.544637
1	4550001	4600000	229	0.000839731	1	4550001	4600000	214	0.00088008	0.0469312		11	94425001	94475000	exonic	DENND1A	0.526197
1	4575001	4625000	249	0.000843073	1	4575001	4625000	214	0.000897262	0.0622944		11	94525001	94575000	exonic	DENND1A	0.480853
1	4600001	4650000	259	0.000843813	1	4600001	4650000	188	0.000721016	-0.15727		11	94275001	94325000	exonic	DENND1A	0.478152
1	4625001	4675000	279	0.00105919	1	4625001	4675000	226	0.000931057	-0.128939		11	94575001	94625000	intergenic	DENND1A(dist=3387),LHX2(dist=15045)	0.563806
1	4650001	4700000	262	0.000919348	1	4650001	4700000	221	0.000949888	0.0326794		8	24875001	24925000	exonic	DENND4C	0.495474
1	4675001	4725000	240	0.000711316	1	4675001	4725000	193	0.000673216	-0.0550505		1	146050001	146100000	exonic	DIP2A,PCNT	0.57749
1	4700001	4750000	205	0.000560017	1	4700001	4750000	176	0.000503425	-0.106532		12	38850001	38900000	exonic	DIS3,PIBF1	0.505915
1	4725001	4775000	175	0.000517748	1	4725001	4775000	143	0.000485902	-0.0634817		15	60000001	60050000	exonic	DIXDC1,DLAT	0.853144
1	4750001	4800000	172	0.000544758	1	4750001	4800000	130	0.000554145	0.0170847		15	60025001	60075000	exonic	DIXDC1,DLAT	0.554095
1	4775001	4825000	214	0.000586839	1	4775001	4825000	164	0.000603838	0.0285554		6	18575001	18625000	exonic	DKK2	0.510108
1	4800001	4850000	221	0.000629781	1	4800001	4850000	173	0.000666894	0.057259		19	36350001	36400000	intergenic	DLX4(dist=17082),LOC102186795(dist=6556)	0.500215
1	4825001	4875000	196	0.000689545	1	4825001	4875000	159	0.000709203	0.0281098		8	43525001	43575000	upstream	DMRT1	0.538995
1	4850001	4900000	223	0.000954358	1	4850001	4900000	182	0.000867821	-0.0950534		8	43400001	43450000	exonic	DMRT1,DMRT3	0.541961
1	4875001	4925000	280	0.00107544	1	4875001	4925000	233	0.00106044	-0.014046		8	43350001	43400000	intergenic	DMRT2(dist=2374),DMRT3(dist=10616)	0.52391
1	4900001	4950000	219	0.000605472	1	4900001	4950000	192	0.000644635	0.0626759		8	43375001	43425000	exonic	DMRT3	0.485194
1	4925001	4975000	179	0.000454007	1	4925001	4975000	136	0.000327683	-0.326066		20	59300001	59350000	exonic	DNAH5	0.483335
1	4950001	5000000	263	0.000885605	1	4950001	5000000	218	0.000829409	-0.0655576		20	61100001	61150000	intergenic	DNAH5(dist=1701662),CTNND2(dist=79225)	0.55181
1	4975001	5025000	263	0.00095664	1	4975001	5025000	231	0.000980328	0.0244601		13	22425001	22475000	exonic	DNAJC1	0.474504
1	5000001	5050000	198	0.000642619	1	5000001	5050000	161	0.000612121	-0.048622		15	35825001	35875000	exonic	DNHD1	0.476425
1	5025001	5075000	185	0.00047864	1	5025001	5075000	161	0.000472497	-0.0129174		13	81875001	81925000	intergenic	DOK5(dist=263139),TRNAC-GCA(dist=591315)	0.608318
1	5050001	5100000	209	0.000611517	1	5050001	5100000	189	0.000624203	0.0205329		13	81900001	81950000	intergenic	DOK5(dist=288139),TRNAC-GCA(dist=566315)	0.619936
1	5075001	5125000	235	0.000894688	1	5075001	5125000	218	0.000938136	0.0474199		1	375001	425000	exonic	DONSON,GART,SON	0.709635
1	5100001	5150000	274	0.00111376	1	5100001	5150000	247	0.00114993	0.0319594		9	21550001	21600000	exonic	DSE	0.79766
1	5125001	5175000	247	0.000978133	1	5125001	5175000	213	0.000937162	-0.0427895		9	21525001	21575000	exonic	DSE	0.689892
1	5150001	5200000	172	0.000626794	1	5150001	5200000	155	0.000502005	-0.222008		24	25875001	25925000	exonic	DSG2	0.503679
1	5175001	5225000	180	0.000575121	1	5175001	5225000	171	0.000478289	-0.184365		24	23075001	23125000	intergenic	DTNA(dist=198066),NOL4(dist=28099)	0.512114
1	5200001	5250000	175	0.000492005	1	5200001	5250000	185	0.000554931	0.120355		18	36075001	36125000	exonic	E2F4,ELMO3,EXOC3L1,HSF4,KIAA0895L,LRRC29,NOL3	0.680297
1	5225001	5275000	148	0.000438186	1	5225001	5275000	142	0.000549841	0.226986		26	250001	300000	exonic	ECHS1,FUOM,PAOX,PRAP1	0.525529
1	5250001	5300000	194	0.000639184	1	5250001	5300000	161	0.000671007	0.0485872		26	225001	275000	exonic	ECHS1,MTG1,PAOX	0.832721
1	5275001	5325000	222	0.000672298	1	5275001	5325000	176	0.000709475	0.0538236		16	30800001	30850000	exonic	EFCAB2	0.867292
1	5300001	5350000	241	0.000758827	1	5300001	5350000	181	0.000754192	-0.00612684		16	30825001	30875000	exonic	EFCAB2	0.799106
1	5325001	5375000	282	0.000984471	1	5325001	5375000	211	0.000938757	-0.0475478		28	41175001	41225000	exonic	EGLN1	0.568214
1	5350001	5400000	250	0.000916625	1	5350001	5400000	184	0.000874851	-0.0466449		28	41200001	41250000	exonic	EGLN1,SPRTN	0.67157
1	5375001	5425000	218	0.000856135	1	5375001	5425000	180	0.000739426	-0.146554		16	79125001	79175000	exonic	ELF3,LOC108637802,RNPEP,TIMM17A	0.520466
1	5400001	5450000	240	0.000949221	1	5400001	5450000	194	0.000838808	-0.12366		16	27100001	27150000	exonic	ENAH	0.504731
1	5425001	5475000	232	0.000849441	1	5425001	5475000	187	0.000856652	0.00845328		6	15200001	15250000	exonic	ENPEP	0.530528
1	5450001	5500000	239	0.000657327	1	5450001	5500000	189	0.000661684	0.00660649		9	57050001	57100000	exonic	ENPP1	0.587018
1	5475001	5525000	255	0.000593502	1	5475001	5525000	184	0.000548101	-0.079581		5	111250001	111300000	exonic	EP300	0.88841
1	5500001	5550000	233	0.000620827	1	5500001	5550000	185	0.00062771	0.0110258		5	111225001	111275000	exonic	EP300	0.683702
1	5525001	5575000	223	0.000747761	1	5525001	5575000	193	0.000690181	-0.0801295		9	44500001	44550000	intergenic	EPHA7(dist=301987),LOC102171710(dist=1140297)	0.509363
1	5550001	5600000	201	0.000741508	1	5550001	5600000	159	0.000643222	-0.142196		4	98700001	98750000	intergenic	ETV1(dist=260927),ARL4A(dist=1035429)	0.851314
1	5575001	5625000	214	0.000826631	1	5575001	5625000	165	0.000789725	-0.0456736		4	98725001	98775000	intergenic	ETV1(dist=285927),ARL4A(dist=1010429)	0.513741
1	5600001	5650000	283	0.0012769	1	5600001	5650000	235	0.00103165	-0.213276		19	18325001	18375000	exonic	EVI2A,EVI2B,LOC108638255,NF1,OMG	0.741022
1	5625001	5675000	216	0.000912368	1	5625001	5675000	207	0.000761488	-0.180769		21	64225001	64275000	exonic	EVL	0.508962
1	5650001	5700000	180	0.00059871	1	5650001	5700000	184	0.00070112	0.157902		11	11700001	11750000	intronic	EXOC6B	0.649844
1	5675001	5725000	210	0.000787134	1	5675001	5725000	222	0.000794173	0.00890282		11	11725001	11775000	intronic	EXOC6B	0.550597
1	5700001	5750000	262	0.00120651	1	5700001	5750000	279	0.000871316	-0.325482		11	11775001	11825000	exonic	EXOC6B	0.499398
1	5725001	5775000	284	0.00139455	1	5725001	5775000	287	0.000933904	-0.400953		3	25275001	25325000	exonic	FAF1	0.810547
1	5750001	5800000	271	0.0010594	1	5750001	5800000	274	0.00100768	-0.0500521		3	25300001	25350000	exonic	FAF1	0.701997
1	5775001	5825000	255	0.000807413	1	5775001	5825000	231	0.000883152	0.089662		3	25325001	25375000	exonic	FAF1	0.648726
1	5800001	5850000	203	0.000665429	1	5800001	5850000	173	0.000659668	-0.00869527		3	25350001	25400000	exonic	FAF1	0.590228
1	5825001	5875000	237	0.000666981	1	5825001	5875000	204	0.0007332	0.094657		3	25250001	25300000	exonic	FAF1	0.528057
1	5850001	5900000	186	0.000406197	1	5850001	5900000	155	0.000449975	0.102354		3	25375001	25425000	intronic	FAF1	0.49681
1	5875001	5925000	149	0.000328053	1	5875001	5925000	133	0.000369952	0.120198		11	2800001	2850000	intergenic	FAM178B(dist=1188),LOC102179291(dist=21374)	0.508331
1	5900001	5950000	167	0.000465357	1	5900001	5950000	159	0.000520368	0.111731		22	33475001	33525000	intergenic	FAM19A1(dist=51193),SUCLG2(dist=283508)	0.58913
1	5925001	5975000	197	0.000645859	1	5925001	5975000	173	0.000528939	-0.199708		25	175001	225000	exonic	FAM234A,LUC7L	1.28668
1	5950001	6000000	199	0.000627897	1	5950001	6000000	170	0.000483926	-0.260444		11	17725001	17775000	intergenic	FAM98A(dist=1726421),CRIM1(dist=895767)	0.587778
1	5975001	6025000	181	0.000576206	1	5975001	6025000	160	0.0005054	-0.131115		11	17750001	17800000	intergenic	FAM98A(dist=1751421),CRIM1(dist=870767)	0.590628
1	6000001	6050000	229	0.00070818	1	6000001	6050000	200	0.000649166	-0.0870098		11	17775001	17825000	intergenic	FAM98A(dist=1776421),CRIM1(dist=845767)	0.527554
1	6025001	6075000	220	0.000720702	1	6025001	6075000	173	0.000592086	-0.196574		10	69025001	69075000	intergenic	FAM98B(dist=36901),SPRED1(dist=1145)	0.532159
1	6050001	6100000	218	0.000762282	1	6050001	6100000	154	0.000541303	-0.342337		18	49075001	49125000	exonic	FAM98C,GGN,PSMD8,RASGRP4,SPRED3	1.60274
1	6075001	6125000	249	0.000864123	1	6075001	6125000	177	0.0006477	-0.288287		18	49100001	49150000	exonic	FAM98C,RASGRP4,RYR1,SPRED3	0.54483
1	6100001	6150000	256	0.000926001	1	6100001	6150000	191	0.00089288	-0.0364231		18	15975001	16025000	exonic	FANCA,SPATA2L,VPS9D1,ZNF276	0.715112
1	6125001	6175000	263	0.00101876	1	6125001	6175000	218	0.00108218	0.0603913		15	43275001	43325000	exonic	FAR1	0.508693
1	6150001	6200000	237	0.000813227	1	6150001	6200000	190	0.000796395	-0.020915		5	78900001	78950000	UTR5	FAR2(XM_005680707.3:c.38653_38493delins0)	0.470056
1	6175001	6225000	240	0.00078821	1	6175001	6225000	206	0.000823862	0.0442385		7	85225001	85275000	intergenic	FBN2(dist=99950),SLC27A6(dist=211014)	0.572652
1	6200001	6250000	231	0.00077785	1	6200001	6250000	208	0.000845268	0.08312		11	29775001	29825000	exonic	FBXO11	0.812927
1	6225001	6275000	233	0.000773081	1	6225001	6275000	173	0.000651802	-0.170643		11	29750001	29800000	intronic	FBXO11	0.694523
1	6250001	6300000	255	0.000960139	1	6250001	6300000	160	0.000646661	-0.395256		18	56975001	57025000	exonic	FCGRT,NOSIP,PRR12,PRRG2,RCN3	0.906477
1	6275001	6325000	241	0.000922277	1	6275001	6325000	151	0.000627837	-0.384565		18	56950001	57000000	exonic	FCGRT,NOSIP,RCN3,RPL13A,RPS11	0.641244
1	6300001	6350000	295	0.00117227	1	6300001	6350000	181	0.000690968	-0.528604		16	4050001	4100000	exonic	FCMR,PIGR	0.514083
1	6325001	6375000	297	0.00109594	1	6325001	6375000	190	0.000700144	-0.448082		5	75950001	76000000	intronic	FGD4	0.518389
1	6350001	6400000	264	0.000782751	1	6350001	6400000	208	0.00062562	-0.224071		16	33800001	33850000	exonic	FH	0.554111
1	6375001	6425000	254	0.00076931	1	6375001	6425000	196	0.000593813	-0.25893		16	33750001	33800000	exonic	FH,KMO	0.779244
1	6400001	6450000	186	0.000562681	1	6400001	6450000	118	0.000491549	-0.135151		16	33775001	33825000	exonic	FH,KMO	0.726902
1	6425001	6475000	230	0.000661011	1	6425001	6475000	134	0.000723289	0.0900384		11	74675001	74725000	exonic	FKBP1B,SF3B6,TP53I3,WDCP	0.544567
1	6450001	6500000	249	0.000766891	1	6450001	6500000	169	0.00078121	0.0184993		28	42200001	42250000	exonic	FMN2	0.541912
1	6475001	6525000	203	0.000591899	1	6475001	6525000	153	0.000513754	-0.141591		28	42225001	42275000	exonic	FMN2	0.500663
1	6500001	6550000	222	0.000717116	1	6500001	6550000	178	0.000667616	-0.0715245		16	49500001	49550000	exonic	FNDC10,MIB2	0.552377
1	6525001	6575000	232	0.000774051	1	6525001	6575000	177	0.000644707	-0.182842		16	49525001	49575000	exonic	FNDC10,SSU72	0.734853
1	6550001	6600000	287	0.000833375	1	6550001	6600000	185	0.000715767	-0.152129		8	23600001	23650000	intergenic	FOCAD(dist=2475),MLLT3(dist=11629)	0.552069
1	6575001	6625000	324	0.00132332	1	6575001	6625000	241	0.00118188	-0.113037		4	65850001	65900000	UTR5	FOXP2(XM_018046611.1:c.-329536_-329473delins0)	0.694152
1	6600001	6650000	289	0.00116919	1	6600001	6650000	201	0.0010196	-0.136901		4	65825001	65875000	UTR5	FOXP2(XM_018046611.1:c.-329536_-329473delins0)	0.552863
1	6625001	6675000	295	0.000836449	1	6625001	6675000	175	0.00077289	-0.0790288		17	56725001	56775000	exonic	FREM3	0.542891
1	6650001	6700000	315	0.000988981	1	6650001	6700000	199	0.000935811	-0.0552616		17	56600001	56650000	exonic	FREM3,SMARCA5	0.515876
1	6675001	6725000	296	0.00120685	1	6675001	6725000	206	0.00117751	-0.0246116		17	34925001	34975000	intergenic	FSTL5(dist=160512),TRPC3(dist=326504)	0.489772
1	6700001	6750000	303	0.00144993	1	6700001	6750000	242	0.0012339	-0.161335		17	34950001	35000000	intergenic	FSTL5(dist=185512),TRPC3(dist=301504)	0.572249
1	6725001	6775000	304	0.00117576	1	6725001	6775000	236	0.00091467	-0.251107		24	21700001	21750000	exonic	GALNT1	0.515771
1	6750001	6800000	292	0.000757634	1	6750001	6800000	212	0.000715989	-0.0565356		1	400001	450000	exonic	GART,SON	0.471961
1	6775001	6825000	298	0.00083047	1	6775001	6825000	192	0.000765414	-0.0815749		1	29800001	29850000	intergenic	GBE1(dist=1665296),TRNAS-GGA(dist=387432)	0.568892
1	6800001	6850000	253	0.000843103	1	6800001	6850000	171	0.000720953	-0.156515		28	3475001	3525000	exonic	GDF2,RBP3,ZNF488	0.605441
1	6825001	6875000	259	0.000867752	1	6825001	6875000	213	0.000908606	0.0460056		15	26200001	26250000	exonic	GDPD4	0.553553
1	6850001	6900000	327	0.00102173	1	6850001	6900000	265	0.00106307	0.0396637		15	26175001	26225000	exonic	GDPD4	0.470741
1	6875001	6925000	358	0.00108221	1	6875001	6925000	297	0.000943777	-0.136871		11	48975001	49025000	exonic	GGCX,MAT2A	0.532035
1	6900001	6950000	332	0.00106906	1	6900001	6950000	270	0.000915132	-0.155467		12	50600001	50650000	exonic	GJA3,ZMYM2	0.475477
1	6925001	6975000	328	0.00103055	1	6925001	6975000	251	0.000914662	-0.119293		12	50675001	50725000	exonic	GJB2,GJB6	0.478877
1	6950001	7000000	348	0.00119855	1	6950001	7000000	258	0.00104835	-0.133895		8	53250001	53300000	exonic	GNA14,VPS13A	0.542054
1	6975001	7025000	270	0.00101232	1	6975001	7025000	210	0.00097178	-0.0408706		16	49375001	49425000	exonic	GNB1	0.869012
1	7000001	7050000	247	0.000745536	1	7000001	7050000	219	0.000860753	0.143704		16	49350001	49400000	exonic	GNB1	0.818515
1	7025001	7075000	293	0.000847829	1	7025001	7075000	264	0.000907602	0.068127		16	49400001	49450000	exonic	GNB1,LOC106502965,NADK	0.556463
1	7050001	7100000	313	0.000940981	1	7050001	7100000	278	0.000889884	-0.0558318		7	57450001	57500000	exonic	GNPDA1,PCDH12,RNF14	0.486551
1	7075001	7125000	372	0.00119073	1	7075001	7125000	283	0.000966098	-0.209057		11	95400001	95450000	exonic	GOLGA1,SCAI	0.497539
1	7100001	7150000	331	0.00107299	1	7100001	7150000	223	0.000814087	-0.276137		12	17900001	17950000	intronic	GPC6	0.679041
1	7125001	7175000	265	0.000744485	1	7125001	7175000	185	0.000710626	-0.0465464		5	55725001	55775000	exonic	GPR182,MYO1A,TAC3,ZBTB39	0.493256
1	7150001	7200000	290	0.000740806	1	7150001	7200000	210	0.000815776	0.096401		1	116375001	116425000	exonic	GPR87	1.01137
1	7175001	7225000	320	0.00089253	1	7175001	7225000	257	0.000854476	-0.0435717		1	116400001	116450000	exonic	GPR87	0.695118
1	7200001	7250000	352	0.00116952	1	7200001	7250000	296	0.00107286	-0.0862654		7	83125001	83175000	upstream	GRAMD3	0.498181
1	7225001	7275000	341	0.00126193	1	7225001	7275000	290	0.00119289	-0.0562634		6	32950001	33000000	intergenic	GRID2(dist=19807),TRNAC-GCA(dist=120923)	0.513738
1	7250001	7300000	329	0.0012584	1	7250001	7300000	292	0.00117792	-0.0660909		14	81075001	81125000	exonic	GRINA,PARP10,PLEC	0.789023
1	7275001	7325000	278	0.0010585	1	7275001	7325000	244	0.00104193	-0.015778		9	70650001	70700000	exonic	GRM1	0.811136
1	7300001	7350000	300	0.000984105	1	7300001	7350000	267	0.00105194	0.0666588		9	70675001	70725000	exonic	GRM1	0.531414
1	7325001	7375000	338	0.00103465	1	7325001	7375000	323	0.00104959	0.0143364		2	83850001	83900000	exonic	GTDC1	0.473284
1	7350001	7400000	291	0.000902636	1	7350001	7400000	331	0.000928136	0.0278589		9	32650001	32700000	intergenic	HACE1(dist=117831),TRNAM-CAU(dist=733745)	0.467776
1	7375001	7425000	256	0.000730851	1	7375001	7425000	279	0.000799403	0.0896556		9	32675001	32725000	intergenic	HACE1(dist=142831),TRNAM-CAU(dist=708745)	0.52168
1	7400001	7450000	236	0.000669238	1	7400001	7450000	181	0.000631948	-0.0573326		3	96775001	96825000	exonic	HAO2	0.514459
1	7425001	7475000	239	0.000751992	1	7425001	7475000	183	0.000685504	-0.0925714		15	34100001	34150000	exonic	HBBC,LOC102174495,LOC102175317,LOC102176442,LOC102182615	1.36512
1	7450001	7500000	259	0.000753966	1	7450001	7500000	207	0.00068705	-0.0929402		15	34075001	34125000	exonic	HBBC,LOC102175317,LOC102175600,LOC102182894	1.5533
1	7475001	7525000	268	0.000868079	1	7475001	7525000	209	0.000744758	-0.153223		7	58925001	58975000	exonic	HBEGF,SLC4A9	0.493059
1	7500001	7550000	288	0.000997713	1	7500001	7550000	279	0.000956608	-0.042072		25	150001	200000	exonic	HBM,LOC102168680,LOC102168959,LOC102186172,LOC108633874,LUC7L	1.43929
1	7525001	7575000	288	0.000885686	1	7525001	7575000	290	0.000818594	-0.0787743		4	93150001	93200000	exonic	HDAC9	0.500912
1	7550001	7600000	245	0.000741672	1	7550001	7600000	203	0.000600871	-0.210527		19	62350001	62400000	exonic	HELZ	0.508118
1	7575001	7625000	219	0.000641084	1	7575001	7625000	189	0.000588777	-0.085113		19	62375001	62425000	exonic	HELZ	0.489001
1	7600001	7650000	218	0.000602835	1	7600001	7650000	209	0.00057753	-0.0428831		1	52900001	52950000	intronic	HHLA2	0.483954
1	7625001	7675000	258	0.000734451	1	7625001	7675000	222	0.000765982	0.0420354		4	51650001	51700000	exonic	HIBADH	0.496628
1	7650001	7700000	293	0.000914781	1	7650001	7700000	248	0.000880311	-0.0384094		4	51625001	51675000	exonic	HIBADH	0.477958
1	7675001	7725000	297	0.000865407	1	7675001	7725000	256	0.000738302	-0.158847		5	47250001	47300000	exonic	HMGA2	1.41035
1	7700001	7750000	273	0.000824241	1	7700001	7750000	244	0.000742632	-0.104262		5	47275001	47325000	exonic	HMGA2	1.29446
1	7725001	7775000	272	0.00081889	1	7725001	7775000	196	0.000690846	-0.170033		5	47300001	47350000	exonic	HMGA2	0.844438
1	7750001	7800000	312	0.000939252	1	7750001	7800000	217	0.000902271	-0.0401689		5	47225001	47275000	intronic	HMGA2	0.469494
1	7775001	7825000	230	0.000723758	1	7775001	7825000	192	0.00074801	0.0329593		3	34650001	34700000	exonic	HOOK1	0.730449
1	7800001	7850000	129	0.000359087	1	7800001	7850000	105	0.000311581	-0.141905		3	34625001	34675000	exonic	HOOK1	0.607866
1	7825001	7875000	153	0.000489354	1	7825001	7875000	107	0.000339667	-0.36512		1	74050001	74100000	intergenic	HRASLS(dist=129754),MB21D2(dist=137473)	0.470587
1	7850001	7900000	213	0.000804427	1	7850001	7900000	158	0.000566863	-0.350013		29	42075001	42125000	exonic	HRASLS5,LOC102175191,LOC102175469	0.600949
1	7875001	7925000	255	0.00113253	1	7875001	7925000	214	0.000962289	-0.162895		29	42100001	42150000	exonic	HRASLS5,LOC102175469	0.509497
1	7900001	7950000	264	0.00115233	1	7900001	7950000	210	0.00104395	-0.0987744		19	31400001	31450000	exonic	HS3ST3A1	0.47209
1	7925001	7975000	259	0.000971661	1	7925001	7975000	193	0.000913821	-0.0613723		18	47275001	47325000	exonic	HSPB6,IGFLR1,KMT2B,LIN37,PROSER3,PSENEN,U2AF1L4,ZBTB32	0.53354
1	7950001	8000000	198	0.00073043	1	7950001	8000000	153	0.000686268	-0.0623652		9	4275001	4325000	exonic	HTR1B	0.512549
1	7975001	8025000	180	0.000640249	1	7975001	8025000	151	0.000702705	0.09308		9	4300001	4350000	intergenic	HTR1B(dist=2722),LOC102171608(dist=94365)	0.757144
1	8000001	8050000	218	0.000751925	1	8000001	8050000	193	0.000860985	0.13544		18	41300001	41350000	exonic	HYDIN	0.671315
1	8025001	8075000	224	0.000795034	1	8025001	8075000	211	0.000824909	0.0368882		27	10550001	10600000	exonic	IDO1	0.783697
1	8050001	8100000	287	0.00102555	1	8050001	8100000	266	0.00108928	0.0602879		1	775001	825000	exonic	IFNAR2	0.529133
1	8075001	8125000	310	0.00114009	1	8075001	8125000	297	0.00108519	-0.0493521		9	62250001	62300000	intergenic	IFNGR1(dist=29580),TRNAG-CCC(dist=64725)	0.597776
1	8100001	8150000	263	0.00092979	1	8100001	8150000	266	0.000868425	-0.0682775		9	62225001	62275000	intergenic	IFNGR1(dist=4580),TRNAG-CCC(dist=89725)	0.606465
1	8125001	8175000	262	0.000862579	1	8125001	8175000	232	0.000859964	-0.00303621		5	65050001	65100000	intergenic	IGF1(dist=106829),PAH(dist=186583)	0.640872
1	8150001	8200000	275	0.000822529	1	8150001	8200000	216	0.000751608	-0.0901688		4	44100001	44150000	intergenic	IGFBP3(dist=34980),LOC108635914(dist=458870)	0.561937
1	8175001	8225000	311	0.000900257	1	8175001	8225000	243	0.000888911	-0.0126832		4	44125001	44175000	intergenic	IGFBP3(dist=59980),LOC108635914(dist=433870)	0.636753
1	8200001	8250000	308	0.00110279	1	8200001	8250000	244	0.000959491	-0.139196		7	59150001	59200000	exonic	IGIP,LOC108636425,PURA	0.763559
1	8225001	8275000	278	0.00116106	1	8225001	8275000	241	0.000891386	-0.264311		7	59175001	59225000	exonic	IGIP,LOC108636425,PURA	0.513939
1	8250001	8300000	265	0.000819779	1	8250001	8300000	221	0.00072366	-0.124713		1	116250001	116300000	exonic	IGSF10,MED12L	0.534906
1	8275001	8325000	195	0.00041948	1	8275001	8325000	147	0.000409852	-0.0232197		5	56350001	56400000	exonic	IL23A,LOC102189464,LOC102189738,PAN2,STAT2	0.536827
1	8300001	8350000	199	0.000672798	1	8300001	8350000	157	0.000614474	-0.0906785		7	88675001	88725000	exonic	IL5,RAD50	0.491407
1	8325001	8375000	238	0.000880436	1	8325001	8375000	204	0.000892567	0.0136843		14	40000001	40050000	exonic	IL7	0.625287
1	8350001	8400000	205	0.000782221	1	8350001	8400000	200	0.000855461	0.0895032		16	79050001	79100000	exonic	IPO9,LMOD1	0.522816
1	8375001	8425000	188	0.000729947	1	8375001	8425000	175	0.000713309	-0.0230572		16	79075001	79125000	exonic	IPO9,LMOD1,TIMM17A	0.571641
1	8400001	8450000	191	0.000587034	1	8400001	8450000	168	0.00055531	-0.0555562		16	79025001	79075000	exonic	IPO9,LOC108637801,NAV1	0.571045
1	8425001	8475000	207	0.000632012	1	8425001	8475000	191	0.000602581	-0.0476863		21	21475001	21525000	exonic	IQGAP1,ZNF774	0.535903
1	8450001	8500000	253	0.000822374	1	8450001	8500000	211	0.000866368	0.0521145		5	46950001	47000000	exonic	IRAK3,TMBIM4	0.59919
1	8475001	8525000	254	0.00079022	1	8475001	8525000	220	0.00103844	0.273163		18	57025001	57075000	exonic	IRF3,PRR12,RRAS,SCAF1	1.17255
1	8500001	8550000	274	0.000988611	1	8500001	8550000	278	0.00113626	0.139197		2	21200001	21250000	intergenic	IRS1(dist=403558),NYAP2(dist=708513)	0.824068
1	8525001	8575000	298	0.00116696	1	8525001	8575000	315	0.00119394	0.0228567		2	21225001	21275000	intergenic	IRS1(dist=428558),NYAP2(dist=683513)	0.848563
1	8550001	8600000	265	0.000899631	1	8550001	8600000	268	0.0008708	-0.0325723		2	21250001	21300000	intergenic	IRS1(dist=453558),NYAP2(dist=658513)	0.658801
1	8575001	8625000	266	0.000771008	1	8575001	8625000	237	0.000719588	-0.0690199		2	21275001	21325000	intergenic	IRS1(dist=478558),NYAP2(dist=633513)	0.782829
1	8600001	8650000	277	0.000795976	1	8600001	8650000	233	0.000748788	-0.0611131		2	21300001	21350000	intergenic	IRS1(dist=503558),NYAP2(dist=608513)	0.943064
1	8625001	8675000	260	0.000802936	1	8625001	8675000	216	0.000680068	-0.166082		2	21325001	21375000	intergenic	IRS1(dist=528558),NYAP2(dist=583513)	0.606126
1	8650001	8700000	292	0.00101177	1	8650001	8700000	268	0.00104741	0.0346192		13	19350001	19400000	exonic	ITGB1	0.674234
1	8675001	8725000	336	0.00129561	1	8675001	8725000	283	0.00123051	-0.0515529		13	19325001	19375000	exonic	ITGB1	0.576888
1	8700001	8750000	309	0.0012987	1	8700001	8750000	254	0.00124502	-0.0422122		13	19300001	19350000	exonic	ITGB1	0.56624
1	8725001	8775000	243	0.000880167	1	8725001	8775000	212	0.000937052	0.0626271		21	68925001	68975000	exonic	JAG2,LOC102179658,LOC108638495	0.555032
1	8750001	8800000	209	0.000586768	1	8750001	8800000	169	0.000499879	-0.160263		8	43775001	43825000	UTR5	KANK1(XM_018052042.1:c.151973_151900delins0,XM_018052043.1:c.151973_151900delins0)	0.476989
1	8775001	8825000	232	0.000757337	1	8775001	8825000	215	0.000654888	-0.145344		3	87350001	87400000	exonic	KCNC4	0.487342
1	8800001	8850000	260	0.000894906	1	8800001	8850000	231	0.000793661	-0.120062		3	87325001	87375000	exonic	KCNC4,SLC6A17	0.495759
1	8825001	8875000	281	0.000914606	1	8825001	8875000	224	0.000782295	-0.156261		16	67500001	67550000	intergenic	KCNK2(dist=285110),CENPF(dist=20567)	0.543933
1	8850001	8900000	244	0.000735389	1	8850001	8900000	198	0.000552663	-0.285651		12	34675001	34725000	intergenic	KCTD12(dist=645239),LOC108637258(dist=255621)	0.526284
1	8875001	8925000	236	0.000725228	1	8875001	8925000	189	0.00047898	-0.414827		12	34700001	34750000	intergenic	KCTD12(dist=670239),LOC108637258(dist=230621)	0.517109
1	8900001	8950000	266	0.00094437	1	8900001	8950000	232	0.000837479	-0.120122		6	63600001	63650000	intronic	KCTD8	0.60614
1	8925001	8975000	258	0.00090365	1	8925001	8975000	215	0.000957716	0.0581092		6	63625001	63675000	intronic	KCTD8	0.500503
1	8950001	9000000	229	0.000858283	1	8950001	9000000	176	0.000742458	-0.144968		16	36150001	36200000	exonic	KIFAP3	0.498564
1	8975001	9025000	221	0.00089105	1	8975001	9025000	196	0.000799779	-0.108065		6	70700001	70750000	exonic	KIT	0.830467
1	9000001	9050000	223	0.000790075	1	9000001	9050000	195	0.000894301	0.123915		6	70675001	70725000	exonic	KIT	0.769468
1	9025001	9075000	188	0.000716583	1	9025001	9075000	156	0.000767818	0.0690586		6	70725001	70775000	exonic	KIT	0.533644
1	9050001	9100000	167	0.000723901	1	9050001	9100000	137	0.000708249	-0.0218589		6	70800001	70850000	intergenic	KIT(dist=6093),LOC108636277(dist=91596)	0.630159
1	9075001	9125000	133	0.000472155	1	9075001	9125000	100	0.000502847	0.0629786		5	18500001	18550000	intergenic	KITLG(dist=348077),TRNAC-GCA(dist=120099)	0.876424
1	9100001	9150000	140	0.000488834	1	9100001	9150000	118	0.000509275	0.0409652		5	18525001	18575000	intergenic	KITLG(dist=373077),TRNAC-GCA(dist=95099)	0.575702
1	9125001	9175000	266	0.00111889	1	9125001	9175000	241	0.00117557	0.049416		5	18550001	18600000	intergenic	KITLG(dist=398077),TRNAC-GCA(dist=70099)	0.613664
1	9150001	9200000	302	0.00129898	1	9150001	9200000	272	0.00133574	0.0279061		6	58500001	58550000	exonic	KLF3	0.672389
1	9175001	9225000	249	0.0009293	1	9175001	9225000	211	0.000852731	-0.0859875		6	58475001	58525000	exonic	KLF3	0.480732
1	9200001	9250000	233	0.000776578	1	9200001	9250000	194	0.000698451	-0.106032		12	42175001	42225000	exonic	KLHL1	0.77464
1	9225001	9275000	179	0.000579056	1	9225001	9275000	154	0.000562282	-0.0293957		12	42150001	42200000	exonic	KLHL1	0.7472
1	9250001	9300000	165	0.000521035	1	9250001	9300000	126	0.000451289	-0.143709		16	50000001	50050000	exonic	KLHL17,NOC2L,PLEKHN1,SAMD11	0.646839
1	9275001	9325000	184	0.000610632	1	9275001	9325000	145	0.000613334	0.00441516		16	33725001	33775000	exonic	KMO	0.562341
1	9300001	9350000	172	0.000620897	1	9300001	9350000	153	0.000656315	0.0554756		12	51075001	51125000	exonic	LATS2	0.588502
1	9325001	9375000	162	0.000488925	1	9325001	9375000	138	0.000391412	-0.222448		12	51050001	51100000	exonic	LATS2,XPO4	0.474828
1	9350001	9400000	184	0.000526991	1	9350001	9400000	149	0.000423504	-0.218621		26	33500001	33550000	intergenic	LCOR(dist=26485),PIK3AP1(dist=26039)	0.602509
1	9375001	9425000	221	0.000704947	1	9375001	9425000	185	0.000692902	-0.017234		26	33525001	33575000	intergenic	LCOR(dist=51485),PIK3AP1(dist=1039)	0.507838
1	9400001	9450000	219	0.000599918	1	9400001	9450000	195	0.000656853	0.0906673		6	39525001	39575000	intergenic	LCORL(dist=1455989),SLIT2(dist=673081)	0.502601
1	9425001	9475000	227	0.000703947	1	9425001	9475000	215	0.000740616	0.0507792		2	74625001	74675000	exonic	LCT,UBXN4	0.651161
1	9450001	9500000	238	0.000842187	1	9450001	9500000	230	0.000792995	-0.0601852		4	27650001	27700000	exonic	LEP	0.668307
1	9475001	9525000	207	0.000661322	1	9475001	9525000	196	0.00064581	-0.0237355		2	136375001	136425000	exonic	LGSN	0.491426
1	9500001	9550000	209	0.000626751	1	9500001	9550000	186	0.000749982	0.1795		2	136500001	136550000	intergenic	LGSN(dist=103659),NONE(dist=NONE)	0.918398
1	9525001	9575000	224	0.000764649	1	9525001	9575000	186	0.000903466	0.166822		2	136425001	136475000	intergenic	LGSN(dist=28659),NONE(dist=NONE)	0.493086
1	9550001	9600000	246	0.000946283	1	9550001	9600000	193	0.000891765	-0.059339		2	136400001	136450000	intergenic	LGSN(dist=3659),NONE(dist=NONE)	0.541448
1	9575001	9625000	291	0.00119555	1	9575001	9625000	237	0.00104986	-0.12995		16	79100001	79150000	exonic	LMOD1,RNPEP,TIMM17A	0.674851
1	9600001	9650000	277	0.00113074	1	9600001	9650000	207	0.00105024	-0.0738536		11	96925001	96975000	exonic	LMX1B	1.20042
1	9625001	9675000	279	0.00093606	1	9625001	9675000	151	0.00070402	-0.284873		11	96900001	96950000	exonic	LMX1B	1.01871
1	9650001	9700000	354	0.00126023	1	9650001	9700000	191	0.000455313	-1.01806		11	96950001	97000000	intronic	LMX1B	0.704447
1	9675001	9725000	370	0.00133223	1	9675001	9725000	261	0.000578291	-0.834532		1	44500001	44550000	exonic	LNP1	0.768389
1	9700001	9750000	367	0.00113045	1	9700001	9750000	278	0.000955355	-0.168288		1	44525001	44575000	exonic	LNP1,LOC102180153	0.51936
1	9725001	9775000	360	0.00125271	1	9725001	9775000	286	0.0010733	-0.154571		26	35150001	35200000	exonic	LOC100861186	0.495294
1	9750001	9800000	307	0.00113464	1	9750001	9800000	269	0.00110604	-0.0255294		26	35075001	35125000	exonic	LOC100861186,LOC102169851	0.482164
1	9775001	9825000	290	0.000832087	1	9775001	9825000	272	0.00133933	0.475988		11	91900001	91950000	exonic	LOC102168270,LOC102191624	0.57785
1	9800001	9850000	244	0.000542418	1	9800001	9850000	247	0.00105849	0.668562		15	3100001	3150000	exonic	LOC102169204	0.579747
1	9825001	9875000	277	0.000655136	1	9825001	9875000	276	0.000967358	0.389726		16	74175001	74225000	exonic	LOC102169209	0.656697
1	9850001	9900000	358	0.000976442	1	9850001	9900000	355	0.00133012	0.309109		22	51600001	51650000	exonic	LOC102169231,MAP34-B,NME6,SPINK8	0.595944
1	9875001	9925000	376	0.00127837	1	9875001	9925000	373	0.00157705	0.20997		18	62775001	62825000	exonic	LOC102169326,LOC102191827,LOC108633258	0.560418
1	9900001	9950000	432	0.00155136	1	9900001	9950000	409	0.00178086	0.137964		3	13850001	13900000	exonic	LOC102169353	0.757996
1	9925001	9975000	441	0.00158817	1	9925001	9975000	367	0.00144108	-0.0971896		26	35050001	35100000	exonic	LOC102169851	0.703618
1	9950001	10000000	450	0.00184946	1	9950001	10000000	355	0.00171611	-0.0748336		26	35025001	35075000	exonic	LOC102169851	0.603405
1	9975001	10025000	361	0.00144192	1	9975001	10025000	286	0.0016272	0.120885		26	35000001	35050000	exonic	LOC102169851	0.475626
1	10000001	10050000	246	0.000755841	1	10000001	10050000	188	0.000960296	0.239411		14	51800001	51850000	ncRNA_exonic	LOC102169888	0.475396
1	10025001	10075000	371	0.000948669	1	10025001	10075000	337	0.00118252	0.220343		16	4600001	4650000	intergenic	LOC102170043(dist=36644),CD55(dist=19027)	0.662118
1	10050001	10100000	450	0.00126709	1	10050001	10100000	430	0.00160996	0.239486		15	34650001	34700000	exonic	LOC102170165	0.645353
1	10075001	10125000	380	0.00117387	1	10075001	10125000	349	0.00169965	0.370116		5	73250001	73300000	exonic	LOC102171493,LOC102172428	0.485115
1	10100001	10150000	403	0.00139777	1	10100001	10150000	367	0.00151504	0.0805637		5	73275001	73325000	exonic	LOC102171493,LOC102177504	1.14711
1	10125001	10175000	383	0.00126449	1	10125001	10175000	322	0.00100595	-0.228737		15	36600001	36650000	exonic	LOC102171896,LOC102189694,LOC102189976,LOC102190246	0.532977
1	10150001	10200000	328	0.00104224	1	10150001	10200000	250	0.000801162	-0.263064		5	73325001	73375000	exonic	LOC102172041	0.537507
1	10175001	10225000	383	0.00150745	1	10175001	10225000	293	0.0011847	-0.24093		5	73300001	73350000	exonic	LOC102172041,LOC102177504	0.684919
1	10200001	10250000	399	0.00144739	1	10200001	10250000	299	0.00119181	-0.194289		18	48425001	48475000	exonic	LOC102172474	0.481504
1	10225001	10275000	358	0.00119862	1	10225001	10275000	279	0.000942398	-0.240498		5	73350001	73400000	exonic	LOC102172606	0.774555
1	10250001	10300000	338	0.00118211	1	10250001	10300000	285	0.000874438	-0.301475		5	73375001	73425000	exonic	LOC102172606,MYH9	0.581078
1	10275001	10325000	321	0.000989235	1	10275001	10325000	248	0.000857684	-0.142696		22	14725001	14775000	exonic	LOC102172768,LOC102173047	0.602112
1	10300001	10350000	362	0.000924328	1	10300001	10350000	203	0.000806881	-0.135891		22	31475001	31525000	ncRNA_exonic	LOC102173237	0.537343
1	10325001	10375000	388	0.00114531	1	10325001	10375000	258	0.001051	-0.0859333		23	24025001	24075000	exonic	LOC102173702,LOC102174170	0.486074
1	10350001	10400000	265	0.000856436	1	10350001	10400000	279	0.00121814	0.352301		24	53025001	53075000	exonic	LOC102173800	0.489211
1	10375001	10425000	263	0.000681602	1	10375001	10425000	282	0.00107987	0.46015		12	14700001	14750000	exonic	LOC102173859	0.62928
1	10400001	10450000	358	0.00105426	1	10400001	10450000	306	0.000941465	-0.113157		23	24000001	24050000	exonic	LOC102174170,LOC102174444	0.543851
1	10425001	10475000	342	0.00106309	1	10425001	10475000	292	0.000975977	-0.085496		1	119650001	119700000	intergenic	LOC102174436(dist=349392),LOC108636913(dist=263305)	0.552061
1	10450001	10500000	314	0.00102775	1	10450001	10500000	262	0.00107117	0.0413796		1	119675001	119725000	intergenic	LOC102174436(dist=374392),LOC108636913(dist=238305)	0.601694
1	10475001	10525000	325	0.00106128	1	10475001	10525000	231	0.000921322	-0.141421		15	34125001	34175000	exonic	LOC102174495,LOC102176442,LOC102182330,LOC102182615	1.14681
1	10500001	10550000	328	0.000946446	1	10500001	10550000	225	0.000820473	-0.142833		15	34025001	34075000	exonic	LOC102174765,LOC102175876,LOC102176710	0.672672
1	10525001	10575000	361	0.00121786	1	10525001	10575000	282	0.00110391	-0.0982368		15	34000001	34050000	exonic	LOC102174765,LOC102176710,LOC102176982,LOC102183163,LOC102183437	0.855883
1	10550001	10600000	362	0.00114758	1	10550001	10600000	274	0.0010404	-0.0980501		3	77925001	77975000	exonic	LOC102174895	0.470486
1	10575001	10625000	267	0.000692436	1	10575001	10625000	202	0.000677649	-0.0215864		15	32600001	32650000	exonic	LOC102175047,LOC102175319,LOC102186502	0.500032
1	10600001	10650000	256	0.000801868	1	10600001	10650000	222	0.000881224	0.0943678		26	51375001	51425000	intergenic	LOC102175086(dist=46909),NONE(dist=NONE)	0.533707
1	10625001	10675000	327	0.00122206	1	10625001	10675000	274	0.00130655	0.0668521		26	51400001	51450000	intergenic	LOC102175086(dist=71909),NONE(dist=NONE)	0.592017
1	10650001	10700000	360	0.00151662	1	10650001	10700000	301	0.00144491	-0.0484371		7	58800001	58850000	exonic	LOC102175120	0.495364
1	10675001	10725000	310	0.00108671	1	10675001	10725000	232	0.000955592	-0.128579		29	42125001	42175000	exonic	LOC102175469,LOC108634204	0.700517
1	10700001	10750000	288	0.0010857	1	10700001	10750000	217	0.000958466	-0.124646		1	121550001	121600000	exonic	LOC102175526	0.583556
1	10725001	10775000	343	0.00138	1	10725001	10775000	258	0.00135005	-0.0219419		1	121575001	121625000	downstream	LOC102175526	0.513427
1	10750001	10800000	316	0.000991717	1	10750001	10800000	227	0.00103143	0.0392637		15	34050001	34100000	exonic	LOC102175600,LOC102175876,LOC102182894	0.967724
1	10775001	10825000	292	0.0009052	1	10775001	10825000	243	0.000921603	0.0179586		1	121700001	121750000	intergenic	LOC102175808(dist=19890),PLSCR4(dist=76938)	0.840768
1	10800001	10850000	438	0.00130677	1	10800001	10850000	369	0.00172369	0.276909		1	121725001	121775000	intergenic	LOC102175808(dist=44890),PLSCR4(dist=51938)	0.606231
1	10825001	10875000	470	0.001295	1	10825001	10875000	416	0.00170003	0.272135		15	72525001	72575000	intergenic	LOC102175874(dist=262384),LOC108637685(dist=141211)	0.718129
1	10850001	10900000	372	0.00113324	1	10850001	10900000	347	0.00123245	0.0839233		7	68125001	68175000	exonic	LOC102175950	0.471604
1	10875001	10925000	433	0.0012871	1	10875001	10925000	385	0.00150876	0.158896		2	29400001	29450000	exonic	LOC102176279,LOC102191473,PNKD,SLC11A1	0.613858
1	10900001	10950000	457	0.00110258	1	10900001	10950000	401	0.00130085	0.165365		10	77775001	77825000	exonic	LOC102176321	0.659253
1	10925001	10975000	357	0.00082628	1	10925001	10975000	310	0.00102104	0.211643		10	77750001	77800000	exonic	LOC102176321	0.525902
1	10950001	11000000	316	0.000780552	1	10950001	11000000	255	0.000960342	0.207288		5	2350001	2400000	ncRNA_exonic	LOC102176392	0.478899
1	10975001	11025000	316	0.000811644	1	10975001	11025000	286	0.00101483	0.223415		15	33975001	34025000	exonic	LOC102176982,LOC102183163,LOC102183437,LOC102183709	0.582025
1	11000001	11050000	349	0.00083706	1	11000001	11050000	335	0.000975174	0.15272		15	32350001	32400000	exonic	LOC102177261,LOC102177547,RRM1	0.646005
1	11025001	11075000	384	0.00106119	1	11025001	11075000	333	0.000968309	-0.0915949		15	32325001	32375000	exonic	LOC102177547,RRM1	1.07526
1	11050001	11100000	414	0.00119573	1	11050001	11100000	337	0.00107933	-0.102416		15	40000001	40050000	exonic	LOC102177819	0.610271
1	11075001	11125000	444	0.0010458	1	11075001	11125000	423	0.00127884	0.201171		15	40025001	40075000	exonic	LOC102177819	0.479891
1	11100001	11150000	450	0.00132924	1	11100001	11150000	426	0.00156532	0.163483		15	3675001	3725000	exonic	LOC102178290,LOC102178556,LOC102186235,LOC102186788	0.604078
1	11125001	11175000	421	0.00168439	1	11125001	11175000	352	0.00159265	-0.0560042		25	15125001	15175000	intergenic	LOC102178324(dist=657961),XYLT1(dist=222210)	0.518888
1	11150001	11200000	387	0.00166844	1	11150001	11200000	325	0.00144423	-0.144313		13	19375001	19425000	ncRNA_exonic	LOC102178346	0.590502
1	11175001	11225000	413	0.00154703	1	11175001	11225000	317	0.00142198	-0.0842867		15	3625001	3675000	exonic	LOC102178841,LOC102179115,LOC102187068,LOC102187338	0.494759
1	11200001	11250000	412	0.00132654	1	11200001	11250000	310	0.00144259	0.0838661		12	60025001	60075000	ncRNA_exonic	LOC102178917	1.52351
1	11225001	11275000	423	0.0016146	1	11225001	11275000	313	0.00154289	-0.04543		12	60000001	60050000	ncRNA_exonic	LOC102178917	0.877616
1	11250001	11300000	446	0.00179199	1	11250001	11300000	327	0.00156393	-0.136125		12	60050001	60100000	ncRNA_exonic	LOC102178917	0.78383
1	11275001	11325000	363	0.00141119	1	11275001	11325000	302	0.00136972	-0.029827		12	59750001	59800000	ncRNA_exonic	LOC102178917	0.678995
1	11300001	11350000	301	0.00122373	1	11300001	11350000	331	0.00133462	0.086743		12	60200001	60250000	ncRNA_intronic	LOC102178917	0.586041
1	11325001	11375000	325	0.00111167	1	11325001	11375000	330	0.00118098	0.0604812		12	59725001	59775000	ncRNA_exonic	LOC102178917	0.543984
1	11350001	11400000	373	0.0009275	1	11350001	11400000	248	0.000826979	-0.114713		12	59800001	59850000	ncRNA_intronic	LOC102178917	0.526955
1	11375001	11425000	419	0.00111211	1	11375001	11425000	271	0.000824983	-0.298652		12	59775001	59825000	ncRNA_exonic	LOC102178917	0.52318
1	11400001	11450000	452	0.00160857	1	11400001	11450000	391	0.00152533	-0.0531348		10	20975001	21025000	exonic	LOC102179204	0.688538
1	11425001	11475000	474	0.00188762	1	11425001	11475000	416	0.00186285	-0.0132092		10	75700001	75750000	exonic	LOC102179480,LOC102179772,LOC102180047,LOC102180319	0.499814
1	11450001	11500000	438	0.00176359	1	11450001	11500000	356	0.00148419	-0.172482		6	72700001	72750000	intergenic	LOC102179554(dist=8015),LOC102180114(dist=13213)	0.72361
1	11475001	11525000	380	0.0014886	1	11475001	11525000	332	0.00139722	-0.0633515		21	68975001	69025000	exonic	LOC102179658	0.677207
1	11500001	11550000	329	0.00106929	1	11500001	11550000	289	0.00121671	0.129156		21	68950001	69000000	exonic	LOC102179658,LOC108638495	0.69133
1	11525001	11575000	407	0.00122426	1	11525001	11575000	364	0.0010054	-0.196951		10	75675001	75725000	exonic	LOC102180047,LOC102180319,LOC102180597,LOC102184528	0.560297
1	11550001	11600000	496	0.00197414	1	11550001	11600000	508	0.00143228	-0.320865		6	72725001	72775000	exonic	LOC102180114	1.13123
1	11575001	11625000	537	0.00212464	1	11575001	11625000	553	0.00157621	-0.298579		6	72750001	72800000	exonic	LOC102180114	1.05578
1	11600001	11650000	424	0.00145878	1	11600001	11650000	456	0.00116807	-0.222248		6	72775001	72825000	exonic	LOC102180114	0.860601
1	11625001	11675000	276	0.00111071	1	11625001	11675000	321	0.00105481	-0.0516388		6	72800001	72850000	ncRNA_exonic	LOC102180384,LOC102183584	0.616185
1	11650001	11700000	383	0.00160669	1	11650001	11700000	366	0.00139405	-0.141963		10	8850001	8900000	intergenic	LOC102180677(dist=16155),TRNAK-UUU(dist=1333912)	0.492543
1	11675001	11725000	456	0.00178282	1	11675001	11725000	416	0.00152892	-0.153635		6	72875001	72925000	exonic	LOC102181107	0.904357
1	11700001	11750000	361	0.0012742	1	11700001	11750000	329	0.00116512	-0.0894944		6	72900001	72950000	exonic	LOC102181107,NOA1,POLR2B	0.586234
1	11725001	11775000	345	0.00130711	1	11725001	11775000	317	0.00154849	0.169462		26	48150001	48200000	intergenic	LOC102181467(dist=876794),LOC108634035(dist=175833)	0.54256
1	11750001	11800000	454	0.00186421	1	11750001	11800000	377	0.00190592	0.0221275		26	48175001	48225000	intergenic	LOC102181467(dist=901794),LOC108634035(dist=150833)	0.652142
1	11775001	11825000	497	0.00186064	1	11775001	11825000	379	0.00157262	-0.168177		4	14875001	14925000	exonic	LOC102181857,LOC102182118,LOC102182686	0.511299
1	11800001	11850000	401	0.00125467	1	11800001	11850000	276	0.00103978	-0.187863		7	70425001	70475000	exonic	LOC102182030,LOC102182300	0.650141
1	11825001	11875000	291	0.000746436	1	11825001	11875000	192	0.000667119	-0.112341		15	34175001	34225000	exonic	LOC102182057	0.489327
1	11850001	11900000	276	0.000851554	1	11850001	11900000	254	0.000895256	0.0500468		26	1	50000	exonic	LOC102182294,SYCE1	0.486469
1	11875001	11925000	328	0.00109136	1	11875001	11925000	353	0.00123702	0.125281		7	70400001	70450000	exonic	LOC102182300,LOC102182586	0.543903
1	11900001	11950000	313	0.00108857	1	11900001	11950000	371	0.00124935	0.137759		18	52575001	52625000	exonic	LOC102182531,LOC102182823,LOC108638072,TEX101	0.594387
1	11925001	11975000	292	0.00099832	1	11925001	11975000	365	0.00111884	0.113974		9	13500001	13550000	ncRNA_exonic	LOC102183068	0.530845
1	11950001	12000000	297	0.000759957	1	11950001	12000000	334	0.000950531	0.223759		7	99900001	99950000	exonic	LOC102183504,LOC102184333	0.6252
1	11975001	12025000	277	0.000645502	1	11975001	12025000	282	0.000799173	0.213549		6	72850001	72900000	ncRNA_exonic	LOC102183584	0.837504
1	12000001	12050000	411	0.00135094	1	12000001	12050000	351	0.00137058	0.0144334		6	72825001	72875000	ncRNA_exonic	LOC102183584	0.574946
1	12025001	12075000	469	0.00181339	1	12025001	12075000	372	0.00172629	-0.0492234		7	99925001	99975000	exonic	LOC102183782,LOC102184333	0.987168
1	12050001	12100000	346	0.00141508	1	12050001	12100000	293	0.00138982	-0.0180118		26	75001	125000	intergenic	LOC102183864(dist=10451),LOC102183057(dist=25365)	0.487388
1	12075001	12125000	319	0.00122398	1	12075001	12125000	243	0.000847437	-0.367647		18	62925001	62975000	intergenic	LOC102183956(dist=10047),LOC102169619(dist=16099)	0.479541
1	12100001	12150000	370	0.0011172	1	12100001	12150000	311	0.00111448	-0.00243763		7	70050001	70100000	UTR5	LOC102184244(XM_018050550.1:c.-12564_-12384delins0)	0.657679
1	12125001	12175000	361	0.00106236	1	12125001	12175000	341	0.0015415	0.372263		8	12825001	12875000	intergenic	LOC102184340(dist=1143049),TRNAW-CCA(dist=12085)	0.743765
1	12150001	12200000	323	0.00111288	1	12150001	12200000	271	0.00117152	0.0513508		8	11950001	12000000	intergenic	LOC102184340(dist=268049),TRNAW-CCA(dist=887085)	0.65632
1	12175001	12225000	267	0.000795995	1	12175001	12225000	206	0.000787685	-0.0104946		8	11975001	12025000	intergenic	LOC102184340(dist=293049),TRNAW-CCA(dist=862085)	0.476071
1	12200001	12250000	267	0.000775495	1	12200001	12250000	200	0.000873727	0.119266		7	23350001	23400000	intergenic	LOC102184427(dist=93200),LOC102177235(dist=78458)	0.674162
1	12225001	12275000	332	0.00130981	1	12225001	12275000	293	0.00141845	0.0796826		18	59475001	59525000	intergenic	LOC102184752(dist=15584),LOC106503894(dist=6308)	0.48524
1	12250001	12300000	415	0.00170947	1	12250001	12300000	389	0.00199434	0.15413		3	63750001	63800000	intronic	LOC102185525	0.563984
1	12275001	12325000	410	0.00150042	1	12275001	12325000	397	0.00170332	0.126834		3	63775001	63825000	exonic	LOC102185525	0.51608
1	12300001	12350000	352	0.00129622	1	12300001	12350000	333	0.00128793	-0.00641606		4	13400001	13450000	exonic	LOC102185534,LOC102187103,LOC102187372	0.673678
1	12325001	12375000	479	0.00156012	1	12325001	12375000	405	0.00191174	0.203251		4	13375001	13425000	exonic	LOC102185534,LOC102187372	0.530048
1	12350001	12400000	578	0.00175877	1	12350001	12400000	473	0.00205901	0.157611		26	175001	225000	exonic	LOC102185806,LOC108634038,SPRN	0.852978
1	12375001	12425000	531	0.00168117	1	12375001	12425000	376	0.00159786	-0.0508247		26	200001	250000	exonic	LOC102185806,MTG1,PAOX,SPRN	1.06761
1	12400001	12450000	423	0.00134432	1	12400001	12450000	273	0.00112939	-0.174211		12	14675001	14725000	exonic	LOC102185892	0.655057
1	12425001	12475000	446	0.0019348	1	12425001	12475000	362	0.0015593	-0.215767		4	13675001	13725000	exonic	LOC102185981,LOC102186275,LOC108635907	0.920095
1	12450001	12500000	480	0.00228182	1	12450001	12500000	431	0.00199743	-0.133112		27	10800001	10850000	exonic	LOC102186109,LOC108634067	0.865665
1	12475001	12525000	334	0.001327	1	12475001	12525000	309	0.00129578	-0.0238079		6	26000001	26050000	exonic	LOC102186197,METAP1	0.546237
1	12500001	12550000	300	0.00109455	1	12500001	12550000	254	0.00105232	-0.0393461		7	58625001	58675000	exonic	LOC102186304,ZMAT2	0.589457
1	12525001	12575000	370	0.00151987	1	12525001	12575000	310	0.0014183	-0.0691658		15	32575001	32625000	exonic	LOC102186502,TRIM21	0.574087
1	12550001	12600000	420	0.00184786	1	12550001	12600000	363	0.0016999	-0.0834588		4	13650001	13700000	exonic	LOC102186557,LOC108635907	0.812135
1	12575001	12625000	396	0.00153829	1	12575001	12625000	351	0.00149812	-0.0264604		2	135750001	135800000	exonic	LOC102186637	1.19672
1	12600001	12650000	361	0.00106664	1	12600001	12650000	309	0.00108817	0.0199839		2	135725001	135775000	exonic	LOC102186637	1.03623
1	12625001	12675000	386	0.00103521	1	12625001	12675000	302	0.000968442	-0.066671		2	135775001	135825000	exonic	LOC102186637	1.01642
1	12650001	12700000	453	0.00141666	1	12650001	12700000	342	0.001245	-0.129166		2	135700001	135750000	exonic	LOC102186637	0.589792
1	12675001	12725000	458	0.00173099	1	12675001	12725000	360	0.00131481	-0.275001		15	81750001	81800000	exonic	LOC102187333	0.503646
1	12700001	12750000	434	0.00141133	1	12700001	12750000	344	0.00106285	-0.283579		15	81775001	81825000	intergenic	LOC102187333(dist=5473),NONE(dist=NONE)	0.473689
1	12725001	12775000	450	0.00126817	1	12725001	12775000	302	0.00105347	-0.185485		16	49425001	49475000	exonic	LOC102188159,LOC106502965,NADK	0.565464
1	12750001	12800000	475	0.00152916	1	12750001	12800000	329	0.00126424	-0.190247		16	49475001	49525000	exonic	LOC102188159,MIB2,MMP23B	0.661895
1	12775001	12825000	465	0.00157956	1	12775001	12825000	313	0.00102092	-0.436442		16	49450001	49500000	exonic	LOC102188159,MMP23B	0.782966
1	12800001	12850000	390	0.00121342	1	12800001	12850000	271	0.000710623	-0.535056		14	26100001	26150000	ncRNA_exonic	LOC102188518	0.473837
1	12825001	12875000	335	0.000928433	1	12825001	12875000	267	0.0008269	-0.115814		13	42750001	42800000	exonic	LOC102188841	1.42597
1	12850001	12900000	336	0.00108437	1	12850001	12900000	277	0.00106409	-0.0188792		13	42775001	42825000	exonic	LOC102188841	1.05211
1	12875001	12925000	424	0.00157541	1	12875001	12925000	408	0.00156151	-0.00886225		4	40425001	40475000	intergenic	LOC102188920(dist=243279),INHBA(dist=387122)	0.515897
1	12900001	12950000	492	0.0018738	1	12900001	12950000	495	0.00191261	0.0205003		29	42275001	42325000	exonic	LOC102189031,LOC108634205	0.474712
1	12925001	12975000	402	0.00142939	1	12925001	12975000	442	0.00150109	0.0489437		5	56325001	56375000	exonic	LOC102189464,LOC102189738,STAT2,TIMELESS	0.580552
1	12950001	13000000	330	0.00111979	1	12950001	13000000	381	0.00123682	0.0994024		1	62900001	62950000	intergenic	LOC102189521(dist=1408877),TRNAS-GGA(dist=313347)	0.545834
1	12975001	13025000	365	0.00148595	1	12975001	13025000	336	0.00144469	-0.0281595		16	49550001	49600000	exonic	LOC102189890,SSU72,TMEM240	0.939137
1	13000001	13050000	383	0.00160054	1	13000001	13050000	314	0.00146255	-0.0901596		9	74125001	74175000	ncRNA_exonic	LOC102189941	0.503355
1	13025001	13075000	398	0.00142039	1	13025001	13075000	348	0.00148635	0.045392		13	42725001	42775000	exonic	LOC102190498	0.869681
1	13050001	13100000	449	0.00164901	1	13050001	13100000	379	0.00184793	0.113891		3	91500001	91550000	intergenic	LOC102190570(dist=29243),TRIM33(dist=76609)	0.723694
1	13075001	13125000	413	0.00154633	1	13075001	13125000	335	0.00175593	0.127114		3	91525001	91575000	intergenic	LOC102190570(dist=54243),TRIM33(dist=51609)	0.598837
1	13100001	13150000	406	0.00131337	1	13100001	13150000	365	0.00175793	0.291541		17	9675001	9725000	exonic	LOC102190983,LOC108637852,RPH3A	0.573732
1	13125001	13175000	466	0.00156093	1	13125001	13175000	455	0.00214914	0.319786		18	62800001	62850000	exonic	LOC102191076,LOC108633258	0.715466
1	13150001	13200000	398	0.00142744	1	13150001	13200000	387	0.00180523	0.234805		18	62825001	62875000	exonic	LOC102191076,LOC108633258	0.623265
1	13175001	13225000	312	0.00104057	1	13175001	13225000	305	0.00122017	0.159222		21	20525001	20575000	exonic	LOC102191560	0.49412
1	13200001	13250000	249	0.000747567	1	13200001	13250000	294	0.000746578	-0.00132383		3	24150001	24200000	intronic	LOC106501971	0.516564
1	13225001	13275000	339	0.00126917	1	13225001	13275000	357	0.00124331	-0.020586		4	43475001	43525000	exonic	LOC106502044,PURB	0.550952
1	13250001	13300000	466	0.00200986	1	13250001	13300000	401	0.00203919	0.0144876		7	56900001	56950000	ncRNA_exonic	LOC106502360	0.600201
1	13275001	13325000	493	0.0021785	1	13275001	13325000	401	0.00213502	-0.0201606		7	56925001	56975000	ncRNA_intronic	LOC106502360	0.55013
1	13300001	13350000	415	0.00157308	1	13300001	13350000	332	0.00145618	-0.0772189		7	1625001	1675000	intergenic	LOC106502376(dist=105413),MAN2A1(dist=13786)	0.52142
1	13325001	13375000	342	0.00108921	1	13325001	13375000	284	0.00111612	0.0244057		8	1	50000	exonic	LOC106502377	0.490391
1	13350001	13400000	331	0.00113188	1	13350001	13400000	303	0.00125702	0.104864		1	120900001	120950000	ncRNA_exonic	LOC106502391	1.38727
1	13375001	13425000	371	0.00106668	1	13375001	13425000	338	0.00119956	0.117404		1	120925001	120975000	ncRNA_exonic	LOC106502391	1.17646
1	13400001	13450000	418	0.0011465	1	13400001	13450000	341	0.00118985	0.0371134		1	120875001	120925000	ncRNA_exonic	LOC106502391	1.00003
1	13425001	13475000	374	0.00123275	1	13425001	13475000	288	0.00119855	-0.028135		1	120850001	120900000	ncRNA_exonic	LOC106502391	0.613118
1	13450001	13500000	380	0.00142157	1	13450001	13500000	309	0.00145616	0.0240409		1	120950001	121000000	intergenic	LOC106502391(dist=21052),PLSCR5(dist=470816)	0.892397
1	13475001	13525000	328	0.00126505	1	13475001	13525000	281	0.00134591	0.0619587		1	120975001	121025000	intergenic	LOC106502391(dist=46052),PLSCR5(dist=445816)	0.644965
1	13500001	13550000	261	0.000840782	1	13500001	13550000	230	0.000924731	0.0951705		8	103600001	103650000	intergenic	LOC106502442(dist=52178),TNFSF15(dist=17339)	0.713261
1	13525001	13575000	330	0.000780239	1	13525001	13575000	275	0.000883375	0.12415		15	66050001	66100000	ncRNA_exonic	LOC106502876	0.552669
1	13550001	13600000	356	0.00101644	1	13550001	13600000	285	0.00107258	0.0537606		15	55375001	55425000	intergenic	LOC106502879(dist=84589),CADM1(dist=852081)	0.503291
1	13575001	13625000	362	0.00130472	1	13575001	13625000	268	0.00115141	-0.125001		17	56800001	56850000	ncRNA_exonic	LOC106503014	0.562526
1	13600001	13650000	398	0.00136878	1	13600001	13650000	318	0.00117313	-0.154244		17	56825001	56875000	ncRNA_exonic	LOC106503014	0.548833
1	13625001	13675000	379	0.001272	1	13625001	13675000	332	0.00116714	-0.0860342		17	28900001	28950000	intergenic	LOC106503024(dist=34649),GLRB(dist=15848)	0.492324
1	13650001	13700000	381	0.00130125	1	13650001	13700000	337	0.0011707	-0.105723		18	14200001	14250000	intergenic	LOC106503074(dist=76031),C18H16orf95(dist=48744)	0.60033
1	13675001	13725000	331	0.00108681	1	13675001	13725000	283	0.000901981	-0.186409		26	48550001	48600000	exonic	LOC106503891	0.523448
1	13700001	13750000	345	0.000958416	1	13700001	13750000	292	0.000876344	-0.0895232		29	42175001	42225000	exonic	LOC108633235	0.742975
1	13725001	13775000	335	0.000909939	1	13725001	13775000	299	0.00100561	0.099972		8	22750001	22800000	exonic	LOC108633271,LOC108636544,LOC108636616,LOC108636617,LOC108636618	0.479634
1	13750001	13800000	305	0.000967983	1	13750001	13800000	258	0.00100719	0.039705		7	93925001	93975000	exonic	LOC108633275	0.48097
1	13775001	13825000	339	0.00127608	1	13775001	13825000	277	0.00110657	-0.142528		7	93975001	94025000	intergenic	LOC108633275(dist=10169),LOC102176031(dist=78097)	0.604841
1	13800001	13850000	314	0.00106468	1	13800001	13850000	241	0.00094483	-0.119425		28	3500001	3550000	exonic	LOC108633335,RBP3,ZNF488	0.627448
1	13825001	13875000	374	0.00114914	1	13825001	13875000	258	0.0012198	0.0596731		23	35300001	35350000	exonic	LOC108633438	0.686019
1	13850001	13900000	344	0.00114652	1	13850001	13900000	270	0.00127381	0.105281		23	35275001	35325000	exonic	LOC108633438	0.520261
1	13875001	13925000	268	0.00107898	1	13875001	13925000	242	0.000899983	-0.181396		23	21400001	21450000	exonic	LOC108633459,LOC108633460	0.523684
1	13900001	13950000	281	0.00120603	1	13900001	13950000	249	0.000905363	-0.286753		29	42150001	42200000	exonic	LOC108634204	0.861249
1	13925001	13975000	330	0.00140193	1	13925001	13975000	295	0.00136661	-0.0255166		4	85825001	85875000	intergenic	LOC108635855(dist=164722),TRNASTOP-UCA(dist=394968)	0.805467
1	13950001	14000000	343	0.00145588	1	13950001	14000000	277	0.00133928	-0.0834784		4	85850001	85900000	intergenic	LOC108635855(dist=189722),TRNASTOP-UCA(dist=369968)	0.505907
1	13975001	14025000	256	0.000937519	1	13975001	14025000	174	0.00063852	-0.384084		4	25001	75000	upstream	LOC108635864	0.544512
1	14000001	14050000	194	0.000623854	1	14000001	14050000	119	0.000357484	-0.556826		4	1	50000	exonic	LOC108635864	0.481462
1	14025001	14075000	217	0.000848091	1	14025001	14075000	174	0.00063062	-0.296284		4	70075001	70125000	exonic	LOC108635900,LOC108635901	0.612689
1	14050001	14100000	299	0.00125583	1	14050001	14100000	266	0.00117451	-0.0669457		5	20950001	21000000	intergenic	LOC108636127(dist=59404),BTG1(dist=794708)	0.521659
1	14075001	14125000	316	0.00134584	1	14075001	14125000	275	0.00128909	-0.0430818		1	106025001	106075000	exonic	LOC108636207,PPM1L	0.552451
1	14100001	14150000	293	0.00136388	1	14100001	14150000	248	0.000992714	-0.317646		8	14625001	14675000	intergenic	LOC108636538(dist=308796),MIR873(dist=467590)	0.60213
1	14125001	14175000	295	0.00112235	1	14125001	14175000	209	0.000675569	-0.507625		8	22725001	22775000	exonic	LOC108636613,LOC108636615,LOC108636616,LOC108636617	0.540352
1	14150001	14200000	288	0.000825946	1	14150001	14200000	208	0.000545083	-0.415591		8	33375001	33425000	intergenic	LOC108636662(dist=470905),TRNAS-GGA(dist=746369)	0.737209
1	14175001	14225000	255	0.000718016	1	14175001	14225000	214	0.000639974	-0.115064		8	33400001	33450000	intergenic	LOC108636662(dist=495905),TRNAS-GGA(dist=721369)	0.800223
1	14200001	14250000	259	0.000648396	1	14200001	14250000	205	0.000687084	0.0579549		9	88075001	88125000	exonic	LOC108636749	0.870974
1	14225001	14275000	281	0.000596877	1	14225001	14275000	183	0.000483133	-0.211419		9	88100001	88150000	UTR3	LOC108636749(XM_018053455.1:c.*18_*473delins0)	0.844818
1	14250001	14300000	300	0.000925857	1	14250001	14300000	205	0.00078246	-0.168277		10	101000001	101050000	exonic	LOC108636900	0.561535
1	14275001	14325000	276	0.000981102	1	14275001	14325000	225	0.000955042	-0.0269211		10	101075001	101125000	intergenic	LOC108636900(dist=30018),NONE(dist=NONE)	0.765205
1	14300001	14350000	256	0.000975709	1	14300001	14350000	211	0.00100265	0.0272374		11	48725001	48775000	ncRNA_exonic	LOC108637111	0.542474
1	14325001	14375000	290	0.00136991	1	14325001	14375000	238	0.00140182	0.0230263		11	95175001	95225000	ncRNA_exonic	LOC108637165	0.542311
1	14350001	14400000	242	0.00102448	1	14350001	14400000	182	0.00099153	-0.0326912		11	95200001	95250000	ncRNA_exonic	LOC108637165,MIR181B	0.71399
1	14375001	14425000	189	0.000584998	1	14375001	14425000	137	0.000531716	-0.0954989		11	96875001	96925000	ncRNA_exonic	LOC108637166	0.530412
1	14400001	14450000	155	0.0004816	1	14400001	14450000	124	0.000434463	-0.103003		12	15850001	15900000	exonic	LOC108637248	0.576024
1	14425001	14475000	169	0.000453185	1	14425001	14475000	122	0.000364164	-0.218696		12	13775001	13825000	exonic	LOC108637249,LOC108637250	1.07894
1	14450001	14500000	247	0.000655209	1	14450001	14500000	187	0.000557697	-0.161138		12	13800001	13850000	exonic	LOC108637250,LOC108637251	0.543226
1	14475001	14525000	292	0.000961645	1	14475001	14525000	256	0.00091313	-0.0517671		12	14425001	14475000	exonic	LOC108637254,LOC108637255	0.713398
1	14500001	14550000	315	0.00121553	1	14500001	14550000	275	0.00115367	-0.052232		12	14450001	14500000	exonic	LOC108637255	0.668464
1	14525001	14575000	336	0.00133987	1	14525001	14575000	282	0.00127272	-0.0514163		12	14525001	14575000	intergenic	LOC108637255(dist=24139),LOC102173859(dist=45226)	0.520766
1	14550001	14600000	372	0.0013734	1	14550001	14600000	295	0.00133693	-0.0269135		12	35100001	35150000	exonic	LOC108637259	0.516733
1	14575001	14625000	351	0.00109167	1	14575001	14625000	234	0.00103147	-0.0567237		12	35200001	35250000	exonic	LOC108637259	0.469241
1	14600001	14650000	355	0.00105505	1	14600001	14650000	210	0.000692947	-0.42039		14	84850001	84900000	ncRNA_exonic	LOC108637487	0.607492
1	14625001	14675000	352	0.00119052	1	14625001	14675000	259	0.000815468	-0.378383		14	90575001	90625000	exonic	LOC108637488	0.555865
1	14650001	14700000	336	0.00124683	1	14650001	14700000	311	0.00115871	-0.073297		14	39925001	39975000	intergenic	LOC108637494(dist=102156),LOC108637526(dist=65739)	0.476446
1	14675001	14725000	354	0.00135017	1	14675001	14725000	311	0.00127696	-0.0557483		14	39950001	40000000	intergenic	LOC108637494(dist=127156),LOC108637526(dist=40739)	0.930636
1	14700001	14750000	338	0.00124073	1	14700001	14750000	277	0.00108973	-0.12977		14	39975001	40025000	intergenic	LOC108637494(dist=152156),LOC108637526(dist=15739)	0.964586
1	14725001	14775000	377	0.00113607	1	14725001	14775000	256	0.000998715	-0.128861		18	2425001	2475000	ncRNA_exonic	LOC108637948	0.477022
1	14750001	14800000	340	0.000918252	1	14750001	14800000	223	0.00084171	-0.0870363		18	37000001	37050000	ncRNA_exonic	LOC108637977,LOC108637978	0.488759
1	14775001	14825000	309	0.000961453	1	14775001	14825000	232	0.000800867	-0.182751		18	62525001	62575000	exonic	LOC108638040,LOC108638087	1.01041
1	14800001	14850000	438	0.00162469	1	14800001	14850000	358	0.00145979	-0.107024		18	62700001	62750000	exonic	LOC108638041,LOC108638089	0.524519
1	14825001	14875000	439	0.001594	1	14825001	14875000	397	0.00164895	0.0338921		19	18350001	18400000	exonic	LOC108638255,NF1	0.582581
1	14850001	14900000	304	0.00087202	1	14850001	14900000	265	0.000971724	0.108259		2	124350001	124400000	intergenic	LOC108638390(dist=102039),ZNF804A(dist=100873)	0.609154
1	14875001	14925000	266	0.000749582	1	14875001	14925000	209	0.000611468	-0.203653		2	124375001	124425000	intergenic	LOC108638390(dist=127039),ZNF804A(dist=75873)	0.680589
1	14900001	14950000	296	0.000988476	1	14900001	14950000	226	0.000753097	-0.27197		2	124400001	124450000	intergenic	LOC108638390(dist=152039),ZNF804A(dist=50873)	0.500674
1	14925001	14975000	351	0.00132913	1	14925001	14975000	280	0.0010864	-0.201655		21	52100001	52150000	intergenic	LRFN5(dist=1064156),LOC102175621(dist=289388)	0.536249
1	14950001	15000000	390	0.00150695	1	14950001	15000000	325	0.00103777	-0.373014		5	55600001	55650000	exonic	LRP1	0.694913
1	14975001	15025000	351	0.00129893	1	14975001	15025000	287	0.000853181	-0.420324		5	55625001	55675000	exonic	LRP1,NAB2,STAT6	0.753838
1	15000001	15050000	349	0.00115381	1	15000001	15050000	295	0.00108535	-0.061167		3	27875001	27925000	exonic	LRP8	0.507567
1	15025001	15075000	324	0.000963009	1	15025001	15075000	280	0.00102734	0.0646655		21	375001	425000	exonic	MAGEL2	0.783932
1	15050001	15100000	257	0.000618757	1	15050001	15100000	208	0.000683192	0.0990633		4	77175001	77225000	exonic	MAGI2	0.48146
1	15075001	15125000	273	0.000661851	1	15075001	15125000	220	0.00071188	0.0728689		3	90850001	90900000	exonic	MAGI3,PHTF1	0.789339
1	15100001	15150000	326	0.000987996	1	15100001	15150000	227	0.000996038	0.00810676		7	1650001	1700000	exonic	MAN2A1	0.794523
1	15125001	15175000	350	0.00146027	1	15125001	15175000	261	0.00127148	-0.13844		7	1775001	1825000	exonic	MAN2A1	0.774082
1	15150001	15200000	324	0.00140879	1	15150001	15200000	282	0.00117042	-0.185369		7	1675001	1725000	exonic	MAN2A1	0.746086
1	15175001	15225000	258	0.000899003	1	15175001	15225000	209	0.000759131	-0.169112		7	1750001	1800000	exonic	MAN2A1	0.576191
1	15200001	15250000	205	0.000632263	1	15200001	15250000	163	0.000555064	-0.130222		7	1800001	1850000	exonic	MAN2A1	0.529964
1	15225001	15275000	208	0.000736698	1	15225001	15275000	174	0.000796985	0.0786578		26	45450001	45500000	intergenic	MBL2(dist=404802),PCDH15(dist=322146)	0.495534
1	15250001	15300000	231	0.000849658	1	15250001	15300000	186	0.000872211	0.0261975		24	43850001	43900000	exonic	MC2R,MC5R,RNMT	0.57196
1	15275001	15325000	255	0.000832368	1	15275001	15325000	201	0.000773241	-0.0736839		24	43825001	43875000	exonic	MC5R,RNMT	0.664502
1	15300001	15350000	264	0.000930274	1	15300001	15350000	198	0.000776728	-0.180389		10	100725001	100775000	intergenic	MCC(dist=121624),TRNAK-UUU(dist=56431)	0.575994
1	15325001	15375000	265	0.000903507	1	15325001	15375000	159	0.000571937	-0.457255		11	28925001	28975000	exonic	MCFD2	0.599194
1	15350001	15400000	250	0.000841417	1	15350001	15400000	153	0.00059215	-0.351327		11	28950001	29000000	exonic	MCFD2,TTC7A	0.740838
1	15375001	15425000	303	0.0012502	1	15375001	15425000	262	0.00123669	-0.0108651		1	116300001	116350000	exonic	MED12L	0.97768
1	15400001	15450000	362	0.00172064	1	15400001	15450000	317	0.00162087	-0.0597333		1	116275001	116325000	exonic	MED12L	0.753612
1	15425001	15475000	328	0.00157408	1	15425001	15475000	265	0.00135616	-0.149014		1	116325001	116375000	exonic	MED12L,P2RY12,P2RY13	1.34476
1	15450001	15500000	365	0.00160164	1	15450001	15500000	301	0.00133453	-0.182449		10	20850001	20900000	exonic	MED6	0.50234
1	15475001	15525000	443	0.0020124	1	15475001	15525000	381	0.00174408	-0.143101		8	60625001	60675000	intergenic	MELK(dist=85444),PAX5(dist=9583)	0.499244
1	15500001	15550000	430	0.00200634	1	15500001	15550000	380	0.0020112	0.00241939		1	9775001	9825000	intergenic	MIR155(dist=512609),NONE(dist=NONE)	0.475988
1	15525001	15575000	344	0.0013164	1	15525001	15575000	283	0.00121645	-0.078964		1	9800001	9850000	intergenic	MIR155(dist=537609),NONE(dist=NONE)	0.668562
1	15550001	15600000	278	0.000730522	1	15550001	15600000	222	0.000422884	-0.546661		21	350001	400000	exonic	MKRN3	0.662571
1	15575001	15625000	320	0.000816794	1	15575001	15625000	253	0.000603303	-0.302967		22	12625001	12675000	intergenic	MOBP(dist=6822),MYRIP(dist=112809)	0.793991
1	15600001	15650000	391	0.00136897	1	15600001	15650000	291	0.00118829	-0.141543		12	50375001	50425000	exonic	MPHOSPH8	0.537852
1	15625001	15675000	370	0.00157223	1	15625001	15675000	286	0.00121249	-0.259819		2	32100001	32150000	intergenic	MREG(dist=258603),FN1(dist=256990)	0.490917
1	15650001	15700000	349	0.00107642	1	15650001	15700000	323	0.000823306	-0.268068		2	31725001	31775000	exonic	MREG,PECR	0.561042
1	15675001	15725000	343	0.000947766	1	15675001	15725000	319	0.00103369	0.0867826		29	46250001	46300000	exonic	MUC6	1.26192
1	15700001	15750000	349	0.00130191	1	15700001	15750000	286	0.00149216	0.136392		12	33775001	33825000	exonic	MYCBP2	0.932344
1	15725001	15775000	313	0.00125887	1	15725001	15775000	273	0.00133048	0.0553253		12	33800001	33850000	exonic	MYCBP2	0.874972
1	15750001	15800000	319	0.00135308	1	15750001	15800000	300	0.00118981	-0.12859		12	33725001	33775000	exonic	MYCBP2	0.824527
1	15775001	15825000	361	0.0015385	1	15775001	15825000	339	0.00125147	-0.206489		12	33750001	33800000	exonic	MYCBP2	0.79805
1	15800001	15850000	344	0.00111935	1	15800001	15850000	300	0.00101684	-0.0960484		12	33700001	33750000	exonic	MYCBP2	0.734435
1	15825001	15875000	364	0.0011763	1	15825001	15875000	302	0.000977277	-0.185359		12	33650001	33700000	exonic	MYCBP2	0.656495
1	15850001	15900000	352	0.00128124	1	15850001	15900000	290	0.000773228	-0.50501		12	33675001	33725000	exonic	MYCBP2	0.608899
1	15875001	15925000	304	0.000822256	1	15875001	15925000	257	0.000518588	-0.460942		12	33625001	33675000	exonic	MYCBP2	0.599626
1	15900001	15950000	284	0.000775701	1	15900001	15950000	242	0.000473033	-0.494602		4	43500001	43550000	exonic	MYO1G,PURB	0.524546
1	15925001	15975000	370	0.00145662	1	15925001	15975000	336	0.000773294	-0.633215		7	102850001	102900000	exonic	MYO9B	0.471545
1	15950001	16000000	352	0.00135024	1	15950001	16000000	331	0.000902269	-0.403125		16	37600001	37650000	exonic	MYOC,PRRC2C	0.910554
1	15975001	16025000	278	0.000818518	1	15975001	16025000	222	0.000743454	-0.0961885		16	37625001	37675000	exonic	MYOC,VAMP4	0.687485
1	16000001	16050000	249	0.000752706	1	16000001	16050000	180	0.000633578	-0.172292		5	55650001	55700000	exonic	NAB2,NEMP1,STAT6	0.50457
1	16025001	16075000	356	0.00144973	1	16025001	16075000	296	0.00137179	-0.0552609		11	82650001	82700000	exonic	NBAS	0.525895
1	16050001	16100000	403	0.00176556	1	16050001	16100000	357	0.00168031	-0.0494896		12	60400001	60450000	exonic	NBEA	0.896585
1	16075001	16125000	321	0.00128588	1	16075001	16125000	274	0.00102275	-0.228948		12	60575001	60625000	exonic	NBEA	0.841418
1	16100001	16150000	288	0.00103364	1	16100001	16150000	217	0.00074902	-0.322076		12	60375001	60425000	exonic	NBEA	0.775837
1	16125001	16175000	225	0.000628777	1	16125001	16175000	201	0.000690213	0.0932236		12	60900001	60950000	exonic	NBEA	0.70157
1	16150001	16200000	255	0.000648014	1	16150001	16200000	251	0.000613912	-0.0540607		12	60550001	60600000	exonic	NBEA	0.673516
1	16175001	16225000	357	0.000970524	1	16175001	16225000	278	0.000794824	-0.199715		12	60500001	60550000	exonic	NBEA	0.642404
1	16200001	16250000	383	0.00103876	1	16200001	16250000	265	0.000911278	-0.130935		12	60600001	60650000	exonic	NBEA	0.634077
1	16225001	16275000	309	0.00097786	1	16225001	16275000	232	0.000848721	-0.141636		12	60525001	60575000	exonic	NBEA	0.621069
1	16250001	16300000	231	0.000704067	1	16250001	16300000	179	0.000641825	-0.0925578		12	60925001	60975000	exonic	NBEA	0.591554
1	16275001	16325000	182	0.000356243	1	16275001	16325000	136	0.000311946	-0.132783		12	60425001	60475000	exonic	NBEA	0.579006
1	16300001	16350000	187	0.000515034	1	16300001	16350000	169	0.000411201	-0.225151		12	60800001	60850000	exonic	NBEA	0.57806
1	16325001	16375000	212	0.000654234	1	16325001	16375000	173	0.000473129	-0.324097		12	60350001	60400000	exonic	NBEA	0.557198
1	16350001	16400000	274	0.000727497	1	16350001	16400000	208	0.000663202	-0.0925303		12	60825001	60875000	exonic	NBEA	0.54471
1	16375001	16425000	352	0.000835869	1	16375001	16425000	302	0.00128765	0.432102		12	60875001	60925000	exonic	NBEA	0.52083
1	16400001	16450000	371	0.000825073	1	16400001	16450000	307	0.00139182	0.522896		12	60475001	60525000	exonic	NBEA	0.504994
1	16425001	16475000	381	0.000998204	1	16425001	16475000	302	0.0012085	0.191178		1	16400001	16450000	intergenic	NCAM2(dist=1946773),TMPRSS15(dist=701749)	0.522896
1	16450001	16500000	411	0.00118354	1	16450001	16500000	344	0.00144802	0.201687		19	33100001	33150000	exonic	NCOR1,TTC19	0.522499
1	16475001	16525000	389	0.00147932	1	16475001	16525000	335	0.00164931	0.108774		3	13825001	13875000	exonic	NDUFS5	0.660807
1	16500001	16550000	400	0.00176863	1	16500001	16550000	338	0.00197436	0.110039		1	138350001	138400000	exonic	NEK11	0.643747
1	16525001	16575000	336	0.0012073	1	16525001	16575000	252	0.00140242	0.149813		29	23600001	23650000	intronic	NELL1	0.471924
1	16550001	16600000	253	0.000713776	1	16550001	16600000	150	0.00055831	-0.245655		10	80625001	80675000	exonic	NFATC4,NYNRIN	0.475049
1	16575001	16625000	307	0.000991641	1	16575001	16625000	220	0.000976495	-0.0153915		6	67250001	67300000	exonic	NIPAL1	0.49176
1	16600001	16650000	282	0.000891146	1	16600001	16650000	244	0.001003	0.118243		14	16150001	16200000	exonic	NIPAL2	0.544514
1	16625001	16675000	250	0.000677488	1	16625001	16675000	197	0.000650576	-0.0405337		14	16225001	16275000	exonic	NIPAL2	0.498032
1	16650001	16700000	271	0.000780169	1	16650001	16700000	197	0.000780905	0.000942941		14	16125001	16175000	exonic	NIPAL2,POP1	0.699505
1	16675001	16725000	329	0.00113174	1	16675001	16725000	268	0.00114789	0.0141692		11	14675001	14725000	exonic	NLRC4	0.496276
1	16700001	16750000	383	0.0016006	1	16700001	16750000	339	0.00162884	0.0174895		11	14700001	14750000	exonic	NLRC4,YIPF4	0.517454
1	16725001	16775000	354	0.00162203	1	16725001	16775000	322	0.00157854	-0.0271781		16	50025001	50075000	exonic	NOC2L,SAMD11	0.524368
1	16750001	16800000	313	0.00127818	1	16750001	16800000	272	0.00121253	-0.0527281		6	225001	275000	intergenic	NONE(dist=NONE),APELA(dist=102032)	0.729301
1	16775001	16825000	291	0.00104573	1	16775001	16825000	254	0.00109331	0.0444946		6	200001	250000	intergenic	NONE(dist=NONE),APELA(dist=127032)	1.06209
1	16800001	16850000	265	0.000922398	1	16800001	16850000	234	0.000941275	0.0202585		6	175001	225000	intergenic	NONE(dist=NONE),APELA(dist=152032)	1.34782
1	16825001	16875000	207	0.000587224	1	16825001	16875000	154	0.000468108	-0.226707		6	150001	200000	intergenic	NONE(dist=NONE),APELA(dist=177032)	0.788788
1	16850001	16900000	231	0.000735654	1	16850001	16900000	187	0.000675219	-0.0857228		6	25001	75000	intergenic	NONE(dist=NONE),APELA(dist=302032)	0.472342
1	16875001	16925000	277	0.000974778	1	16875001	16925000	237	0.000955435	-0.020043		6	1	50000	intergenic	NONE(dist=NONE),APELA(dist=327032)	0.633387
1	16900001	16950000	284	0.000895523	1	16900001	16950000	220	0.000833904	-0.0712896		11	18375001	18425000	intergenic	NONE(dist=NONE),CRIM1(dist=245767)	0.474149
1	16925001	16975000	309	0.00104454	1	16925001	16975000	236	0.000962236	-0.0820721		11	18350001	18400000	intergenic	NONE(dist=NONE),CRIM1(dist=270767)	0.625539
1	16950001	17000000	321	0.00114694	1	16950001	17000000	256	0.000914818	-0.226128		11	18325001	18375000	intergenic	NONE(dist=NONE),CRIM1(dist=295767)	0.486452
1	16975001	17025000	338	0.00101397	1	16975001	17025000	288	0.00103146	0.017102		15	72175001	72225000	intergenic	NONE(dist=NONE),LOC102175874(dist=36527)	0.521687
1	17000001	17050000	301	0.000939819	1	17000001	17050000	247	0.00103988	0.101173		15	72150001	72200000	intergenic	NONE(dist=NONE),LOC102175874(dist=61527)	0.570216
1	17025001	17075000	233	0.000969193	1	17025001	17075000	166	0.000652614	-0.395478		14	87525001	87575000	intergenic	NONE(dist=NONE),LOC106502806(dist=234476)	0.585151
1	17050001	17100000	229	0.000861491	1	17050001	17100000	187	0.000767993	-0.114884		14	87500001	87550000	intergenic	NONE(dist=NONE),LOC106502806(dist=259476)	0.482224
1	17075001	17125000	241	0.000781123	1	17075001	17125000	215	0.000986288	0.233216		14	87000001	87050000	intergenic	NONE(dist=NONE),LOC106502806(dist=759476)	0.852728
1	17100001	17150000	233	0.000766055	1	17100001	17150000	201	0.00086589	0.122504		14	86975001	87025000	intergenic	NONE(dist=NONE),LOC106502806(dist=784476)	0.547847
1	17125001	17175000	238	0.000851392	1	17125001	17175000	221	0.000884971	0.0386822		21	275001	325000	intergenic	NONE(dist=NONE),MKRN3(dist=43224)	0.62833
1	17150001	17200000	231	0.000829355	1	17150001	17200000	208	0.00081967	-0.0117465		21	250001	300000	intergenic	NONE(dist=NONE),MKRN3(dist=68224)	0.563102
1	17175001	17225000	251	0.000795568	1	17175001	17225000	225	0.000820756	0.0311695		2	53875001	53925000	intergenic	NONE(dist=NONE),TMEFF2(dist=1198568)	0.832275
1	17200001	17250000	355	0.00124478	1	17200001	17250000	326	0.00103236	-0.187111		2	53850001	53900000	intergenic	NONE(dist=NONE),TMEFF2(dist=1223568)	1.07511
1	17225001	17275000	371	0.00127683	1	17225001	17275000	324	0.000999927	-0.244453		2	53825001	53875000	intergenic	NONE(dist=NONE),TMEFF2(dist=1248568)	0.699652
1	17250001	17300000	316	0.00105402	1	17250001	17300000	267	0.00104804	-0.00568967		19	19250001	19300000	intergenic	NOS2(dist=4151),LYRM9(dist=10143)	0.557239
1	17275001	17325000	251	0.000944583	1	17275001	17325000	224	0.00101039	0.0673481		18	57000001	57050000	exonic	NOSIP,PRR12,PRRG2,RRAS	1.0921
1	17300001	17350000	227	0.000847232	1	17300001	17350000	204	0.000954173	0.11887		7	59275001	59325000	exonic	NRG2	0.583009
1	17325001	17375000	274	0.000979669	1	17325001	17375000	226	0.00107965	0.0971774		7	59250001	59300000	exonic	NRG2	0.559884
1	17350001	17400000	277	0.000973887	1	17350001	17400000	188	0.000943225	-0.0319904		28	9575001	9625000	intergenic	NRG3(dist=608124),SH2D4B(dist=221201)	0.583004
1	17375001	17425000	256	0.00103591	1	17375001	17425000	189	0.000920531	-0.118085		1	20950001	21000000	intergenic	NRIP1(dist=146012),SAMSN1(dist=180650)	0.605331
1	17400001	17450000	317	0.00158872	1	17400001	17450000	304	0.00139702	-0.128587		1	20975001	21025000	intergenic	NRIP1(dist=171012),SAMSN1(dist=155650)	0.488105
1	17425001	17475000	287	0.00143014	1	17425001	17475000	279	0.00135276	-0.0556254		11	34600001	34650000	intergenic	NRXN1(dist=1534013),TRNAC-GCA(dist=67080)	0.681108
1	17450001	17500000	175	0.000653486	1	17450001	17500000	145	0.000709383	0.0820745		1	37125001	37175000	exonic	NSUN3	0.678608
1	17475001	17525000	235	0.000864835	1	17475001	17525000	174	0.000645697	-0.292208		1	37150001	37200000	exonic	NSUN3	0.677635
1	17500001	17550000	244	0.000958492	1	17500001	17550000	193	0.000585484	-0.492922		29	34450001	34500000	intronic	NTM	0.638165
1	17525001	17575000	303	0.00161609	1	17525001	17575000	284	0.000973314	-0.507058		8	77825001	77875000	exonic	NTRK2	0.517253
1	17550001	17600000	271	0.0014689	1	17550001	17600000	258	0.000927995	-0.459243		8	77800001	77850000	exonic	NTRK2	0.504824
1	17575001	17625000	136	0.000353187	1	17575001	17625000	138	0.000260464	-0.304533		12	71400001	71450000	exonic	NUFIP1	0.469398
1	17600001	17650000	176	0.000570863	1	17600001	17650000	179	0.000446372	-0.245997		2	124150001	124200000	intergenic	NUP35(dist=1217049),LOC108638390(dist=46114)	0.682299
1	17625001	17675000	167	0.000580468	1	17625001	17675000	139	0.000508834	-0.131713		2	124175001	124225000	intergenic	NUP35(dist=1242049),LOC108638390(dist=21114)	0.755313
1	17650001	17700000	132	0.0003915	1	17650001	17700000	101	0.000411142	0.0489531		4	43375001	43425000	exonic	OGDH	0.592658
1	17675001	17725000	160	0.000553544	1	17675001	17725000	121	0.000502629	-0.0964889		4	43350001	43400000	exonic	OGDH	0.497995
1	17700001	17750000	171	0.000695754	1	17700001	17750000	139	0.000580613	-0.180912		11	79225001	79275000	intergenic	OSR1(dist=83141),LOC102177447(dist=593213)	0.497445
1	17725001	17775000	165	0.00061505	1	17725001	17775000	134	0.000548559	-0.114409		5	9500001	9550000	exonic	OTOGL	0.470652
1	17750001	17800000	164	0.000566464	1	17750001	17800000	129	0.000628153	0.10337		14	24275001	24325000	exonic	OXR1	0.725183
1	17775001	17825000	146	0.00046855	1	17775001	17825000	125	0.000569487	0.195093		14	24250001	24300000	exonic	OXR1	0.612532
1	17800001	17850000	144	0.000321981	1	17800001	17850000	115	0.000398481	0.213167		1	116350001	116400000	exonic	P2RY12,P2RY13	1.48279
1	17825001	17875000	154	0.000489595	1	17825001	17875000	113	0.000572706	0.156794		1	116425001	116475000	UTR5	P2RY14(XM_018049028.1:c.-59942_-59504delins0,XM_005675439.3:c.-30412_-29653delins0,XM_013965769.2:c.-30412_-29653delins0,XM_005675438.3:c.-30412_-29653delins0,XM_013965768.2:c.-30412_-29653delins0)	0.724735
1	17850001	17900000	193	0.000747579	1	17850001	17900000	142	0.000816916	0.0886963		9	85950001	86000000	intronic	PACRG	0.473433
1	17875001	17925000	240	0.000817044	1	17875001	17925000	177	0.000845629	0.0343878		13	2800001	2850000	intergenic	PAK5(dist=435882),ANKEF1(dist=209972)	0.677685
1	17900001	17950000	224	0.000714231	1	17900001	17950000	183	0.000734013	0.0273203		13	50600001	50650000	exonic	PANK2,RNF24	0.611286
1	17925001	17975000	167	0.000515123	1	17925001	17975000	155	0.000548841	0.0634031		5	64675001	64725000	exonic	PARPBP,PMCH	0.781268
1	17950001	18000000	165	0.00043301	1	17950001	18000000	149	0.000439396	0.0146402		5	64650001	64700000	exonic	PARPBP,PMCH	0.646572
1	17975001	18025000	214	0.000683802	1	17975001	18025000	187	0.000659278	-0.0365231		12	9500001	9550000	exonic	PCCA	0.575185
1	18000001	18050000	185	0.000703984	1	18000001	18050000	157	0.000642874	-0.0908069		12	87275001	87325000	intergenic	PCDH20(dist=660018),NONE(dist=NONE)	0.918073
1	18025001	18075000	108	0.000398563	1	18025001	18075000	89	0.000368652	-0.0780125		1	146025001	146075000	exonic	PCNT	0.646687
1	18050001	18100000	128	0.000430751	1	18050001	18100000	87	0.000341839	-0.23119		1	70575001	70625000	exonic	PCYT1A,SLC51A	1.04679
1	18075001	18125000	158	0.000492808	1	18075001	18125000	114	0.000366938	-0.294927		1	70550001	70600000	exonic	PCYT1A,SLC51A,ZDHHC19	0.647132
1	18100001	18150000	168	0.000601644	1	18100001	18150000	135	0.000535299	-0.11684		1	70600001	70650000	exonic	PCYT1A,TCTEX1D2	0.717923
1	18125001	18175000	185	0.000670969	1	18125001	18175000	144	0.000601849	-0.108716		20	19850001	19900000	intronic	PDE4D	0.550876
1	18150001	18200000	182	0.000646187	1	18150001	18200000	159	0.000594634	-0.0831428		21	21950001	22000000	UTR5	PDE8A(XM_018066186.1:c.-70661_-70520delins0,XM_013972972.2:c.-49785_-49435delins0)	0.530606
1	18175001	18225000	157	0.000539221	1	18175001	18225000	153	0.00051105	-0.0536581		6	70350001	70400000	intergenic	PDGFRA(dist=15668),KIT(dist=311232)	0.61337
1	18200001	18250000	169	0.000562712	1	18200001	18250000	144	0.000471516	-0.176815		6	70650001	70700000	intergenic	PDGFRA(dist=315668),KIT(dist=11232)	0.588153
1	18225001	18275000	187	0.000643841	1	18225001	18275000	145	0.000499676	-0.253492		6	70375001	70425000	intergenic	PDGFRA(dist=40668),KIT(dist=286232)	0.546247
1	18250001	18300000	178	0.000621458	1	18250001	18300000	140	0.00049911	-0.219242		15	17425001	17475000	exonic	PDHX	0.502798
1	18275001	18325000	186	0.000689434	1	18275001	18325000	137	0.000559244	-0.209285		1	144050001	144100000	intergenic	PFKL(dist=127777),LOC108636542(dist=99261)	0.637647
1	18300001	18350000	177	0.000524715	1	18300001	18350000	115	0.000404415	-0.260414		1	144075001	144125000	intergenic	PFKL(dist=152777),LOC108636542(dist=74261)	0.586645
1	18325001	18375000	167	0.000431646	1	18325001	18375000	126	0.000358583	-0.185446		1	144100001	144150000	intergenic	PFKL(dist=177777),LOC108636542(dist=49261)	0.618279
1	18350001	18400000	161	0.000494266	1	18350001	18400000	147	0.000409975	-0.186978		15	32075001	32125000	exonic	PGAP2,RHOG,STIM1	0.780584
1	18375001	18425000	147	0.000446755	1	18375001	18425000	122	0.000360544	-0.214396		3	90925001	90975000	exonic	PHTF1	0.696765
1	18400001	18450000	149	0.000552284	1	18400001	18450000	129	0.000377881	-0.379483		3	90875001	90925000	exonic	PHTF1	0.526127
1	18425001	18475000	172	0.000690653	1	18425001	18475000	152	0.000461408	-0.403355		20	11925001	11975000	intergenic	PIK3R1(dist=429493),LOC102189349(dist=216010)	0.555231
1	18450001	18500000	160	0.000550436	1	18450001	18500000	130	0.000425098	-0.258391		16	33350001	33400000	exonic	PLD5	0.468582
1	18475001	18525000	175	0.000570989	1	18475001	18525000	138	0.000506594	-0.11966		3	76825001	76875000	intergenic	PLPPR4(dist=241519),PALMD(dist=41229)	0.545238
1	18500001	18550000	213	0.000547134	1	18500001	18550000	135	0.000478541	-0.133952		5	64700001	64750000	intergenic	PMCH(dist=11104),IGF1(dist=112983)	0.606782
1	18525001	18575000	189	0.000390376	1	18525001	18575000	114	0.00034981	-0.10972		11	37925001	37975000	exonic	PNPT1	0.650883
1	18550001	18600000	216	0.0004274	1	18550001	18600000	159	0.00047981	0.11567		11	37900001	37950000	exonic	PNPT1,PPP4R3B	0.627323
1	18575001	18625000	265	0.00051122	1	18575001	18625000	185	0.000534624	0.0447637		1	65600001	65650000	exonic	POLQ,STXBP5L	0.551753
1	18600001	18650000	260	0.000671885	1	18600001	18650000	184	0.000635459	-0.0557396		14	16100001	16150000	exonic	POP1,RIDA	0.742513
1	18625001	18675000	276	0.000908057	1	18625001	18675000	228	0.000903778	-0.0047234		5	11000001	11050000	exonic	PPFIA2	0.509133
1	18650001	18700000	255	0.000838677	1	18650001	18700000	209	0.000791626	-0.0577366		25	3850001	3900000	exonic	PPL,UBN1	0.511462
1	18675001	18725000	185	0.000545673	1	18675001	18725000	154	0.000483562	-0.12084		19	9475001	9525000	intronic	PPM1E	0.556276
1	18700001	18750000	175	0.000567443	1	18700001	18750000	153	0.000435785	-0.263991		19	9450001	9500000	intronic	PPM1E	0.478075
1	18725001	18775000	190	0.000627133	1	18725001	18775000	144	0.000385478	-0.486675		5	9475001	9525000	intergenic	PPP1R12A(dist=198759),OTOGL(dist=5879)	0.532592
1	18750001	18800000	175	0.000579852	1	18750001	18800000	131	0.000344914	-0.519478		23	46275001	46325000	intergenic	PRIM2(dist=149833),KHDRBS2(dist=1547421)	0.535828
1	18775001	18825000	194	0.000699546	1	18775001	18825000	141	0.000503055	-0.329732		11	27875001	27925000	exonic	PRKCE	0.547343
1	18800001	18850000	220	0.000839727	1	18800001	18850000	164	0.000698708	-0.183844		2	10750001	10800000	exonic	PTAFR	0.556572
1	18825001	18875000	193	0.000788392	1	18825001	18875000	174	0.000683073	-0.143394		7	59225001	59275000	intergenic	PURA(dist=20572),NRG2(dist=1390)	0.756917
1	18850001	18900000	163	0.000600412	1	18850001	18900000	146	0.000484323	-0.214864		7	59200001	59250000	UTR5	PURA(XM_018050293.1:c.3124_1740delins0,XM_018050292.1:c.6168_5842delins0,XM_018050294.1:c.6168_5972delins0)	0.874396
1	18875001	18925000	170	0.000627155	1	18875001	18925000	147	0.00048271	-0.261778		6	26650001	26700000	exonic	RAP1GDS1	0.696764
1	18900001	18950000	234	0.001079	1	18900001	18950000	219	0.000961942	-0.114836		1	114325001	114375000	intergenic	RAP2B(dist=110101),P2RY1(dist=192590)	0.57683
1	18925001	18975000	239	0.00115791	1	18925001	18975000	205	0.0010098	-0.136864		1	114350001	114400000	intergenic	RAP2B(dist=135101),P2RY1(dist=167590)	0.661223
1	18950001	19000000	148	0.000613049	1	18950001	19000000	117	0.000500706	-0.202426		1	114375001	114425000	intergenic	RAP2B(dist=160101),P2RY1(dist=142590)	0.58587
1	18975001	19025000	121	0.000400358	1	18975001	19025000	99	0.000355491	-0.118859		25	5700001	5750000	intronic	RBFOX1	0.481688
1	19000001	19050000	142	0.000445475	1	19000001	19050000	104	0.000373403	-0.176483		16	53775001	53825000	exonic	RC3H1,SERPINC1	0.484218
1	19025001	19075000	178	0.000518503	1	19025001	19075000	124	0.000424923	-0.199038		8	40975001	41025000	exonic	RFX3	0.499761
1	19050001	19100000	233	0.000755865	1	19050001	19100000	176	0.000584541	-0.257036		16	11200001	11250000	exonic	RGS13	0.731608
1	19075001	19125000	227	0.000734907	1	19075001	19125000	176	0.000663773	-0.101804		16	11225001	11275000	intergenic	RGS13(dist=18978),RGS1(dist=8690)	0.634361
1	19100001	19150000	170	0.000595399	1	19100001	19150000	137	0.000551861	-0.0759356		9	77325001	77375000	intergenic	RGS17(dist=38447),LOC102190323(dist=230319)	0.477705
1	19125001	19175000	175	0.000750108	1	19125001	19175000	155	0.00040988	-0.604353		9	77350001	77400000	intergenic	RGS17(dist=63447),LOC102190323(dist=205319)	0.816666
1	19150001	19200000	198	0.000806523	1	19150001	19200000	182	0.00048991	-0.498511		3	19300001	19350000	intronic	RNF220	0.568217
1	19175001	19225000	188	0.000667953	1	19175001	19225000	173	0.000612367	-0.086886		2	9400001	9450000	UTR3	RPS6KA1(XM_018056454.1:c.*83_*831delins0,XM_018056459.1:c.*83_*831delins0,XM_018056451.1:c.*83_*831delins0)	0.483635
1	19200001	19250000	180	0.000611111	1	19200001	19250000	158	0.000592015	-0.0317466		15	32300001	32350000	exonic	RRM1,STIM1	2.42326
1	19225001	19275000	175	0.000641903	1	19225001	19275000	132	0.000562782	-0.131545		15	32275001	32325000	exonic	RRM1,STIM1	2.27688
1	19250001	19300000	197	0.00069683	1	19250001	19300000	120	0.000611682	-0.130329		14	25775001	25825000	exonic	RSPO2	0.540673
1	19275001	19325000	186	0.000585287	1	19275001	19325000	119	0.000562948	-0.0389151		1	108575001	108625000	exonic	RSRC1	0.485746
1	19300001	19350000	150	0.000448108	1	19300001	19350000	125	0.000461759	0.0300088		28	35450001	35500000	exonic	RYR2	0.706506
1	19325001	19375000	177	0.000637428	1	19325001	19375000	153	0.00054357	-0.159283		22	53575001	53625000	exonic	SACM1L	0.541954
1	19350001	19400000	201	0.00065578	1	19350001	19400000	143	0.000504837	-0.26159		22	53550001	53600000	exonic	SACM1L,SLC6A20	0.546686
1	19375001	19425000	190	0.000532791	1	19375001	19425000	126	0.000375612	-0.349573		9	72725001	72775000	exonic	SASH1	0.535391
1	19400001	19450000	206	0.000803963	1	19400001	19450000	159	0.000650856	-0.211265		9	72700001	72750000	exonic	SASH1	0.53208
1	19425001	19475000	205	0.000788219	1	19425001	19475000	157	0.000710046	-0.104446		15	39875001	39925000	exonic	SBF2	0.849127
1	19450001	19500000	212	0.000691607	1	19450001	19500000	163	0.000648591	-0.0642156		15	39850001	39900000	exonic	SBF2	0.818385
1	19475001	19525000	298	0.00107867	1	19475001	19525000	268	0.00114729	0.0616738		15	39775001	39825000	intronic	SBF2	0.724495
1	19500001	19550000	285	0.00105936	1	19500001	19550000	267	0.00114731	0.0797551		15	39800001	39850000	intronic	SBF2	0.678508
1	19525001	19575000	198	0.000783595	1	19525001	19575000	177	0.000754907	-0.0372977		15	39500001	39550000	exonic	SBF2	0.663194
1	19550001	19600000	158	0.000557653	1	19550001	19600000	123	0.000516523	-0.0766171		15	39925001	39975000	intronic	SBF2	0.626546
1	19575001	19625000	189	0.00050056	1	19575001	19625000	129	0.000423988	-0.166022		15	39750001	39800000	exonic	SBF2	0.608311
1	19600001	19650000	208	0.000552338	1	19600001	19650000	148	0.000449408	-0.206229		15	39675001	39725000	exonic	SBF2	0.582105
1	19625001	19675000	183	0.000491738	1	19625001	19675000	141	0.000472751	-0.0393772		15	39825001	39875000	intronic	SBF2	0.55134
1	19650001	19700000	180	0.000494752	1	19650001	19700000	136	0.0004893	-0.0110808		15	39575001	39625000	exonic	SBF2	0.537467
1	19675001	19725000	172	0.000435683	1	19675001	19725000	102	0.000377018	-0.144622		15	39725001	39775000	exonic	SBF2	0.517251
1	19700001	19750000	155	0.000418913	1	19700001	19750000	95	0.000338455	-0.213272		15	39700001	39750000	exonic	SBF2	0.514816
1	19725001	19775000	120	0.000337479	1	19725001	19775000	91	0.000301765	-0.111855		15	39550001	39600000	exonic	SBF2	0.476005
1	19750001	19800000	128	0.000339728	1	19750001	19800000	98	0.000332428	-0.021722		21	31425001	31475000	exonic	SCAPER	0.575277
1	19775001	19825000	151	0.000344874	1	19775001	19825000	97	0.000314185	-0.0931971		21	31450001	31500000	exonic	SCAPER	0.563188
1	19800001	19850000	165	0.000317287	1	19800001	19850000	112	0.000274941	-0.14325		21	31475001	31525000	exonic	SCAPER	0.540797
1	19825001	19875000	164	0.000372177	1	19825001	19875000	133	0.000348782	-0.0649225		21	31400001	31450000	exonic	SCAPER	0.480742
1	19850001	19900000	167	0.000427705	1	19850001	19900000	141	0.000417618	-0.0238666		2	106575001	106625000	intergenic	SCN7A(dist=110895),XIRP2(dist=601449)	0.479219
1	19875001	19925000	163	0.000379586	1	19875001	19925000	123	0.000320966	-0.167746		4	80800001	80850000	intergenic	SEMA3C(dist=420685),TRNAC-ACA(dist=455519)	0.542191
1	19900001	19950000	209	0.000457582	1	19900001	19950000	145	0.000301866	-0.415973		4	80825001	80875000	intergenic	SEMA3C(dist=445685),TRNAC-ACA(dist=430519)	0.478039
1	19925001	19975000	285	0.000640823	1	19925001	19975000	221	0.000487098	-0.274288		1	109225001	109275000	intergenic	SHOX2(dist=237991),VEPH1(dist=349582)	0.523445
1	19950001	20000000	248	0.000597194	1	19950001	20000000	192	0.000541111	-0.0986176		22	28900001	28950000	intergenic	SHQ1(dist=14828),RYBP(dist=195762)	0.468687
1	19975001	20025000	232	0.000849725	1	19975001	20025000	191	0.000814106	-0.0428222		22	28925001	28975000	intergenic	SHQ1(dist=39828),RYBP(dist=170762)	0.555439
1	20000001	20050000	217	0.000818746	1	20000001	20050000	176	0.000782283	-0.0455573		18	48675001	48725000	UTR5	SIPA1L3(XM_018062311.1:c.-130473_-130179delins0)	0.638517
1	20025001	20075000	186	0.000511494	1	20025001	20075000	131	0.000472081	-0.0801853		11	27350001	27400000	intergenic	SIX2(dist=294873),SRBD1(dist=11332)	0.532973
1	20050001	20100000	215	0.000690493	1	20050001	20100000	168	0.000647011	-0.0650425		24	47175001	47225000	intergenic	SKOR2(dist=40218),LOC108633793(dist=454666)	0.621479
1	20075001	20125000	227	0.000765232	1	20075001	20125000	193	0.000682012	-0.115132		21	56450001	56500000	exonic	SLC24A4	1.12044
1	20100001	20150000	230	0.000786801	1	20100001	20150000	207	0.000695732	-0.123011		16	42400001	42450000	exonic	SLC25A33,TMEM201	0.539055
1	20125001	20175000	252	0.000824354	1	20125001	20175000	213	0.000652676	-0.233519		14	48600001	48650000	exonic	SLCO5A1,SULF1	0.585879
1	20150001	20200000	253	0.000808245	1	20150001	20200000	205	0.000568742	-0.351438		26	29875001	29925000	exonic	SLF2	0.557355
1	20175001	20225000	187	0.000658024	1	20175001	20225000	155	0.000573929	-0.136736		12	25000001	25050000	intergenic	SLITRK5(dist=1224707),SLITRK6(dist=280931)	0.476227
1	20200001	20250000	140	0.000520157	1	20200001	20250000	124	0.000543617	0.0441143		24	50750001	50800000	exonic	SMAD4	0.563774
1	20225001	20275000	144	0.000511781	1	20225001	20275000	145	0.000500832	-0.0216261		19	23000001	23050000	exonic	SMG6	0.707933
1	20250001	20300000	195	0.000713059	1	20250001	20300000	171	0.000633549	-0.118227		19	23025001	23075000	exonic	SMG6	0.63657
1	20275001	20325000	232	0.000948196	1	20275001	20325000	194	0.000903261	-0.0485497		19	22975001	23025000	exonic	SMG6	0.570244
1	20300001	20350000	206	0.000747298	1	20300001	20350000	158	0.000722945	-0.0331309		23	39875001	39925000	exonic	SNRPC,UHRF1BP1	0.861508
1	20325001	20375000	176	0.000509261	1	20325001	20375000	117	0.000454414	-0.113952		23	39900001	39950000	exonic	SNRPC,UHRF1BP1	0.64909
1	20350001	20400000	191	0.000600691	1	20350001	20400000	133	0.000494651	-0.194228		7	79625001	79675000	exonic	SNX2,SNX24	0.537422
1	20375001	20425000	252	0.00104483	1	20375001	20425000	194	0.000931532	-0.114779		7	79650001	79700000	exonic	SNX2,SNX24	0.494887
1	20400001	20450000	228	0.0010085	1	20400001	20450000	185	0.000903348	-0.110111		3	95400001	95450000	exonic	SPAG17	1.1183
1	20425001	20475000	169	0.000620534	1	20425001	20475000	129	0.000489011	-0.238195		3	95375001	95425000	exonic	SPAG17	0.719162
1	20450001	20500000	180	0.000560844	1	20450001	20500000	149	0.000479386	-0.156937		3	95425001	95475000	exonic	SPAG17	0.665976
1	20475001	20525000	157	0.000440756	1	20475001	20525000	143	0.000450578	0.0220398		3	95325001	95375000	exonic	SPAG17	0.623674
1	20500001	20550000	130	0.000385958	1	20500001	20550000	121	0.000451945	0.157832		3	95350001	95400000	exonic	SPAG17	0.534309
1	20525001	20575000	158	0.0005625	1	20525001	20575000	142	0.000609586	0.0803889		3	95450001	95500000	exonic	SPAG17	0.479787
1	20550001	20600000	175	0.000631551	1	20550001	20600000	180	0.000717986	0.128271		10	69100001	69150000	exonic	SPRED1	0.617403
1	20575001	20625000	161	0.000496644	1	20575001	20625000	168	0.000568117	0.134454		10	69075001	69125000	exonic	SPRED1	0.504211
1	20600001	20650000	123	0.000310086	1	20600001	20650000	103	0.000335964	0.0801543		10	38675001	38725000	intergenic	SQRDL(dist=326393),SEMA6D(dist=1727880)	0.623708
1	20625001	20675000	129	0.000352411	1	20625001	20675000	120	0.00038852	0.0975465		10	38700001	38750000	intergenic	SQRDL(dist=351393),SEMA6D(dist=1702880)	0.667547
1	20650001	20700000	149	0.000463855	1	20650001	20700000	140	0.000478063	0.0301705		11	27375001	27425000	exonic	SRBD1	0.668124
1	20675001	20725000	155	0.000433228	1	20675001	20725000	118	0.00038707	-0.112659		28	20125001	20175000	exonic	SRGN,VPS26A	0.714521
1	20700001	20750000	175	0.000463581	1	20700001	20750000	141	0.000390271	-0.17214		17	14850001	14900000	exonic	SRRM4	0.688085
1	20725001	20775000	165	0.000440271	1	20725001	20775000	141	0.000400005	-0.0959134		1	79400001	79450000	intergenic	SST(dist=35927),RTP4(dist=166839)	0.557597
1	20750001	20800000	130	0.000370172	1	20750001	20800000	104	0.000361508	-0.0236836		15	32225001	32275000	exonic	STIM1	2.88799
1	20775001	20825000	136	0.000500575	1	20775001	20825000	114	0.000499373	-0.00240413		15	32250001	32300000	exonic	STIM1	2.47748
1	20800001	20850000	152	0.000477667	1	20800001	20850000	128	0.000437706	-0.0873664		15	32200001	32250000	exonic	STIM1	1.85747
1	20825001	20875000	155	0.000409618	1	20825001	20875000	109	0.000328816	-0.219727		15	32100001	32150000	exonic	STIM1	1.35735
1	20850001	20900000	162	0.00054738	1	20850001	20900000	113	0.000474003	-0.14393		15	32175001	32225000	intronic	STIM1	1.29413
1	20875001	20925000	168	0.000758864	1	20875001	20925000	138	0.000660468	-0.138874		15	32150001	32200000	intronic	STIM1	0.894572
1	20900001	20950000	198	0.000901312	1	20900001	20950000	155	0.000778839	-0.146047		15	32125001	32175000	intronic	STIM1	0.601828
1	20925001	20975000	210	0.000690092	1	20925001	20975000	143	0.000712734	0.0322834		14	16525001	16575000	exonic	STK3	1.11508
1	20950001	21000000	224	0.000622095	1	20950001	21000000	190	0.00113959	0.605331		14	16500001	16550000	exonic	STK3	0.8674
1	20975001	21025000	213	0.000698896	1	20975001	21025000	196	0.00113866	0.488105		14	16550001	16600000	exonic	STK3	0.500209
1	21000001	21050000	196	0.000692043	1	21000001	21050000	152	0.000600812	-0.141366		6	26900001	26950000	exonic	STPG2	0.485432
1	21025001	21075000	202	0.000728598	1	21025001	21075000	156	0.000543253	-0.293547		11	93850001	93900000	intronic	STRBP	0.841964
1	21050001	21100000	191	0.000662978	1	21050001	21100000	137	0.000489074	-0.304228		11	93825001	93875000	exonic	STRBP	0.699766
1	21075001	21125000	195	0.000574011	1	21075001	21125000	136	0.000471574	-0.196573		11	93775001	93825000	exonic	STRBP	0.642943
1	21100001	21150000	189	0.000642119	1	21100001	21150000	136	0.000529751	-0.192367		11	93800001	93850000	exonic	STRBP	0.532894
1	21125001	21175000	161	0.000580161	1	21125001	21175000	118	0.000512624	-0.123763		11	93875001	93925000	UTR5	STRBP(XM_018055743.1:c.80676_80511delins0,XM_018055741.1:c.80676_80511delins0,XM_018055742.1:c.83052_82887delins0)	0.687326
1	21150001	21200000	173	0.00063598	1	21150001	21200000	123	0.000603004	-0.0532433		20	41000001	41050000	exonic	SUB1	0.555947
1	21175001	21225000	180	0.000628226	1	21175001	21225000	119	0.000529211	-0.171513		23	30525001	30575000	exonic	SUPT3H	1.62524
1	21200001	21250000	159	0.000430272	1	21200001	21250000	110	0.000331229	-0.261608		23	30550001	30600000	intronic	SUPT3H	1.48669
1	21225001	21275000	139	0.000361424	1	21225001	21275000	97	0.000298112	-0.192583		23	30575001	30625000	exonic	SUPT3H	1.31814
1	21250001	21300000	131	0.000288554	1	21250001	21300000	113	0.000333021	0.143323		23	30500001	30550000	exonic	SUPT3H	1.16597
1	21275001	21325000	179	0.00047344	1	21275001	21325000	169	0.000424661	-0.108734		23	30475001	30525000	exonic	SUPT3H	0.721709
1	21300001	21350000	204	0.000620723	1	21300001	21350000	171	0.000360288	-0.543981		23	30600001	30650000	exonic	SUPT3H	0.654843
1	21325001	21375000	160	0.000449002	1	21325001	21375000	126	0.000258206	-0.55327		21	15375001	15425000	intergenic	SV2B(dist=6520),TRNAE-UUC(dist=55441)	0.616163
1	21350001	21400000	136	0.000329463	1	21350001	21400000	107	0.000252115	-0.267579		21	15350001	15400000	UTR5	SV2B(XM_018066594.1:c.149116_148677delins0,XM_005694936.3:c.148082_147890delins0)	0.561136
1	21375001	21425000	162	0.000438554	1	21375001	21425000	123	0.000319953	-0.315309		19	20575001	20625000	exonic	TAOK1	0.887186
1	21400001	21450000	137	0.000411934	1	21400001	21450000	103	0.000320889	-0.249768		19	20550001	20600000	exonic	TAOK1	0.861161
1	21425001	21475000	119	0.000407151	1	21425001	21475000	91	0.000293252	-0.328152		19	20525001	20575000	exonic	TAOK1	0.83236
1	21450001	21500000	175	0.000576751	1	21450001	21500000	143	0.000427549	-0.299342		19	20500001	20550000	UTR5	TAOK1(XM_018064345.1:c.-45242_-44554delins0)	0.534496
1	21475001	21525000	204	0.000834465	1	21475001	21525000	184	0.000555769	-0.406438		20	40725001	40775000	intergenic	TARS(dist=440212),NPR3(dist=92993)	0.519664
1	21500001	21550000	261	0.00122997	1	21500001	21550000	231	0.000811222	-0.416203		9	17275001	17325000	intergenic	TBC1D32(dist=50709),MAN1A1(dist=1556164)	0.579492
1	21525001	21575000	286	0.00116102	1	21525001	21575000	242	0.00105689	-0.0939683		1	154375001	154425000	intronic	TBC1D5	0.572179
1	21550001	21600000	241	0.000777655	1	21550001	21600000	183	0.000842244	0.0797868		1	154350001	154400000	UTR5	TBC1D5(XM_018053179.1:c.82111_81913delins0,XM_018053168.1:c.82111_81913delins0)	0.633699
1	21575001	21625000	236	0.000578629	1	21575001	21625000	188	0.000602778	0.0408875		1	89975001	90025000	intergenic	TBL1XR1(dist=313230),NAALADL2(dist=861862)	0.490793
1	21600001	21650000	213	0.000452422	1	21600001	21650000	156	0.000436473	-0.0358889		11	49300001	49350000	intronic	TCF7L1	0.600683
1	21625001	21675000	189	0.000464191	1	21625001	21675000	107	0.000362016	-0.248608		11	49275001	49325000	intronic	TCF7L1	0.496037
1	21650001	21700000	200	0.000561475	1	21650001	21700000	122	0.000456258	-0.207509		12	84900001	84950000	exonic	TDRD3	1.12676
1	21675001	21725000	275	0.000790434	1	21675001	21725000	178	0.000541728	-0.377818		12	84925001	84975000	exonic	TDRD3	0.860433
1	21700001	21750000	320	0.00113155	1	21700001	21750000	237	0.000830037	-0.309873		12	84950001	85000000	exonic	TDRD3	0.67575
1	21725001	21775000	304	0.00130668	1	21725001	21775000	257	0.00112993	-0.145334		12	84875001	84925000	exonic	TDRD3	0.614802
1	21750001	21800000	323	0.00118942	1	21750001	21800000	281	0.00115468	-0.0296425		15	42375001	42425000	exonic	TEAD1	0.667159
1	21775001	21825000	335	0.00118937	1	21775001	21825000	281	0.00115964	-0.0253141		15	42350001	42400000	exonic	TEAD1	0.556883
1	21800001	21850000	290	0.00106939	1	21800001	21850000	246	0.000975792	-0.0915942		6	67450001	67500000	exonic	TEC	0.474795
1	21825001	21875000	258	0.000829032	1	21825001	21875000	229	0.00071266	-0.151254		19	48075001	48125000	UTR5	TEX2(XM_018065356.1:c.42532_42418delins0,XM_018065357.1:c.42540_42418delins0)	0.525934
1	21850001	21900000	264	0.000700785	1	21850001	21900000	214	0.000559067	-0.225932		13	58650001	58700000	exonic	TFAP2C	0.532334
1	21875001	21925000	280	0.000802386	1	21875001	21925000	213	0.000809219	0.0084798		3	68875001	68925000	exonic	TGFBR3	0.477478
1	21900001	21950000	283	0.00103532	1	21900001	21950000	223	0.00110088	0.0613993		13	52100001	52150000	exonic	TGM3	0.670639
1	21925001	21975000	242	0.000808451	1	21925001	21975000	166	0.000737027	-0.0924955		13	52075001	52125000	exonic	TGM6	0.727254
1	21950001	22000000	243	0.000822749	1	21950001	22000000	148	0.000539894	-0.421278		2	76975001	77025000	intergenic	THSD7B(dist=283003),HNMT(dist=10752)	0.505104
1	21975001	22025000	282	0.00102454	1	21975001	22025000	226	0.000864803	-0.169497		6	2475001	2525000	intergenic	TKTL2(dist=49496),NPY5R(dist=138053)	0.489134
1	22000001	22050000	274	0.00108467	1	22000001	22050000	257	0.00111952	0.0316242		6	2500001	2550000	intergenic	TKTL2(dist=74496),NPY5R(dist=113053)	0.574253
1	22025001	22075000	222	0.000900822	1	22025001	22075000	204	0.00084076	-0.0690014		9	55925001	55975000	intergenic	TMEM200A(dist=89640),SMLR1(dist=226421)	0.579388
1	22050001	22100000	185	0.000469993	1	22050001	22100000	134	0.000363041	-0.258202		25	28125001	28175000	exonic	TMEM248	0.501605
1	22075001	22125000	223	0.000532842	1	22075001	22125000	128	0.000393109	-0.304138		6	61375001	61425000	exonic	TMEM33	0.56238
1	22100001	22150000	283	0.000929956	1	22100001	22150000	190	0.000648557	-0.360387		6	61350001	61400000	exonic	TMEM33	0.535637
1	22125001	22175000	244	0.000863639	1	22125001	22175000	192	0.000748793	-0.142692		5	13450001	13500000	intergenic	TMTC2(dist=1004913),SLC6A15(dist=866691)	0.491256
1	22150001	22200000	216	0.000638581	1	22150001	22200000	170	0.000672049	0.0510827		5	13425001	13475000	intergenic	TMTC2(dist=979913),SLC6A15(dist=891691)	0.479768
1	22175001	22225000	207	0.000627809	1	22175001	22225000	157	0.000564074	-0.107051		5	17900001	17950000	intergenic	TMTC3(dist=133939),KITLG(dist=94632)	0.833546
1	22200001	22250000	173	0.000508407	1	22200001	22250000	131	0.000541935	0.0638638		5	17925001	17975000	intergenic	TMTC3(dist=158939),KITLG(dist=69632)	0.605049
1	22225001	22275000	183	0.000593224	1	22225001	22275000	141	0.000620894	0.0455883		8	103625001	103675000	exonic	TNFSF15	0.529127
1	22250001	22300000	199	0.000834785	1	22250001	22300000	171	0.000732311	-0.130969		27	20050001	20100000	exonic	TNKS	0.819292
1	22275001	22325000	194	0.00073569	1	22275001	22325000	176	0.000590501	-0.219838		27	20075001	20125000	exonic	TNKS	0.725144
1	22300001	22350000	241	0.000835148	1	22300001	22350000	236	0.000770602	-0.0804369		10	56075001	56125000	exonic	TPM1	0.476998
1	22325001	22375000	287	0.000944214	1	22325001	22375000	291	0.000987817	0.0451446		11	84650001	84700000	intergenic	TRNAC-ACA(dist=1144167),LOC108637114(dist=87640)	0.661895
1	22350001	22400000	304	0.00105264	1	22350001	22400000	282	0.00105873	0.00576878		11	84675001	84725000	intergenic	TRNAC-ACA(dist=1169167),LOC108637114(dist=62640)	0.637562
1	22375001	22425000	332	0.0014019	1	22375001	22425000	291	0.00132941	-0.0530932		17	38500001	38550000	intergenic	TRNAC-ACA(dist=73444),FAT4(dist=34083)	0.751523
1	22400001	22450000	303	0.00111033	1	22400001	22450000	267	0.00119304	0.0718474		9	43075001	43125000	intergenic	TRNAC-ACA(dist=798067),LOC102191429(dist=832489)	0.48904
1	22425001	22475000	255	0.00091016	1	22425001	22475000	221	0.00102795	0.121701		12	60100001	60150000	ncRNA_exonic	TRNAC-GCA	0.596265
1	22450001	22500000	242	0.000879734	1	22450001	22500000	216	0.000934416	0.0603021		12	60125001	60175000	ncRNA_exonic	TRNAC-GCA	0.537336
1	22475001	22525000	243	0.000793494	1	22475001	22525000	223	0.000853868	0.0733306		14	72375001	72425000	ncRNA_exonic	TRNAC-GCA	0.534054
1	22500001	22550000	219	0.000816026	1	22500001	22550000	205	0.000896758	0.0943398		2	66000001	66050000	ncRNA_exonic	TRNAC-GCA	0.523945
1	22525001	22575000	215	0.000763532	1	22525001	22575000	189	0.000738644	-0.033139		8	67225001	67275000	ncRNA_exonic	TRNAC-GCA	0.498874
1	22550001	22600000	227	0.000787014	1	22550001	22600000	178	0.000678005	-0.149091		5	18775001	18825000	intergenic	TRNAC-GCA(dist=104831),TRNAK-UUU(dist=106313)	0.470517
1	22575001	22625000	195	0.000677996	1	22575001	22625000	156	0.000642426	-0.0538898		2	85650001	85700000	intergenic	TRNAC-GCA(dist=1328120),TRNAS-GGA(dist=541721)	1.04185
1	22600001	22650000	194	0.000621069	1	22600001	22650000	165	0.000583702	-0.0620516		2	85675001	85725000	intergenic	TRNAC-GCA(dist=1353120),TRNAS-GGA(dist=516721)	0.983442
1	22625001	22675000	229	0.000775335	1	22625001	22675000	189	0.00071009	-0.0879035		2	85700001	85750000	intergenic	TRNAC-GCA(dist=1378120),TRNAS-GGA(dist=491721)	0.539219
1	22650001	22700000	210	0.000789072	1	22650001	22700000	164	0.000681669	-0.146313		6	107350001	107400000	intergenic	TRNAC-GCA(dist=468295),LOC108636237(dist=687824)	0.55014
1	22675001	22725000	182	0.00063196	1	22675001	22725000	157	0.000589296	-0.0698975		6	107375001	107425000	intergenic	TRNAC-GCA(dist=493295),LOC108636237(dist=662824)	0.4829
1	22700001	22750000	194	0.000733131	1	22700001	22750000	174	0.000653096	-0.1156		8	32575001	32625000	intergenic	TRNAC-GCA(dist=676223),LOC108636663(dist=252928)	0.537324
1	22725001	22775000	197	0.000779858	1	22725001	22775000	158	0.000671366	-0.149797		8	32650001	32700000	intergenic	TRNAC-GCA(dist=751223),LOC108636663(dist=177928)	0.488188
1	22750001	22800000	213	0.00078037	1	22750001	22800000	171	0.000765812	-0.0188315		8	32675001	32725000	intergenic	TRNAC-GCA(dist=776223),LOC108636663(dist=152928)	0.774751
1	22775001	22825000	258	0.000703205	1	22775001	22825000	193	0.000646737	-0.0837087		8	32700001	32750000	intergenic	TRNAC-GCA(dist=801223),LOC108636663(dist=127928)	0.807623
1	22800001	22850000	250	0.000713009	1	22800001	22850000	201	0.00066914	-0.0635007		8	32725001	32775000	intergenic	TRNAC-GCA(dist=826223),LOC108636663(dist=102928)	1.06343
1	22825001	22875000	217	0.000788442	1	22825001	22875000	180	0.000820861	0.0402949		8	32750001	32800000	intergenic	TRNAC-GCA(dist=851223),LOC108636663(dist=77928)	0.872642
1	22850001	22900000	220	0.000577404	1	22850001	22900000	164	0.000604676	0.0461506		21	59125001	59175000	ncRNA_exonic	TRNAD-GUC	0.528813
1	22875001	22925000	239	0.000763969	1	22875001	22925000	210	0.000812071	0.0610606		3	101425001	101475000	ncRNA_exonic	TRNAE-UUC,TRNAG-CCC,TRNAN-GUU,TRNAQ-CUG,TRNAV-CAC	0.676415
1	22900001	22950000	227	0.000894962	1	22900001	22950000	219	0.000937128	0.0460386		3	101450001	101500000	ncRNA_exonic	TRNAE-UUC,TRNAH-GUG,TRNAN-GUU,TRNAQ-CUG,TRNAV-CAC	0.625531
1	22925001	22975000	182	0.000643728	1	22925001	22975000	163	0.000571364	-0.11925		10	100950001	101000000	intergenic	TRNAK-UUU(dist=118498),LOC106502507(dist=36502)	0.686452
1	22950001	23000000	181	0.000665612	1	22950001	23000000	134	0.000510012	-0.266273		10	100975001	101025000	intergenic	TRNAK-UUU(dist=143498),LOC106502507(dist=11502)	0.622018
1	22975001	23025000	196	0.000800838	1	22975001	23025000	155	0.000652273	-0.205195		3	87950001	88000000	intergenic	TRNAK-UUU(dist=83322),CD53(dist=59100)	0.646471
1	23000001	23050000	155	0.000597103	1	23000001	23050000	141	0.000498363	-0.180761		15	21000001	21050000	intergenic	TRNAW-CCA(dist=28430),DCDC5(dist=92522)	0.80566
1	23025001	23075000	125	0.000366259	1	23025001	23075000	119	0.000373752	0.0202517		6	79925001	79975000	intergenic	TRNAY-GUA(dist=125014),TECRL(dist=408965)	0.49024
1	23050001	23100000	157	0.000460774	1	23050001	23100000	141	0.000479453	0.0397382		6	79950001	80000000	intergenic	TRNAY-GUA(dist=150014),TECRL(dist=383965)	0.703118
1	23075001	23125000	173	0.000510227	1	23075001	23125000	138	0.000514846	0.0090121		6	79975001	80025000	intergenic	TRNAY-GUA(dist=175014),TECRL(dist=358965)	0.565135
1	23100001	23150000	212	0.00067222	1	23100001	23150000	160	0.00068069	0.0125213		6	80175001	80225000	intergenic	TRNAY-GUA(dist=375014),TECRL(dist=158965)	0.486574
1	23125001	23175000	211	0.000639044	1	23125001	23175000	168	0.000589486	-0.0807223		6	80200001	80250000	intergenic	TRNAY-GUA(dist=400014),TECRL(dist=133965)	0.640142
1	23150001	23200000	157	0.000460189	1	23150001	23200000	152	0.000539771	0.159508		6	80225001	80275000	intergenic	TRNAY-GUA(dist=425014),TECRL(dist=108965)	0.584776
1	23175001	23225000	186	0.000590687	1	23175001	23225000	160	0.000635832	0.0736481		6	80250001	80300000	intergenic	TRNAY-GUA(dist=450014),TECRL(dist=83965)	0.475797
1	23200001	23250000	211	0.000616451	1	23200001	23250000	161	0.000531403	-0.148458		6	80275001	80325000	intergenic	TRNAY-GUA(dist=475014),TECRL(dist=58965)	0.588145
1	23225001	23275000	236	0.000752962	1	23225001	23275000	209	0.000705591	-0.064979		1	117250001	117300000	exonic	TSC22D2	0.682563
1	23250001	23300000	223	0.000703981	1	23250001	23300000	197	0.000675319	-0.0415662		1	117225001	117275000	exonic	TSC22D2	0.622256
1	23275001	23325000	165	0.000483854	1	23275001	23325000	146	0.000481536	-0.00480221		11	15050001	15100000	exonic	TTC27	1.15835
1	23300001	23350000	167	0.000549442	1	23300001	23350000	150	0.000601747	0.0909339		11	15025001	15075000	exonic	TTC27	1.1312
1	23325001	23375000	190	0.000604366	1	23325001	23375000	167	0.000687951	0.129538		11	15075001	15125000	exonic	TTC27	1.10649
1	23350001	23400000	196	0.000754592	1	23350001	23400000	167	0.000797869	0.0557672		11	15100001	15150000	exonic	TTC27	0.984848
1	23375001	23425000	177	0.000691263	1	23375001	23425000	152	0.000708384	0.024466		11	15175001	15225000	exonic	TTC27	0.901945
1	23400001	23450000	159	0.00065524	1	23400001	23450000	176	0.000658749	0.005341		11	15150001	15200000	exonic	TTC27	0.874653
1	23425001	23475000	247	0.000826567	1	23425001	23475000	212	0.000814318	-0.01493		11	15200001	15250000	exonic	TTC27	0.776858
1	23450001	23500000	299	0.000951902	1	23450001	23500000	248	0.000939388	-0.0132335		11	15125001	15175000	exonic	TTC27	0.761626
1	23475001	23525000	239	0.0010087	1	23475001	23525000	242	0.000972881	-0.0361559		11	15225001	15275000	intergenic	TTC27(dist=5462),LTBP1(dist=49388)	0.549342
1	23500001	23550000	194	0.000714059	1	23500001	23550000	162	0.000678535	-0.0510295		17	3675001	3725000	exonic	TTC28	0.641747
1	23525001	23575000	169	0.000584963	1	23525001	23575000	129	0.000579924	-0.00865154		16	49800001	49850000	exonic	TTLL10	0.755114
1	23550001	23600000	146	0.000563773	1	23550001	23600000	122	0.000567527	0.00663664		8	31825001	31875000	intergenic	TYRP1(dist=305481),TRNAC-GCA(dist=23706)	0.524133
1	23575001	23625000	123	0.000450883	1	23575001	23625000	102	0.000382909	-0.163411		2	74600001	74650000	exonic	UBXN4	0.503239
1	23600001	23650000	128	0.000405948	1	23600001	23650000	110	0.000376654	-0.0748981		23	39850001	39900000	exonic	UHRF1BP1	0.595336
1	23625001	23675000	136	0.000404387	1	23625001	23675000	122	0.000466924	0.143794		18	2650001	2700000	exonic	VAC14	0.472967
1	23650001	23700000	142	0.000436923	1	23650001	23700000	125	0.000438982	0.00470143		23	31550001	31600000	exonic	VEGFA	0.493379
1	23675001	23725000	172	0.000518727	1	23675001	23725000	149	0.000531311	0.0239698		23	31575001	31625000	intergenic	VEGFA(dist=17795),MRPS18A(dist=19498)	0.500741
1	23700001	23750000	232	0.000522537	1	23700001	23750000	150	0.000577184	0.0994653		8	53225001	53275000	exonic	VPS13A	0.488516
1	23725001	23775000	251	0.000578603	1	23725001	23775000	146	0.000611104	0.0546506		10	54875001	54925000	exonic	VPS13C	0.585639
1	23750001	23800000	225	0.000553558	1	23750001	23800000	166	0.000751084	0.305151		10	54900001	54950000	exonic	VPS13C	0.544298
1	23775001	23825000	168	0.000412375	1	23775001	23825000	141	0.000619424	0.406857		28	4500001	4550000	exonic	WAPL	0.568365
1	23800001	23850000	155	0.000467759	1	23800001	23850000	157	0.000632289	0.301393		3	96425001	96475000	exonic	WARS2	0.502349
1	23825001	23875000	202	0.00058023	1	23825001	23875000	203	0.000779091	0.294703		3	96675001	96725000	intergenic	WARS2(dist=118858),HAO2(dist=67486)	0.864122
1	23850001	23900000	216	0.000707517	1	23850001	23900000	193	0.000745506	0.0523015		3	96650001	96700000	intergenic	WARS2(dist=93858),HAO2(dist=92486)	0.525445
1	23875001	23925000	235	0.000949069	1	23875001	23925000	197	0.000876238	-0.0798438		4	300001	350000	exonic	WDR60	0.503622
1	23900001	23950000	263	0.000952229	1	23900001	23950000	211	0.000910822	-0.0444581		16	33600001	33650000	exonic	WDR64	0.817315
1	23925001	23975000	272	0.000919688	1	23925001	23975000	217	0.000821724	-0.11263		16	33575001	33625000	exonic	WDR64	0.699629
1	23950001	24000000	245	0.000971397	1	23950001	24000000	227	0.000834735	-0.151621		16	33625001	33675000	exonic	WDR64	0.660656
1	23975001	24025000	231	0.000776656	1	23975001	24025000	234	0.00082007	0.0543922		16	33550001	33600000	exonic	WDR64	0.605971
1	24000001	24050000	224	0.000543584	1	24000001	24050000	227	0.000608498	0.112809		19	40125001	40175000	exonic	WIPF2	0.553679
1	24025001	24075000	213	0.000553093	1	24025001	24075000	213	0.000527311	-0.0477357		26	22350001	22400000	intergenic	XPNPEP1(dist=785684),LOC108634039(dist=629785)	0.564164
1	24050001	24100000	219	0.000760958	1	24050001	24100000	216	0.000821169	0.0761508		7	55525001	55575000	intergenic	YIPF5(dist=266034),NR3C1(dist=480609)	0.604351
1	24075001	24125000	182	0.000654802	1	24075001	24125000	166	0.000687964	0.0494036		7	55725001	55775000	intergenic	YIPF5(dist=466034),NR3C1(dist=280609)	0.472566
1	24100001	24150000	228	0.000810744	1	24100001	24150000	185	0.000596034	-0.307655		11	69425001	69475000	exonic	YPEL5	0.543196
1	24125001	24175000	260	0.000862728	1	24125001	24175000	187	0.000588787	-0.382035		13	53650001	53700000	exonic	YTHDF1	0.577591
1	24150001	24200000	236	0.000633282	1	24150001	24200000	173	0.000520167	-0.196766		10	65225001	65275000	exonic	ZNF106	0.516147
1	24175001	24225000	247	0.000713994	1	24175001	24225000	221	0.000696827	-0.0243374		28	32375001	32425000	exonic	ZNF248	0.473982
1	24200001	24250000	193	0.000646827	1	24200001	24250000	170	0.000511291	-0.23514		2	119075001	119125000	intronic	ZNF385B	0.477146
1	24225001	24275000	250	0.00059018	1	24225001	24275000	159	0.000540085	-0.088701		27	1325001	1375000	exonic	ZNF385D	0.529211
1	24250001	24300000	242	0.000509212	1	24250001	24300000	165	0.000569611	0.112089		27	1300001	1350000	exonic	ZNF385D	0.471374
1	24275001	24325000	177	0.000585724	1	24275001	24325000	145	0.000380936	-0.430217		7	70025001	70075000	intergenic	ZNF496(dist=39813),LOC102184244(dist=22742)	0.744531
1	24300001	24350000	191	0.00062694	1	24300001	24350000	178	0.000488507	-0.249497		24	31775001	31825000	intronic	ZNF521	0.468507
1	24325001	24375000	188	0.000503479	1	24325001	24375000	195	0.000525258	0.0423476		11	13050001	13100000	exonic	ZNF638	0.721772
1	24350001	24400000	198	0.000641206	1	24350001	24400000	178	0.000544494	-0.163494		11	13025001	13075000	exonic	ZNF638	0.651168
1	24375001	24425000	201	0.000644686	1	24375001	24425000	181	0.000572961	-0.117946		11	13075001	13125000	exonic	ZNF638	0.612699
1	24400001	24450000	213	0.000507999	1	24400001	24450000	182	0.000557403	0.092809		4	28475001	28525000	exonic	ZNF800	0.520332
1	24425001	24475000	229	0.000601148	1	24425001	24475000	189	0.000677284	0.11925		4	28500001	28550000	exonic	ZNF800	0.495898
1	24450001	24500000	268	0.000969435	1	24450001	24500000	240	0.00102172	0.0525293		2	124750001	124800000	exonic	ZNF804A	0.589862
1	24475001	24525000	283	0.0012136	1	24475001	24525000	246	0.00115304	-0.0511892		2	124725001	124775000	intronic	ZNF804A	0.556805
1	24500001	24550000	259	0.00109009	1	24500001	24550000	211	0.000925631	-0.16354		7	91725001	91775000	intergenic	ZNRF4(dist=11903),LOC108636392(dist=7065)	0.613701
1	24525001	24575000	236	0.000841002	1	24525001	24575000	201	0.000933591	0.104444
1	24550001	24600000	261	0.000915656	1	24550001	24600000	229	0.00110261	0.185795
1	24575001	24625000	278	0.00111269	1	24575001	24625000	257	0.00103094	-0.0763095
1	24600001	24650000	270	0.00108889	1	24600001	24650000	243	0.000968568	-0.117095
1	24625001	24675000	252	0.000778625	1	24625001	24675000	210	0.000774958	-0.00472071
1	24650001	24700000	214	0.000494159	1	24650001	24700000	181	0.000486241	-0.0161529
1	24675001	24725000	217	0.000749995	1	24675001	24725000	182	0.000588935	-0.241751
1	24700001	24750000	267	0.00104397	1	24700001	24750000	233	0.000876609	-0.174725
1	24725001	24775000	282	0.00109481	1	24725001	24775000	266	0.00116451	0.0617196
1	24750001	24800000	279	0.00109026	1	24750001	24800000	246	0.00131379	0.1865
1	24775001	24825000	236	0.000810077	1	24775001	24825000	190	0.0008813	0.0842688
1	24800001	24850000	182	0.000624815	1	24800001	24850000	163	0.000574205	-0.0844691
1	24825001	24875000	167	0.000596486	1	24825001	24875000	154	0.000605115	0.0143628
1	24850001	24900000	148	0.000486235	1	24850001	24900000	127	0.000476754	-0.0196914
1	24875001	24925000	144	0.000451923	1	24875001	24925000	131	0.000390875	-0.145124
1	24900001	24950000	132	0.000371826	1	24900001	24950000	116	0.000310198	-0.181215
1	24925001	24975000	127	0.00035888	1	24925001	24975000	111	0.000366673	0.0214824
1	24950001	25000000	162	0.000577717	1	24950001	25000000	140	0.000541764	-0.0642536
1	24975001	25025000	168	0.000558316	1	24975001	25025000	149	0.000524475	-0.0625273
1	25000001	25050000	131	0.000379922	1	25000001	25050000	130	0.000424652	0.111304
1	25025001	25075000	121	0.000339838	1	25025001	25075000	104	0.000353861	0.0404351
1	25050001	25100000	167	0.000439313	1	25050001	25100000	125	0.000420147	-0.0446075
1	25075001	25125000	215	0.000745024	1	25075001	25125000	186	0.000729513	-0.0210392
1	25100001	25150000	216	0.000784771	1	25100001	25150000	201	0.000798301	0.0170938
1	25125001	25175000	196	0.000616931	1	25125001	25175000	171	0.00062158	0.00750744
1	25150001	25200000	203	0.00058607	1	25150001	25200000	195	0.00071801	0.203044
1	25175001	25225000	202	0.000519062	1	25175001	25225000	184	0.00068085	0.271319
1	25200001	25250000	200	0.000583695	1	25200001	25250000	152	0.00071149	0.197983
1	25225001	25275000	194	0.000559608	1	25225001	25275000	144	0.000657818	0.161692
1	25250001	25300000	164	0.000483739	1	25250001	25300000	124	0.00046079	-0.0486031
1	25275001	25325000	190	0.000679575	1	25275001	25325000	151	0.000755888	0.106426
1	25300001	25350000	235	0.000743576	1	25300001	25350000	182	0.000824046	0.102755
1	25325001	25375000	246	0.000774354	1	25325001	25375000	204	0.000693982	-0.109583
1	25350001	25400000	249	0.000801481	1	25350001	25400000	207	0.00062238	-0.25291
1	25375001	25425000	247	0.00084149	1	25375001	25425000	215	0.000702804	-0.180096
1	25400001	25450000	235	0.000775949	1	25400001	25450000	185	0.000720585	-0.0740234
1	25425001	25475000	327	0.000615249	1	25425001	25475000	206	0.000763177	0.215463
1	25450001	25500000	329	0.000471823	1	25450001	25500000	221	0.000661373	0.337714
1	25475001	25525000	192	0.000373325	1	25475001	25525000	178	0.000455783	0.199567
1	25500001	25550000	162	0.000536549	1	25500001	25550000	180	0.000632653	0.164764
1	25525001	25575000	216	0.000833898	1	25525001	25575000	195	0.000882776	0.0569604
1	25550001	25600000	221	0.000927862	1	25550001	25600000	230	0.000946558	0.0199492
1	25575001	25625000	225	0.000895941	1	25575001	25625000	244	0.000841396	-0.0628121
1	25600001	25650000	220	0.000755921	1	25600001	25650000	197	0.000696818	-0.0814126
1	25625001	25675000	201	0.000676309	1	25625001	25675000	194	0.000717757	0.059481
1	25650001	25700000	230	0.000763696	1	25650001	25700000	207	0.000775762	0.015676
1	25675001	25725000	233	0.00070144	1	25675001	25725000	168	0.000629662	-0.107952
1	25700001	25750000	226	0.000684236	1	25700001	25750000	174	0.000667055	-0.0254304
1	25725001	25775000	248	0.000833801	1	25725001	25775000	224	0.000977899	0.159412
1	25750001	25800000	210	0.000695694	1	25750001	25800000	197	0.000804691	0.145548
1	25775001	25825000	167	0.000607793	1	25775001	25825000	157	0.000538945	-0.120221
1	25800001	25850000	263	0.00116443	1	25800001	25850000	227	0.000948646	-0.204951
1	25825001	25875000	307	0.00135719	1	25825001	25875000	264	0.00113045	-0.182801
1	25850001	25900000	278	0.00126287	1	25850001	25900000	250	0.00107206	-0.163805
1	25875001	25925000	231	0.00100394	1	25875001	25925000	202	0.000892095	-0.118115
1	25900001	25950000	237	0.00082423	1	25900001	25950000	223	0.00081217	-0.0147399
1	25925001	25975000	259	0.000933226	1	25925001	25975000	225	0.000853792	-0.0889598
1	25950001	26000000	261	0.000895175	1	25950001	26000000	196	0.000881965	-0.0148669
1	25975001	26025000	279	0.000923674	1	25975001	26025000	207	0.000903371	-0.0222259
1	26000001	26050000	225	0.000800543	1	26000001	26050000	167	0.000648893	-0.210022
1	26025001	26075000	177	0.000658905	1	26025001	26075000	150	0.000554746	-0.172069
1	26050001	26100000	174	0.000653265	1	26050001	26100000	155	0.000577978	-0.122447
1	26075001	26125000	266	0.000963852	1	26075001	26125000	199	0.00066385	-0.372882
1	26100001	26150000	290	0.000994122	1	26100001	26150000	250	0.000767726	-0.258427
1	26125001	26175000	231	0.000820384	1	26125001	26175000	240	0.000834892	0.0175299
1	26150001	26200000	228	0.00075981	1	26150001	26200000	215	0.000798284	0.049396
1	26175001	26225000	199	0.000577659	1	26175001	26225000	178	0.000530878	-0.0844515
1	26200001	26250000	183	0.000577718	1	26200001	26250000	148	0.000482757	-0.179572
1	26225001	26275000	188	0.000525895	1	26225001	26275000	131	0.000433612	-0.192951
1	26250001	26300000	161	0.000341577	1	26250001	26300000	107	0.000255191	-0.291561
1	26275001	26325000	210	0.000507973	1	26275001	26325000	187	0.000558234	0.0943499
1	26300001	26350000	282	0.000860115	1	26300001	26350000	264	0.000922682	0.0702185
1	26325001	26375000	232	0.000776352	1	26325001	26375000	216	0.000792827	0.020999
1	26350001	26400000	260	0.00067819	1	26350001	26400000	203	0.00061626	-0.0957585
1	26375001	26425000	301	0.000671383	1	26375001	26425000	183	0.000494384	-0.306027
1	26400001	26450000	352	0.000868879	1	26400001	26450000	224	0.000597635	-0.374224
1	26425001	26475000	347	0.000981431	1	26425001	26475000	246	0.000786502	-0.221416
1	26450001	26500000	270	0.00089007	1	26450001	26500000	192	0.000779225	-0.133
1	26475001	26525000	301	0.00113842	1	26475001	26525000	225	0.00101604	-0.113729
1	26500001	26550000	317	0.00120339	1	26500001	26550000	217	0.000908001	-0.281652
1	26525001	26575000	292	0.0011047	1	26525001	26575000	227	0.000969458	-0.130592
1	26550001	26600000	292	0.00104256	1	26550001	26600000	260	0.00125178	0.182887
1	26575001	26625000	345	0.00125555	1	26575001	26625000	233	0.00116523	-0.0746552
1	26600001	26650000	316	0.00131674	1	26600001	26650000	193	0.00102387	-0.251569
1	26625001	26675000	306	0.00119952	1	26625001	26675000	235	0.000961069	-0.221631
1	26650001	26700000	339	0.00102592	1	26650001	26700000	244	0.000741273	-0.324976
1	26675001	26725000	328	0.000734425	1	26675001	26725000	211	0.000537998	-0.311233
1	26700001	26750000	377	0.00116598	1	26700001	26750000	293	0.00104672	-0.1079
1	26725001	26775000	372	0.00140132	1	26725001	26775000	320	0.00108617	-0.254757
1	26750001	26800000	321	0.00105841	1	26750001	26800000	242	0.000755196	-0.337546
1	26775001	26825000	350	0.0011884	1	26775001	26825000	247	0.000997718	-0.174892
1	26800001	26850000	374	0.00104884	1	26800001	26850000	304	0.00114483	0.0875714
1	26825001	26875000	323	0.000634293	1	26825001	26875000	249	0.00085782	0.301883
1	26850001	26900000	294	0.000895278	1	26850001	26900000	222	0.0008808	-0.0163037
1	26875001	26925000	303	0.00108957	1	26875001	26925000	249	0.00117421	0.0748125
1	26900001	26950000	275	0.000874084	1	26900001	26950000	229	0.00101317	0.147663
1	26925001	26975000	243	0.000623361	1	26925001	26975000	200	0.000654112	0.0481528
1	26950001	27000000	248	0.00062411	1	26950001	27000000	192	0.00059299	-0.0511491
1	26975001	27025000	254	0.000671674	1	26975001	27025000	181	0.000656712	-0.0225275
1	27000001	27050000	280	0.000918784	1	27000001	27050000	203	0.000854808	-0.0721742
1	27025001	27075000	317	0.00102151	1	27025001	27075000	246	0.00114898	0.117593
1	27050001	27100000	299	0.000738002	1	27050001	27100000	238	0.000943413	0.245558
1	27075001	27125000	234	0.000579192	1	27075001	27125000	188	0.000603479	0.0410772
1	27100001	27150000	218	0.000680139	1	27100001	27150000	180	0.00060735	-0.113192
1	27125001	27175000	226	0.000797667	1	27125001	27175000	204	0.000704925	-0.1236
1	27150001	27200000	205	0.000702696	1	27150001	27200000	190	0.000684546	-0.0261685
1	27175001	27225000	214	0.000638684	1	27175001	27225000	190	0.000633513	-0.00812929
1	27200001	27250000	185	0.000530302	1	27200001	27250000	168	0.000574914	0.0807738
1	27225001	27275000	195	0.000611447	1	27225001	27275000	174	0.000731828	0.179717
1	27250001	27300000	277	0.000954576	1	27250001	27300000	247	0.00106616	0.110551
1	27275001	27325000	343	0.00143071	1	27275001	27325000	324	0.00146961	0.0268262
1	27300001	27350000	299	0.00135294	1	27300001	27350000	274	0.00133283	-0.0149755
1	27325001	27375000	233	0.00101713	1	27325001	27375000	209	0.00102241	0.00517765
1	27350001	27400000	238	0.000940873	1	27350001	27400000	209	0.00102978	0.0902923
1	27375001	27425000	216	0.000772674	1	27375001	27425000	185	0.000781555	0.0114283
1	27400001	27450000	204	0.000785788	1	27400001	27450000	189	0.000716474	-0.0923451
1	27425001	27475000	198	0.000768432	1	27425001	27475000	202	0.000711709	-0.076683
1	27450001	27500000	160	0.000557706	1	27450001	27500000	183	0.000504336	-0.100589
1	27475001	27525000	155	0.000558278	1	27475001	27525000	161	0.000552155	-0.0110282
1	27500001	27550000	203	0.000697564	1	27500001	27550000	186	0.000821513	0.163553
1	27525001	27575000	199	0.000539289	1	27525001	27575000	185	0.000746317	0.324899
1	27550001	27600000	161	0.000380981	1	27550001	27600000	126	0.000446332	0.158314
1	27575001	27625000	174	0.000508136	1	27575001	27625000	110	0.000365642	-0.329094
1	27600001	27650000	199	0.000688006	1	27600001	27650000	168	0.000563745	-0.199196
1	27625001	27675000	229	0.000863172	1	27625001	27675000	197	0.000758188	-0.129683
1	27650001	27700000	210	0.000805505	1	27650001	27700000	169	0.000640501	-0.229219
1	27675001	27725000	175	0.000509501	1	27675001	27725000	139	0.00044515	-0.135021
1	27700001	27750000	160	0.000382476	1	27700001	27750000	124	0.000433845	0.126021
1	27725001	27775000	126	0.000382341	1	27725001	27775000	110	0.00040288	0.0523259
1	27750001	27800000	145	0.000530966	1	27750001	27800000	126	0.000467996	-0.126238
1	27775001	27825000	171	0.000754474	1	27775001	27825000	155	0.000641754	-0.161816
1	27800001	27850000	180	0.000924597	1	27800001	27850000	166	0.00088159	-0.0476309
1	27825001	27875000	206	0.000915291	1	27825001	27875000	181	0.000989245	0.0777
1	27850001	27900000	207	0.000854472	1	27850001	27900000	167	0.000866259	0.0137002
1	27875001	27925000	187	0.000818482	1	27875001	27925000	148	0.000877857	0.0700323
1	27900001	27950000	196	0.000693159	1	27900001	27950000	159	0.000797622	0.140375
1	27925001	27975000	149	0.000434701	1	27925001	27975000	125	0.000440121	0.0123913
1	27950001	28000000	96	0.000221741	1	27950001	28000000	92	0.000259531	0.157366
1	27975001	28025000	134	0.000437165	1	27975001	28025000	99	0.000422742	-0.0335486
1	28000001	28050000	171	0.000736402	1	28000001	28050000	119	0.000666511	-0.0997195
1	28025001	28075000	209	0.000886735	1	28025001	28075000	167	0.000864544	-0.025344
1	28050001	28100000	187	0.000794218	1	28050001	28100000	161	0.000736397	-0.0755886
1	28075001	28125000	155	0.000667412	1	28075001	28125000	133	0.000556413	-0.181897
1	28100001	28150000	171	0.000662802	1	28100001	28150000	145	0.00060307	-0.094443
1	28125001	28175000	206	0.00074433	1	28125001	28175000	190	0.000692149	-0.0726832
1	28150001	28200000	259	0.000954322	1	28150001	28200000	216	0.000820454	-0.151143
1	28175001	28225000	236	0.000790563	1	28175001	28225000	181	0.000653374	-0.190596
1	28200001	28250000	167	0.000474755	1	28200001	28250000	134	0.000403232	-0.163287
1	28225001	28275000	187	0.000718819	1	28225001	28275000	157	0.000571366	-0.22958
1	28250001	28300000	206	0.000767995	1	28250001	28300000	176	0.000657813	-0.154863
1	28275001	28325000	177	0.000554972	1	28275001	28325000	148	0.000613579	0.100391
1	28300001	28350000	168	0.000505049	1	28300001	28350000	127	0.000546021	0.078002
1	28325001	28375000	164	0.000534644	1	28325001	28375000	134	0.000531032	-0.00677882
1	28350001	28400000	210	0.000744384	1	28350001	28400000	176	0.000741139	-0.00436884
1	28375001	28425000	216	0.000861119	1	28375001	28425000	187	0.000851439	-0.0113048
1	28400001	28450000	209	0.000950577	1	28400001	28450000	197	0.000838631	-0.125298
1	28425001	28475000	259	0.000957185	1	28425001	28475000	209	0.000607315	-0.454949
1	28450001	28500000	273	0.000936039	1	28450001	28500000	210	0.000713143	-0.271975
1	28475001	28525000	270	0.00098937	1	28475001	28525000	233	0.000923605	-0.0687839
1	28500001	28550000	286	0.00102298	1	28500001	28550000	249	0.000757269	-0.300757
1	28525001	28575000	282	0.000950624	1	28525001	28575000	231	0.000702002	-0.303182
1	28550001	28600000	251	0.00103113	1	28550001	28600000	194	0.000872343	-0.167228
1	28575001	28625000	193	0.000864	1	28575001	28625000	150	0.00078862	-0.0912882
1	28600001	28650000	170	0.000564802	1	28600001	28650000	139	0.000564202	-0.00106288
1	28625001	28675000	176	0.000677337	1	28625001	28675000	163	0.00062213	-0.0850199
1	28650001	28700000	180	0.000596464	1	28650001	28700000	173	0.000548868	-0.0831609
1	28675001	28725000	234	0.000857366	1	28675001	28725000	208	0.000886739	0.0336858
1	28700001	28750000	271	0.00111012	1	28700001	28750000	224	0.00114962	0.0349633
1	28725001	28775000	264	0.000908206	1	28725001	28775000	197	0.000845349	-0.0717217
1	28750001	28800000	305	0.000920108	1	28750001	28800000	196	0.000714111	-0.253453
1	28775001	28825000	335	0.00109451	1	28775001	28825000	223	0.000924578	-0.168725
1	28800001	28850000	276	0.00106743	1	28800001	28850000	218	0.00102958	-0.0361029
1	28825001	28875000	222	0.000782863	1	28825001	28875000	185	0.000786786	0.00499858
1	28850001	28900000	201	0.000554415	1	28850001	28900000	160	0.000565505	0.0198056
1	28875001	28925000	210	0.000498516	1	28875001	28925000	142	0.000423713	-0.162579
1	28900001	28950000	212	0.000599576	1	28900001	28950000	155	0.000445901	-0.296126
1	28925001	28975000	219	0.000681352	1	28925001	28975000	195	0.000715015	0.0482245
1	28950001	29000000	271	0.000791367	1	28950001	29000000	222	0.000831229	0.0491435
1	28975001	29025000	237	0.000747805	1	28975001	29025000	191	0.000677601	-0.0985836
1	29000001	29050000	203	0.000635322	1	29000001	29050000	163	0.000572579	-0.103981
1	29025001	29075000	265	0.000950011	1	29025001	29075000	171	0.000502619	-0.636641
1	29050001	29100000	247	0.000933565	1	29050001	29100000	168	0.000484978	-0.654907
1	29075001	29125000	193	0.000569593	1	29075001	29125000	163	0.000541439	-0.0506917
1	29100001	29150000	222	0.000664891	1	29100001	29150000	192	0.000663518	-0.00206714
1	29125001	29175000	211	0.000646522	1	29125001	29175000	199	0.000631202	-0.0239813
1	29150001	29200000	198	0.00057007	1	29150001	29200000	190	0.000686386	0.185681
1	29175001	29225000	255	0.000793902	1	29175001	29225000	251	0.001089	0.316055
1	29200001	29250000	238	0.000731182	1	29200001	29250000	234	0.000896201	0.203502
1	29225001	29275000	206	0.00053328	1	29225001	29275000	185	0.000501186	-0.0620693
1	29250001	29300000	231	0.000638484	1	29250001	29300000	203	0.00062493	-0.021457
1	29275001	29325000	214	0.000687912	1	29275001	29325000	167	0.000621784	-0.101068
1	29300001	29350000	222	0.000717226	1	29300001	29350000	172	0.000628966	-0.131314
1	29325001	29375000	222	0.000732473	1	29325001	29375000	190	0.000661243	-0.102305
1	29350001	29400000	189	0.000614346	1	29350001	29400000	180	0.000726185	0.167247
1	29375001	29425000	245	0.000753657	1	29375001	29425000	252	0.00119649	0.46221
1	29400001	29450000	263	0.000709397	1	29400001	29450000	255	0.00101909	0.36225
1	29425001	29475000	252	0.000579864	1	29425001	29475000	175	0.000492991	-0.162303
1	29450001	29500000	237	0.000619105	1	29450001	29500000	186	0.000503601	-0.206491
1	29475001	29525000	240	0.000692815	1	29475001	29525000	231	0.000605433	-0.134819
1	29500001	29550000	258	0.000851733	1	29500001	29550000	223	0.000718088	-0.170681
1	29525001	29575000	218	0.000728327	1	29525001	29575000	178	0.000571276	-0.242878
1	29550001	29600000	243	0.000795185	1	29550001	29600000	198	0.00061463	-0.257554
1	29575001	29625000	262	0.00081784	1	29575001	29625000	221	0.000717335	-0.131124
1	29600001	29650000	233	0.00067406	1	29600001	29650000	192	0.000639126	-0.0532175
1	29625001	29675000	239	0.000736731	1	29625001	29675000	171	0.000604794	-0.197335
1	29650001	29700000	221	0.000684367	1	29650001	29700000	149	0.000547351	-0.223404
1	29675001	29725000	225	0.000751976	1	29675001	29725000	182	0.00064333	-0.156047
1	29700001	29750000	248	0.000897412	1	29700001	29750000	210	0.000717045	-0.224376
1	29725001	29775000	216	0.000688617	1	29725001	29775000	178	0.000574106	-0.181871
1	29750001	29800000	199	0.000452454	1	29750001	29800000	156	0.000442008	-0.0233581
1	29775001	29825000	235	0.000525673	1	29775001	29825000	205	0.000754198	0.360976
1	29800001	29850000	268	0.00057041	1	29800001	29850000	244	0.00100752	0.568892
1	29825001	29875000	224	0.000516874	1	29825001	29875000	195	0.000744839	0.365369
1	29850001	29900000	191	0.000578562	1	29850001	29900000	168	0.00048737	-0.171522
1	29875001	29925000	210	0.000681462	1	29875001	29925000	179	0.00048451	-0.341102
1	29900001	29950000	215	0.00073015	1	29900001	29950000	178	0.000595992	-0.203023
1	29925001	29975000	257	0.000825315	1	29925001	29975000	234	0.00099176	0.183716
1	29950001	30000000	296	0.000933952	1	29950001	30000000	283	0.00111987	0.181543
1	29975001	30025000	257	0.000811614	1	29975001	30025000	248	0.000718409	-0.121986
1	30000001	30050000	189	0.000548655	1	30000001	30050000	175	0.000470945	-0.152729
1	30025001	30075000	134	0.000368349	1	30025001	30075000	126	0.000342656	-0.0723038
1	30050001	30100000	163	0.000462824	1	30050001	30100000	134	0.000372409	-0.217354
1	30075001	30125000	224	0.000730069	1	30075001	30125000	168	0.000565339	-0.255713
1	30100001	30150000	241	0.0008354	1	30100001	30150000	205	0.000702067	-0.173882
1	30125001	30175000	274	0.000985481	1	30125001	30175000	242	0.00087195	-0.122398
1	30150001	30200000	279	0.00088249	1	30150001	30200000	237	0.000784202	-0.118081
1	30175001	30225000	214	0.000549477	1	30175001	30225000	167	0.000550878	0.00254645
1	30200001	30250000	179	0.000517597	1	30200001	30250000	142	0.000476875	-0.0819425
1	30225001	30275000	184	0.000535867	1	30225001	30275000	152	0.000427972	-0.224828
1	30250001	30300000	193	0.000484864	1	30250001	30300000	154	0.00044662	-0.0821603
1	30275001	30325000	192	0.000444417	1	30275001	30325000	163	0.000427023	-0.0399254
1	30300001	30350000	182	0.00051111	1	30300001	30350000	171	0.000446499	-0.135148
1	30325001	30375000	171	0.000483081	1	30325001	30375000	153	0.000428513	-0.119863
1	30350001	30400000	145	0.000321306	1	30350001	30400000	120	0.00033529	0.0426019
1	30375001	30425000	148	0.000426688	1	30375001	30425000	135	0.000425498	-0.00279282
1	30400001	30450000	169	0.000634545	1	30400001	30450000	167	0.000543456	-0.154959
1	30425001	30475000	205	0.00101056	1	30425001	30475000	192	0.00064353	-0.451291
1	30450001	30500000	199	0.000925188	1	30450001	30500000	180	0.000580037	-0.466905
1	30475001	30525000	194	0.000636498	1	30475001	30525000	168	0.000429477	-0.393413
1	30500001	30550000	254	0.000872338	1	30500001	30550000	215	0.000629303	-0.326564
1	30525001	30575000	379	0.00126824	1	30525001	30575000	313	0.00129869	0.023726
1	30550001	30600000	364	0.00123638	1	30550001	30600000	288	0.00144908	0.158741
1	30575001	30625000	234	0.000862007	1	30575001	30625000	183	0.000933279	0.0794408
1	30600001	30650000	213	0.000698852	1	30600001	30650000	175	0.000659063	-0.0586199
1	30625001	30675000	212	0.000586223	1	30625001	30675000	178	0.000481592	-0.196603
1	30650001	30700000	221	0.000631608	1	30650001	30700000	180	0.000433656	-0.376017
1	30675001	30725000	234	0.000672586	1	30675001	30725000	186	0.000448489	-0.405246
1	30700001	30750000	224	0.000634633	1	30700001	30750000	190	0.000481093	-0.276986
1	30725001	30775000	259	0.000996195	1	30725001	30775000	241	0.000629034	-0.459758
1	30750001	30800000	293	0.00115935	1	30750001	30800000	261	0.000629312	-0.610988
1	30775001	30825000	280	0.00091567	1	30775001	30825000	223	0.000605721	-0.413237
1	30800001	30850000	275	0.000806369	1	30800001	30850000	222	0.000724453	-0.107125
1	30825001	30875000	263	0.000663132	1	30825001	30875000	182	0.000593294	-0.111284
1	30850001	30900000	233	0.000557699	1	30850001	30900000	143	0.000383638	-0.37412
1	30875001	30925000	242	0.00100048	1	30875001	30925000	215	0.000562207	-0.576365
1	30900001	30950000	254	0.00112628	1	30900001	30950000	242	0.000696374	-0.480789
1	30925001	30975000	215	0.000662887	1	30925001	30975000	185	0.000552493	-0.182164
1	30950001	31000000	195	0.000476652	1	30950001	31000000	145	0.000371451	-0.24937
1	30975001	31025000	206	0.000458129	1	30975001	31025000	149	0.000344515	-0.285013
1	31000001	31050000	182	0.000469955	1	31000001	31050000	155	0.000414468	-0.125641
1	31025001	31075000	171	0.000528886	1	31025001	31075000	142	0.000416034	-0.240006
1	31050001	31100000	220	0.000737404	1	31050001	31100000	172	0.000456933	-0.478599
1	31075001	31125000	250	0.000882361	1	31075001	31125000	203	0.000631649	-0.334267
1	31100001	31150000	217	0.000738192	1	31100001	31150000	188	0.00060453	-0.199753
1	31125001	31175000	201	0.000610285	1	31125001	31175000	193	0.000573489	-0.0621873
1	31150001	31200000	207	0.000623127	1	31150001	31200000	208	0.000642978	0.0313602
1	31175001	31225000	256	0.000811117	1	31175001	31225000	259	0.000716459	-0.124091
1	31200001	31250000	283	0.000852825	1	31200001	31250000	261	0.00082455	-0.0337166
1	31225001	31275000	248	0.000750927	1	31225001	31275000	196	0.000816323	0.0835017
1	31250001	31300000	287	0.00100183	1	31250001	31300000	227	0.000982889	-0.0190874
1	31275001	31325000	310	0.00125101	1	31275001	31325000	261	0.00124374	-0.00582826
1	31300001	31350000	295	0.00125293	1	31300001	31350000	272	0.00130294	0.0391384
1	31325001	31375000	296	0.00114075	1	31325001	31375000	253	0.00111593	-0.0219978
1	31350001	31400000	289	0.00101763	1	31350001	31400000	242	0.000962925	-0.0552561
1	31375001	31425000	257	0.000867864	1	31375001	31425000	230	0.000860793	-0.00818096
1	31400001	31450000	200	0.000632031	1	31400001	31450000	183	0.00065031	0.0285107
1	31425001	31475000	188	0.000575944	1	31425001	31475000	175	0.000596264	0.0346731
1	31450001	31500000	207	0.00066549	1	31450001	31500000	185	0.000571646	-0.152004
1	31475001	31525000	174	0.000482667	1	31475001	31525000	155	0.000425857	-0.125223
1	31500001	31550000	153	0.000373631	1	31500001	31550000	130	0.000338842	-0.0977348
1	31525001	31575000	159	0.000447511	1	31525001	31575000	137	0.000370045	-0.190076
1	31550001	31600000	142	0.000395749	1	31550001	31600000	110	0.000333249	-0.17189
1	31575001	31625000	109	0.00026503	1	31575001	31625000	94	0.000268502	0.0130153
1	31600001	31650000	129	0.00033051	1	31600001	31650000	109	0.000390102	0.165771
1	31625001	31675000	192	0.000646316	1	31625001	31675000	151	0.000584271	-0.100924
1	31650001	31700000	219	0.000741847	1	31650001	31700000	170	0.000673919	-0.0960331
1	31675001	31725000	234	0.000631941	1	31675001	31725000	184	0.000605146	-0.0433263
1	31700001	31750000	217	0.000696835	1	31700001	31750000	179	0.000625502	-0.107994
1	31725001	31775000	179	0.000566368	1	31725001	31775000	136	0.000541929	-0.044109
1	31750001	31800000	164	0.000405736	1	31750001	31800000	125	0.000388943	-0.0422699
1	31775001	31825000	190	0.000627982	1	31775001	31825000	148	0.000464882	-0.300728
1	31800001	31850000	203	0.000712295	1	31800001	31850000	159	0.000487437	-0.379331
1	31825001	31875000	176	0.000598865	1	31825001	31875000	149	0.000477655	-0.226147
1	31850001	31900000	195	0.000616834	1	31850001	31900000	150	0.000613638	-0.00519477
1	31875001	31925000	204	0.00064174	1	31875001	31925000	140	0.000532866	-0.185913
1	31900001	31950000	196	0.00063838	1	31900001	31950000	150	0.00051233	-0.219965
1	31925001	31975000	222	0.000740901	1	31925001	31975000	177	0.000651445	-0.128674
1	31950001	32000000	246	0.000970146	1	31950001	32000000	208	0.000814002	-0.175484
1	31975001	32025000	291	0.00144562	1	31975001	32025000	279	0.00141242	-0.0232338
1	32000001	32050000	322	0.00136966	1	32000001	32050000	318	0.00149228	0.0857426
1	32025001	32075000	257	0.000855496	1	32025001	32075000	237	0.000955426	0.110476
1	32050001	32100000	207	0.000745395	1	32050001	32100000	175	0.000677597	-0.0953616
1	32075001	32125000	184	0.00053549	1	32075001	32125000	168	0.000437803	-0.201413
1	32100001	32150000	224	0.000579968	1	32100001	32150000	198	0.000569467	-0.0182721
1	32125001	32175000	258	0.00074432	1	32125001	32175000	212	0.000731768	-0.0170075
1	32150001	32200000	217	0.000583459	1	32150001	32200000	164	0.000551964	-0.0554914
1	32175001	32225000	214	0.000590866	1	32175001	32225000	168	0.000629177	0.0628234
1	32200001	32250000	252	0.000826764	1	32200001	32250000	202	0.000825036	-0.00209226
1	32225001	32275000	269	0.000964858	1	32225001	32275000	212	0.000815528	-0.168145
1	32250001	32300000	225	0.000788925	1	32250001	32300000	176	0.000593067	-0.285364
1	32275001	32325000	191	0.000621052	1	32275001	32325000	145	0.000451396	-0.31907
1	32300001	32350000	198	0.000742876	1	32300001	32350000	174	0.00061035	-0.196497
1	32325001	32375000	253	0.000931533	1	32325001	32375000	222	0.000857955	-0.08228
1	32350001	32400000	255	0.00072631	1	32350001	32400000	192	0.000665065	-0.0880921
1	32375001	32425000	209	0.000465461	1	32375001	32425000	166	0.000470135	0.00999158
1	32400001	32450000	234	0.000784527	1	32400001	32450000	207	0.000811218	0.0334558
1	32425001	32475000	293	0.0011094	1	32425001	32475000	264	0.000946823	-0.158462
1	32450001	32500000	283	0.00100197	1	32450001	32500000	233	0.000700957	-0.357277
1	32475001	32525000	346	0.0010001	1	32475001	32525000	239	0.000833323	-0.182434
1	32500001	32550000	338	0.000899924	1	32500001	32550000	252	0.000814339	-0.0999336
1	32525001	32575000	243	0.000621019	1	32525001	32575000	206	0.00056802	-0.089205
1	32550001	32600000	245	0.000676935	1	32550001	32600000	200	0.000643443	-0.0507418
1	32575001	32625000	242	0.000806411	1	32575001	32625000	184	0.000628225	-0.249695
1	32600001	32650000	217	0.000568664	1	32600001	32650000	158	0.000531595	-0.0674078
1	32625001	32675000	215	0.000468161	1	32625001	32675000	139	0.00053746	0.138042
1	32650001	32700000	238	0.000780021	1	32650001	32700000	166	0.000700152	-0.108023
1	32675001	32725000	252	0.00100628	1	32675001	32725000	179	0.000886267	-0.126997
1	32700001	32750000	249	0.000874275	1	32700001	32750000	174	0.000835965	-0.0448082
1	32725001	32775000	217	0.000684918	1	32725001	32775000	179	0.000671029	-0.0204868
1	32750001	32800000	209	0.000598521	1	32750001	32800000	174	0.000482447	-0.215591
1	32775001	32825000	175	0.000536311	1	32775001	32825000	143	0.000405983	-0.278403
1	32800001	32850000	208	0.000802727	1	32800001	32850000	177	0.000644196	-0.220012
1	32825001	32875000	288	0.000952889	1	32825001	32875000	234	0.000862917	-0.0991799
1	32850001	32900000	253	0.000725263	1	32850001	32900000	186	0.000699072	-0.0367806
1	32875001	32925000	292	0.000835327	1	32875001	32925000	225	0.000707598	-0.165947
1	32900001	32950000	385	0.00158752	1	32900001	32950000	333	0.00147898	-0.0708204
1	32925001	32975000	344	0.00158165	1	32925001	32975000	282	0.00157132	-0.00655258
1	32950001	33000000	240	0.000750861	1	32950001	33000000	177	0.000780622	0.0388705
1	32975001	33025000	215	0.000556896	1	32975001	33025000	198	0.000664791	0.177094
1	33000001	33050000	241	0.000747849	1	33000001	33050000	242	0.000927408	0.215193
1	33025001	33075000	281	0.00105071	1	33025001	33075000	242	0.000985764	-0.0638044
1	33050001	33100000	295	0.00114207	1	33050001	33100000	221	0.000955635	-0.178222
1	33075001	33125000	239	0.000895974	1	33075001	33125000	170	0.000854476	-0.047423
1	33100001	33150000	237	0.000864984	1	33100001	33150000	192	0.000895927	0.0351479
1	33125001	33175000	285	0.00114992	1	33125001	33175000	259	0.00111568	-0.0302283
1	33150001	33200000	265	0.00109615	1	33150001	33200000	232	0.000938795	-0.154962
1	33175001	33225000	227	0.000661725	1	33175001	33225000	187	0.000501997	-0.276256
1	33200001	33250000	307	0.00082359	1	33200001	33250000	294	0.000805561	-0.0221339
1	33225001	33275000	308	0.000885945	1	33225001	33275000	328	0.000989408	0.110452
1	33250001	33300000	261	0.000975888	1	33250001	33300000	271	0.000975707	-0.000185489
1	33275001	33325000	277	0.00114155	1	33275001	33325000	258	0.00112394	-0.0155466
1	33300001	33350000	239	0.0007038	1	33300001	33350000	221	0.000757504	0.0735346
1	33325001	33375000	268	0.000693326	1	33325001	33375000	255	0.000744708	0.0714919
1	33350001	33400000	345	0.00122938	1	33350001	33400000	311	0.00103432	-0.172766
1	33375001	33425000	335	0.00131096	1	33375001	33425000	297	0.00117497	-0.109517
1	33400001	33450000	305	0.00113499	1	33400001	33450000	267	0.00100359	-0.12304
1	33425001	33475000	239	0.000831546	1	33425001	33475000	195	0.000618508	-0.295976
1	33450001	33500000	234	0.000631037	1	33450001	33500000	186	0.000583519	-0.0782875
1	33475001	33525000	303	0.000956747	1	33475001	33525000	243	0.000873445	-0.0910938
1	33500001	33550000	306	0.00104394	1	33500001	33550000	217	0.000863569	-0.189683
1	33525001	33575000	264	0.000863611	1	33525001	33575000	192	0.000724399	-0.17578
1	33550001	33600000	198	0.000702674	1	33550001	33600000	179	0.000689334	-0.0191671
1	33575001	33625000	155	0.00052459	1	33575001	33625000	132	0.000511162	-0.0259304
1	33600001	33650000	134	0.000429141	1	33600001	33650000	114	0.000419615	-0.0224479
1	33625001	33675000	154	0.000535037	1	33625001	33675000	140	0.000531521	-0.0065932
1	33650001	33700000	138	0.000444235	1	33650001	33700000	115	0.000433476	-0.0245173
1	33675001	33725000	127	0.000415448	1	33675001	33725000	112	0.000311648	-0.287483
1	33700001	33750000	145	0.000467528	1	33700001	33750000	149	0.000391147	-0.178376
1	33725001	33775000	128	0.000416014	1	33725001	33775000	133	0.000378568	-0.0943232
1	33750001	33800000	149	0.000513125	1	33750001	33800000	141	0.000500124	-0.0256634
1	33775001	33825000	193	0.00054054	1	33775001	33825000	144	0.000550025	0.0173951
1	33800001	33850000	196	0.00068215	1	33800001	33850000	163	0.000688854	0.00977977
1	33825001	33875000	165	0.000717201	1	33825001	33875000	173	0.000739467	0.0305735
1	33850001	33900000	142	0.000581736	1	33850001	33900000	144	0.000580597	-0.00195985
1	33875001	33925000	130	0.000545032	1	33875001	33925000	135	0.000588642	0.0769737
1	33900001	33950000	117	0.000400268	1	33900001	33950000	122	0.000461829	0.14306
1	33925001	33975000	121	0.000367329	1	33925001	33975000	111	0.000367999	0.00182232
1	33950001	34000000	157	0.000558892	1	33950001	34000000	122	0.000452191	-0.211852
1	33975001	34025000	179	0.000697937	1	33975001	34025000	156	0.000551934	-0.2347
1	34000001	34050000	202	0.000623872	1	34000001	34050000	151	0.000558274	-0.111095
1	34025001	34075000	194	0.000533489	1	34025001	34075000	129	0.000549286	0.0291808
1	34050001	34100000	169	0.000597837	1	34050001	34100000	161	0.000762716	0.243568
1	34075001	34125000	195	0.000769687	1	34075001	34125000	203	0.000865903	0.117789
1	34100001	34150000	205	0.000811214	1	34100001	34150000	193	0.000753029	-0.0744282
1	34125001	34175000	184	0.00060216	1	34125001	34175000	171	0.000569409	-0.0559242
1	34150001	34200000	173	0.000497546	1	34150001	34200000	193	0.000474748	-0.0469039
1	34175001	34225000	150	0.00045512	1	34175001	34225000	205	0.000485433	0.0644802
1	34200001	34250000	149	0.000513947	1	34200001	34250000	192	0.000599262	0.153579
1	34225001	34275000	202	0.000669862	1	34225001	34275000	191	0.000729095	0.0847323
1	34250001	34300000	282	0.000867084	1	34250001	34300000	193	0.000681173	-0.24132
1	34275001	34325000	247	0.000780249	1	34275001	34325000	178	0.000634347	-0.207017
1	34300001	34350000	155	0.000438179	1	34300001	34350000	152	0.0006012	0.3163
1	34325001	34375000	175	0.000524004	1	34325001	34375000	140	0.000596097	0.128904
1	34350001	34400000	189	0.000720736	1	34350001	34400000	131	0.000586849	-0.205505
1	34375001	34425000	176	0.000581985	1	34375001	34425000	126	0.000540268	-0.0743794
1	34400001	34450000	164	0.000391552	1	34400001	34450000	109	0.000442094	0.121404
1	34425001	34475000	169	0.000450814	1	34425001	34475000	106	0.000405739	-0.105345
1	34450001	34500000	277	0.000911695	1	34450001	34500000	268	0.000796137	-0.135534
1	34475001	34525000	360	0.00133949	1	34475001	34525000	367	0.00121476	-0.0977424
1	34500001	34550000	280	0.00113541	1	34500001	34550000	251	0.000960743	-0.167042
1	34525001	34575000	224	0.000927129	1	34525001	34575000	191	0.000658636	-0.341922
1	34550001	34600000	263	0.00119116	1	34550001	34600000	225	0.00103957	-0.13612
1	34575001	34625000	255	0.00111174	1	34575001	34625000	225	0.00113178	0.0178653
1	34600001	34650000	247	0.000901358	1	34600001	34650000	213	0.000847743	-0.061325
1	34625001	34675000	242	0.000884608	1	34625001	34675000	198	0.000761905	-0.149323
1	34650001	34700000	234	0.000811552	1	34650001	34700000	180	0.000729579	-0.106481
1	34675001	34725000	208	0.000690053	1	34675001	34725000	174	0.00065507	-0.0520263
1	34700001	34750000	182	0.000581145	1	34700001	34750000	190	0.000705273	0.193585
1	34725001	34775000	172	0.000540465	1	34725001	34775000	185	0.000608657	0.118825
1	34750001	34800000	168	0.00056952	1	34750001	34800000	154	0.000510118	-0.110152
1	34775001	34825000	245	0.00114919	1	34775001	34825000	220	0.00103266	-0.106919
1	34800001	34850000	238	0.00112139	1	34800001	34850000	209	0.000927115	-0.190247
1	34825001	34875000	138	0.000412265	1	34825001	34875000	91	0.000311623	-0.279872
1	34850001	34900000	90	0.000181235	1	34850001	34900000	45	0.000148427	-0.199701
1	34875001	34925000	80	0.000135774	1	34875001	34925000	48	0.000131114	-0.0349246
1	34900001	34950000	78	0.000150427	1	34900001	34950000	42	0.000126873	-0.170291
1	34925001	34975000	79	0.000198262	1	34925001	34975000	46	0.00014686	-0.30011
1	34950001	35000000	125	0.000353622	1	34950001	35000000	109	0.000429943	0.195424
1	34975001	35025000	243	0.000604435	1	34975001	35025000	165	0.000614371	0.0163048
1	35000001	35050000	240	0.000524556	1	35000001	35050000	141	0.00045936	-0.132718
1	35025001	35075000	172	0.0003537	1	35025001	35075000	105	0.000408926	0.145085
1	35050001	35100000	182	0.000506846	1	35050001	35100000	118	0.000487146	-0.0396433
1	35075001	35125000	184	0.000550667	1	35075001	35125000	111	0.00043599	-0.233511
1	35100001	35150000	166	0.000407218	1	35100001	35150000	85	0.000362588	-0.116081
1	35125001	35175000	174	0.000368607	1	35125001	35175000	95	0.000324819	-0.126463
1	35150001	35200000	196	0.000505849	1	35150001	35200000	148	0.000503537	-0.00458101
1	35175001	35225000	162	0.000475142	1	35175001	35225000	175	0.000715128	0.408848
1	35200001	35250000	149	0.000412965	1	35200001	35250000	140	0.000594387	0.364168
1	35225001	35275000	226	0.000689498	1	35225001	35275000	174	0.000676292	-0.0193389
1	35250001	35300000	205	0.000582816	1	35250001	35300000	150	0.000518785	-0.116382
1	35275001	35325000	161	0.000423186	1	35275001	35325000	102	0.000315939	-0.292263
1	35300001	35350000	171	0.000545059	1	35300001	35350000	123	0.000480272	-0.126541
1	35325001	35375000	151	0.000597056	1	35325001	35375000	120	0.000476763	-0.224991
1	35350001	35400000	175	0.000584242	1	35350001	35400000	142	0.000507151	-0.141506
1	35375001	35425000	145	0.000378424	1	35375001	35425000	124	0.000409331	0.0785089
1	35400001	35450000	142	0.000558961	1	35400001	35450000	137	0.000488598	-0.13454
1	35425001	35475000	180	0.000664549	1	35425001	35475000	188	0.000693977	0.0433302
1	35450001	35500000	160	0.000447647	1	35450001	35500000	166	0.000560828	0.225409
1	35475001	35525000	148	0.000358587	1	35475001	35525000	122	0.000400371	0.11022
1	35500001	35550000	192	0.00050199	1	35500001	35550000	160	0.000586607	0.155775
1	35525001	35575000	211	0.000595356	1	35525001	35575000	179	0.000601602	0.0104366
1	35550001	35600000	188	0.000493863	1	35550001	35600000	156	0.000547435	0.102986
1	35575001	35625000	190	0.000542266	1	35575001	35625000	167	0.000653773	0.187004
1	35600001	35650000	210	0.00068706	1	35600001	35650000	183	0.000759025	0.0996131
1	35625001	35675000	243	0.000926934	1	35625001	35675000	222	0.00108343	0.156005
1	35650001	35700000	228	0.00102941	1	35650001	35700000	208	0.00107708	0.0452679
1	35675001	35725000	200	0.000757887	1	35675001	35725000	177	0.000823505	0.0830353
1	35700001	35750000	204	0.000569378	1	35700001	35750000	177	0.00076942	0.301092
1	35725001	35775000	192	0.000492616	1	35725001	35775000	166	0.000680328	0.322845
1	35750001	35800000	179	0.000462692	1	35750001	35800000	135	0.000461082	-0.0034857
1	35775001	35825000	201	0.000766946	1	35775001	35825000	148	0.000632333	-0.193
1	35800001	35850000	202	0.000866133	1	35800001	35850000	181	0.000823875	-0.0500197
1	35825001	35875000	196	0.000740519	1	35825001	35875000	185	0.000781932	0.0544165
1	35850001	35900000	235	0.00101665	1	35850001	35900000	220	0.00113173	0.107235
1	35875001	35925000	197	0.000923148	1	35875001	35925000	191	0.00101238	0.0922697
1	35900001	35950000	138	0.000512131	1	35900001	35950000	127	0.000580409	0.125153
1	35925001	35975000	161	0.000513833	1	35925001	35975000	152	0.00066335	0.255404
1	35950001	36000000	162	0.000552365	1	35950001	36000000	151	0.000666456	0.187765
1	35975001	36025000	161	0.000554007	1	35975001	36025000	121	0.000583712	0.0522304
1	36000001	36050000	205	0.000662778	1	36000001	36050000	113	0.000566756	-0.156511
1	36025001	36075000	254	0.000935827	1	36025001	36075000	156	0.000795037	-0.163042
1	36050001	36100000	262	0.00100576	1	36050001	36100000	215	0.00102347	0.0174553
1	36075001	36125000	211	0.000700341	1	36075001	36125000	178	0.000710344	0.014182
1	36100001	36150000	166	0.000480132	1	36100001	36150000	118	0.000393721	-0.198419
1	36125001	36175000	170	0.000647006	1	36125001	36175000	133	0.000613429	-0.053291
1	36150001	36200000	185	0.000723481	1	36150001	36200000	154	0.000731748	0.0113619
1	36175001	36225000	166	0.000499276	1	36175001	36225000	122	0.000526744	0.0535556
1	36200001	36250000	145	0.000361251	1	36200001	36250000	118	0.000444868	0.208205
1	36225001	36275000	150	0.000396182	1	36225001	36275000	128	0.000440979	0.107124
1	36250001	36300000	154	0.000407549	1	36250001	36300000	116	0.000369351	-0.0984138
1	36275001	36325000	144	0.000353351	1	36275001	36325000	102	0.000307567	-0.138769
1	36300001	36350000	154	0.000419731	1	36300001	36350000	109	0.000334236	-0.227767
1	36325001	36375000	145	0.000393791	1	36325001	36375000	119	0.000338937	-0.150006
1	36350001	36400000	118	0.000315947	1	36350001	36400000	113	0.000294187	-0.0713589
1	36375001	36425000	127	0.00036016	1	36375001	36425000	114	0.000349536	-0.0299418
1	36400001	36450000	132	0.000385447	1	36400001	36450000	111	0.000410446	0.0628407
1	36425001	36475000	144	0.000508395	1	36425001	36475000	129	0.000446699	-0.129374
1	36450001	36500000	206	0.000757437	1	36450001	36500000	161	0.000688156	-0.0959248
1	36475001	36525000	240	0.00088775	1	36475001	36525000	165	0.00088551	-0.00252642
1	36500001	36550000	236	0.000869912	1	36500001	36550000	172	0.000858508	-0.0131961
1	36525001	36575000	216	0.000797267	1	36525001	36575000	153	0.000734809	-0.081579
1	36550001	36600000	168	0.000585514	1	36550001	36600000	106	0.000516205	-0.125986
1	36575001	36625000	137	0.00035736	1	36575001	36625000	80	0.000331655	-0.0746484
1	36600001	36650000	145	0.000334903	1	36600001	36650000	87	0.000349673	0.0431575
1	36625001	36675000	139	0.000299332	1	36625001	36675000	80	0.000324551	0.0808894
1	36650001	36700000	118	0.000223521	1	36650001	36700000	60	0.000240824	0.074561
1	36675001	36725000	120	0.000259515	1	36675001	36725000	61	0.000222966	-0.151795
1	36700001	36750000	144	0.000312592	1	36700001	36750000	93	0.000268169	-0.153281
1	36725001	36775000	151	0.000329065	1	36725001	36775000	108	0.000327502	-0.00476114
1	36750001	36800000	119	0.000291566	1	36750001	36800000	88	0.000290546	-0.00350448
1	36775001	36825000	94	0.00023568	1	36775001	36825000	79	0.000226878	-0.0380625
1	36800001	36850000	105	0.000264729	1	36800001	36850000	89	0.000275625	0.0403346
1	36825001	36875000	132	0.000326715	1	36825001	36875000	108	0.000339274	0.0377198
1	36850001	36900000	153	0.000466232	1	36850001	36900000	111	0.000404512	-0.142002
1	36875001	36925000	165	0.000579663	1	36875001	36925000	117	0.000506606	-0.134713
1	36900001	36950000	171	0.000555909	1	36900001	36950000	138	0.000528143	-0.0512375
1	36925001	36975000	161	0.000522384	1	36925001	36975000	137	0.000483895	-0.076535
1	36950001	37000000	142	0.000467792	1	36950001	37000000	144	0.000507246	0.0809723
1	36975001	37025000	123	0.000401566	1	36975001	37025000	133	0.000498789	0.216811
1	37000001	37050000	120	0.0003103	1	37000001	37050000	96	0.000366573	0.166658
1	37025001	37075000	127	0.000255522	1	37025001	37075000	93	0.000372054	0.37573
1	37050001	37100000	130	0.000238326	1	37050001	37100000	99	0.000451847	0.639704
1	37075001	37125000	108	0.000201053	1	37075001	37125000	88	0.000329236	0.493206
1	37100001	37150000	82	0.000182958	1	37100001	37150000	77	0.000216291	0.167368
1	37125001	37175000	118	0.000275259	1	37125001	37175000	109	0.000542572	0.678608
1	37150001	37200000	167	0.000313656	1	37150001	37200000	142	0.000617656	0.677635
1	37175001	37225000	190	0.000457616	1	37175001	37225000	173	0.000659571	0.365559
1	37200001	37250000	218	0.000705123	1	37200001	37250000	194	0.000819829	0.150724
1	37225001	37275000	245	0.000837152	1	37225001	37275000	197	0.000818939	-0.0219961
1	37250001	37300000	238	0.000961131	1	37250001	37300000	184	0.00073208	-0.272221
1	37275001	37325000	192	0.000759686	1	37275001	37325000	143	0.000503746	-0.410833
1	37300001	37350000	156	0.000436752	1	37300001	37350000	140	0.000419335	-0.0406954
1	37325001	37375000	143	0.000336852	1	37325001	37375000	134	0.000320618	-0.0493933
1	37350001	37400000	102	0.000267909	1	37350001	37400000	84	0.000216816	-0.211598
1	37375001	37425000	122	0.000368066	1	37375001	37425000	91	0.000281022	-0.269829
1	37400001	37450000	191	0.000697807	1	37400001	37450000	147	0.000633935	-0.0959961
1	37425001	37475000	181	0.00072952	1	37425001	37475000	174	0.000727186	-0.00320449
1	37450001	37500000	210	0.000767151	1	37450001	37500000	190	0.000518824	-0.391119
1	37475001	37525000	257	0.000928447	1	37475001	37525000	201	0.000581596	-0.467737
1	37500001	37550000	196	0.000889048	1	37500001	37550000	179	0.000669695	-0.283329
1	37525001	37575000	183	0.000818181	1	37525001	37575000	151	0.000514326	-0.464226
1	37550001	37600000	185	0.000602708	1	37550001	37600000	117	0.000355798	-0.52707
1	37575001	37625000	157	0.000470041	1	37575001	37625000	116	0.000421867	-0.10813
1	37600001	37650000	182	0.000535902	1	37600001	37650000	148	0.000595996	0.106283
1	37625001	37675000	227	0.0007496	1	37625001	37675000	198	0.000811225	0.0790057
1	37650001	37700000	251	0.000997471	1	37650001	37700000	226	0.000909343	-0.0925007
1	37675001	37725000	250	0.00106286	1	37675001	37725000	199	0.000823955	-0.254603
1	37700001	37750000	269	0.00110028	1	37700001	37750000	199	0.00081251	-0.303192
1	37725001	37775000	242	0.000956464	1	37725001	37775000	176	0.000666701	-0.360901
1	37750001	37800000	229	0.000986444	1	37750001	37800000	165	0.000844647	-0.155188
1	37775001	37825000	242	0.00101784	1	37775001	37825000	175	0.000969334	-0.0488288
1	37800001	37850000	215	0.000728457	1	37800001	37850000	145	0.000626762	-0.150362
1	37825001	37875000	198	0.000559628	1	37825001	37875000	125	0.000470057	-0.174418
1	37850001	37900000	199	0.000573404	1	37850001	37900000	139	0.000512255	-0.112768
1	37875001	37925000	187	0.000591366	1	37875001	37925000	157	0.000522363	-0.124072
1	37900001	37950000	195	0.000640161	1	37900001	37950000	179	0.000566943	-0.121461
1	37925001	37975000	245	0.000869494	1	37925001	37975000	199	0.000826578	-0.0506171
1	37950001	38000000	240	0.000784989	1	37950001	38000000	183	0.000789732	0.00602394
1	37975001	38025000	228	0.000682458	1	37975001	38025000	197	0.000819904	0.183486
1	38000001	38050000	231	0.00073736	1	38000001	38050000	189	0.000735191	-0.00294591
1	38025001	38075000	211	0.000602752	1	38025001	38075000	137	0.000382651	-0.454382
1	38050001	38100000	252	0.000667474	1	38050001	38100000	168	0.00045955	-0.373253
1	38075001	38125000	305	0.00104704	1	38075001	38125000	245	0.000798678	-0.270765
1	38100001	38150000	282	0.0010878	1	38100001	38150000	257	0.000956146	-0.129002
1	38125001	38175000	233	0.000758095	1	38125001	38175000	240	0.000931784	0.206292
1	38150001	38200000	176	0.000482938	1	38150001	38200000	181	0.000649804	0.296782
1	38175001	38225000	168	0.000482227	1	38175001	38225000	141	0.000459249	-0.0488224
1	38200001	38250000	216	0.000732446	1	38200001	38250000	205	0.000726251	-0.00849393
1	38225001	38275000	261	0.000891532	1	38225001	38275000	247	0.000868487	-0.0261887
1	38250001	38300000	252	0.000814118	1	38250001	38300000	228	0.000736775	-0.0998228
1	38275001	38325000	215	0.000595776	1	38275001	38325000	183	0.000533754	-0.10993
1	38300001	38350000	224	0.000540168	1	38300001	38350000	170	0.000501373	-0.0745299
1	38325001	38375000	219	0.000537973	1	38325001	38375000	177	0.000498402	-0.0764014
1	38350001	38400000	222	0.000510039	1	38350001	38400000	188	0.000477865	-0.0651589
1	38375001	38425000	206	0.000499153	1	38375001	38425000	182	0.000496485	-0.00535939
1	38400001	38450000	209	0.000629157	1	38400001	38450000	199	0.000716363	0.129806
1	38425001	38475000	272	0.000967459	1	38425001	38475000	281	0.00112168	0.14791
1	38450001	38500000	232	0.000738259	1	38450001	38500000	231	0.000839129	0.12807
1	38475001	38525000	170	0.000495521	1	38475001	38525000	130	0.000388598	-0.243064
1	38500001	38550000	239	0.000973967	1	38500001	38550000	196	0.000560869	-0.55189
1	38525001	38575000	303	0.00110929	1	38525001	38575000	245	0.000719331	-0.433154
1	38550001	38600000	278	0.000756097	1	38550001	38600000	210	0.000624375	-0.191419
1	38575001	38625000	250	0.000697004	1	38575001	38625000	198	0.000673001	-0.0350443
1	38600001	38650000	223	0.000658948	1	38600001	38650000	172	0.000674481	0.0232989
1	38625001	38675000	189	0.000435522	1	38625001	38675000	134	0.000461193	0.0572713
1	38650001	38700000	197	0.000442766	1	38650001	38700000	128	0.000415637	-0.0632291
1	38675001	38725000	208	0.00047955	1	38675001	38725000	151	0.000459945	-0.0417412
1	38700001	38750000	256	0.00055197	1	38700001	38750000	201	0.000624032	0.122708
1	38725001	38775000	293	0.000723198	1	38725001	38775000	220	0.000726374	0.00438199
1	38750001	38800000	293	0.000838941	1	38750001	38800000	282	0.000868007	0.0340594
1	38775001	38825000	278	0.000785186	1	38775001	38825000	352	0.00094158	0.181639
1	38800001	38850000	237	0.000546695	1	38800001	38850000	277	0.000655045	0.180813
1	38825001	38875000	271	0.000517221	1	38825001	38875000	216	0.000601076	0.150251
1	38850001	38900000	300	0.000570113	1	38850001	38900000	200	0.000616257	0.0778295
1	38875001	38925000	295	0.000521745	1	38875001	38925000	178	0.000483829	-0.0754474
1	38900001	38950000	325	0.000862169	1	38900001	38950000	194	0.000691034	-0.221262
1	38925001	38975000	349	0.00120686	1	38925001	38975000	241	0.000992728	-0.195321
1	38950001	39000000	319	0.00103792	1	38950001	39000000	225	0.00082351	-0.231398
1	38975001	39025000	295	0.00082494	1	38975001	39025000	204	0.000784506	-0.0502564
1	39000001	39050000	296	0.000926827	1	39000001	39050000	255	0.00106604	0.139939
1	39025001	39075000	339	0.00104384	1	39025001	39075000	337	0.00105294	0.00868003
1	39050001	39100000	346	0.00100877	1	39050001	39100000	342	0.000873536	-0.143938
1	39075001	39125000	260	0.00088841	1	39075001	39125000	246	0.000772771	-0.139451
1	39100001	39150000	223	0.000722452	1	39100001	39150000	198	0.000736059	0.0186593
1	39125001	39175000	271	0.000766072	1	39125001	39175000	224	0.000883736	0.142882
1	39150001	39200000	337	0.000916025	1	39150001	39200000	261	0.000880643	-0.0393913
1	39175001	39225000	409	0.00142626	1	39175001	39225000	330	0.001238	-0.141558
1	39200001	39250000	328	0.0011722	1	39200001	39250000	279	0.00107595	-0.0856783
1	39225001	39275000	234	0.000598023	1	39225001	39275000	209	0.0005727	-0.0432672
1	39250001	39300000	288	0.000833278	1	39250001	39300000	261	0.00105254	0.233594
1	39275001	39325000	374	0.00130788	1	39275001	39325000	322	0.00177037	0.302781
1	39300001	39350000	405	0.0015389	1	39300001	39350000	359	0.00200584	0.264995
1	39325001	39375000	354	0.00129537	1	39325001	39375000	317	0.00141154	0.0858849
1	39350001	39400000	268	0.000914497	1	39350001	39400000	218	0.000871509	-0.048148
1	39375001	39425000	195	0.000542074	1	39375001	39425000	159	0.000612252	0.121741
1	39400001	39450000	168	0.00046585	1	39400001	39450000	149	0.000435202	-0.0680534
1	39425001	39475000	164	0.000518437	1	39425001	39475000	145	0.000410774	-0.232775
1	39450001	39500000	276	0.000735604	1	39450001	39500000	155	0.000553232	-0.284914
1	39475001	39525000	339	0.000905322	1	39475001	39525000	161	0.000647728	-0.33482
1	39500001	39550000	234	0.000674126	1	39500001	39550000	147	0.00052551	-0.249048
1	39525001	39575000	236	0.000654167	1	39525001	39575000	175	0.000665862	0.0177198
1	39550001	39600000	282	0.000766036	1	39550001	39600000	224	0.000916563	0.179402
1	39575001	39625000	277	0.000772895	1	39575001	39625000	231	0.000982481	0.239938
1	39600001	39650000	295	0.00096615	1	39600001	39650000	255	0.00108531	0.116302
1	39625001	39675000	288	0.000872389	1	39625001	39675000	252	0.000800827	-0.0855905
1	39650001	39700000	283	0.000664929	1	39650001	39700000	222	0.000503672	-0.277755
1	39675001	39725000	250	0.000614826	1	39675001	39725000	198	0.000482091	-0.243206
1	39700001	39750000	219	0.000592339	1	39700001	39750000	195	0.000442583	-0.291451
1	39725001	39775000	201	0.000589637	1	39725001	39775000	178	0.000430834	-0.313784
1	39750001	39800000	166	0.000488654	1	39750001	39800000	136	0.000422357	-0.145804
1	39775001	39825000	149	0.000403211	1	39775001	39825000	112	0.000408184	0.0122581
1	39800001	39850000	154	0.000414809	1	39800001	39850000	115	0.000376904	-0.0958277
1	39825001	39875000	182	0.000475782	1	39825001	39875000	125	0.000402125	-0.168197
1	39850001	39900000	189	0.000502732	1	39850001	39900000	132	0.000393579	-0.244775
1	39875001	39925000	194	0.000587286	1	39875001	39925000	150	0.000506363	-0.148258
1	39900001	39950000	196	0.000646455	1	39900001	39950000	159	0.000607107	-0.0627985
1	39925001	39975000	186	0.000624948	1	39925001	39975000	147	0.000593635	-0.0514038
1	39950001	40000000	188	0.000540563	1	39950001	40000000	132	0.000503713	-0.0706045
1	39975001	40025000	200	0.000427486	1	39975001	40025000	164	0.00043783	0.0239092
1	40000001	40050000	201	0.000454048	1	40000001	40050000	173	0.000501331	0.0990636
1	40025001	40075000	177	0.000489887	1	40025001	40075000	137	0.00049247	0.00525879
1	40050001	40100000	179	0.00049342	1	40050001	40100000	160	0.000489955	-0.00704719
1	40075001	40125000	206	0.000571055	1	40075001	40125000	217	0.000618871	0.0804113
1	40100001	40150000	230	0.000687135	1	40100001	40150000	221	0.000735717	0.0683148
1	40125001	40175000	224	0.00058325	1	40125001	40175000	186	0.000560498	-0.0397902
1	40150001	40200000	179	0.000363958	1	40150001	40200000	141	0.000325789	-0.110789
1	40175001	40225000	161	0.000389961	1	40175001	40225000	120	0.000377696	-0.0319571
1	40200001	40250000	203	0.000503778	1	40200001	40250000	126	0.000420531	-0.180617
1	40225001	40275000	223	0.000594758	1	40225001	40275000	138	0.000420088	-0.34769
1	40250001	40300000	227	0.000713957	1	40250001	40300000	168	0.000613507	-0.151631
1	40275001	40325000	210	0.00054763	1	40275001	40325000	149	0.000605786	0.100927
1	40300001	40350000	167	0.000359774	1	40300001	40350000	123	0.000389175	0.0785531
1	40325001	40375000	164	0.000354929	1	40325001	40375000	120	0.000364856	0.027585
1	40350001	40400000	193	0.000528242	1	40350001	40400000	139	0.00053853	0.0192887
1	40375001	40425000	174	0.000562129	1	40375001	40425000	128	0.00047197	-0.174816
1	40400001	40450000	111	0.000300627	1	40400001	40450000	85	0.000242464	-0.215017
1	40425001	40475000	101	0.000299089	1	40425001	40475000	93	0.000233156	-0.249033
1	40450001	40500000	134	0.000469838	1	40450001	40500000	113	0.000288622	-0.48727
1	40475001	40525000	147	0.000545974	1	40475001	40525000	111	0.000267531	-0.713336
1	40500001	40550000	116	0.000359386	1	40500001	40550000	92	0.000187281	-0.651787
1	40525001	40575000	137	0.000412655	1	40525001	40575000	122	0.000296155	-0.331729
1	40550001	40600000	190	0.000658618	1	40550001	40600000	161	0.000490412	-0.294898
1	40575001	40625000	189	0.000649032	1	40575001	40625000	161	0.000546956	-0.171114
1	40600001	40650000	146	0.000403393	1	40600001	40650000	120	0.000375075	-0.0727853
1	40625001	40675000	131	0.000252329	1	40625001	40675000	88	0.000311472	0.210576
1	40650001	40700000	181	0.000571246	1	40650001	40700000	120	0.00051968	-0.0946067
1	40675001	40725000	197	0.000632323	1	40675001	40725000	130	0.000499752	-0.235288
1	40700001	40750000	154	0.000439171	1	40700001	40750000	113	0.000427979	-0.0258147
1	40725001	40775000	146	0.000507427	1	40725001	40775000	126	0.000571644	0.119164
1	40750001	40800000	146	0.000451501	1	40750001	40800000	112	0.000437649	-0.0311604
1	40775001	40825000	141	0.000326772	1	40775001	40825000	96	0.000254734	-0.249043
1	40800001	40850000	199	0.000442889	1	40800001	40850000	154	0.000398973	-0.104425
1	40825001	40875000	206	0.000642798	1	40825001	40875000	178	0.000619989	-0.0361288
1	40850001	40900000	130	0.000545432	1	40850001	40900000	122	0.00051606	-0.0553551
1	40875001	40925000	166	0.000635268	1	40875001	40925000	142	0.000616184	-0.0305013
1	40900001	40950000	235	0.000867035	1	40900001	40950000	201	0.000873572	0.00751121
1	40925001	40975000	202	0.000652025	1	40925001	40975000	168	0.000623752	-0.0443301
1	40950001	41000000	181	0.000574795	1	40950001	41000000	152	0.000557591	-0.0303877
1	40975001	41025000	208	0.000755811	1	40975001	41025000	190	0.00075889	0.00406549
1	41000001	41050000	230	0.000739234	1	41000001	41050000	211	0.000880002	0.17431
1	41025001	41075000	225	0.000562182	1	41025001	41075000	190	0.000671308	0.177402
1	41050001	41100000	239	0.000554604	1	41050001	41100000	185	0.000478904	-0.146754
1	41075001	41125000	268	0.000880334	1	41075001	41125000	229	0.000903169	0.0256083
1	41100001	41150000	278	0.00113443	1	41100001	41150000	255	0.00122645	0.0779935
1	41125001	41175000	257	0.000930284	1	41125001	41175000	229	0.000931422	0.00122253
1	41150001	41200000	202	0.000665116	1	41150001	41200000	171	0.000646262	-0.0287565
1	41175001	41225000	244	0.000700718	1	41175001	41225000	204	0.000701485	0.00109399
1	41200001	41250000	233	0.000629296	1	41200001	41250000	208	0.000718093	0.131997
1	41225001	41275000	144	0.000410102	1	41225001	41275000	133	0.000514517	0.226823
1	41250001	41300000	142	0.000391659	1	41250001	41300000	124	0.000457499	0.155383
1	41275001	41325000	142	0.000415846	1	41275001	41325000	107	0.000466644	0.115252
1	41300001	41350000	182	0.000444803	1	41300001	41350000	147	0.000457027	0.027111
1	41325001	41375000	215	0.000616491	1	41325001	41375000	195	0.000593965	-0.0372233
1	41350001	41400000	179	0.000667591	1	41350001	41400000	147	0.000584231	-0.133379
1	41375001	41425000	131	0.00049761	1	41375001	41425000	95	0.000342588	-0.373288
1	41400001	41450000	208	0.000960148	1	41400001	41450000	156	0.000756103	-0.23891
1	41425001	41475000	245	0.00103163	1	41425001	41475000	190	0.000841049	-0.204245
1	41450001	41500000	147	0.00044268	1	41450001	41500000	131	0.000336977	-0.272832
1	41475001	41525000	126	0.000357198	1	41475001	41525000	119	0.00032895	-0.0823845
1	41500001	41550000	141	0.000428112	1	41500001	41550000	124	0.000388328	-0.0975345
1	41525001	41575000	138	0.000477687	1	41525001	41575000	117	0.000414687	-0.141432
1	41550001	41600000	109	0.000376314	1	41550001	41600000	111	0.000367863	-0.0227133
1	41575001	41625000	102	0.000310089	1	41575001	41625000	132	0.000387052	0.2217
1	41600001	41650000	141	0.000384785	1	41600001	41650000	140	0.0003977	0.0330132
1	41625001	41675000	176	0.000496421	1	41625001	41675000	147	0.000481219	-0.0311019
1	41650001	41700000	167	0.0004612	1	41650001	41700000	150	0.000537849	0.153746
1	41675001	41725000	133	0.000294106	1	41675001	41725000	124	0.000419473	0.355059
1	41700001	41750000	107	0.000239996	1	41700001	41750000	108	0.000368093	0.427713
1	41725001	41775000	147	0.000363447	1	41725001	41775000	166	0.000542566	0.400676
1	41750001	41800000	209	0.000553303	1	41750001	41800000	201	0.000705944	0.24363
1	41775001	41825000	205	0.000558967	1	41775001	41825000	167	0.000614339	0.0944565
1	41800001	41850000	188	0.000555642	1	41800001	41850000	152	0.000537401	-0.0333796
1	41825001	41875000	165	0.000550856	1	41825001	41875000	142	0.000531702	-0.0353902
1	41850001	41900000	131	0.000442899	1	41850001	41900000	115	0.000448386	0.0123127
1	41875001	41925000	106	0.000358562	1	41875001	41925000	86	0.00032627	-0.0943763
1	41900001	41950000	114	0.00038778	1	41900001	41950000	92	0.000279592	-0.327107
1	41925001	41975000	101	0.000336809	1	41925001	41975000	84	0.000254562	-0.279972
1	41950001	42000000	73	0.000173151	1	41950001	42000000	61	0.000217701	0.228959
1	41975001	42025000	84	0.000203739	1	41975001	42025000	66	0.000187644	-0.0822932
1	42000001	42050000	115	0.000308632	1	42000001	42050000	88	0.000156395	-0.679765
1	42025001	42075000	136	0.000342962	1	42025001	42075000	113	0.000240362	-0.355474
1	42050001	42100000	153	0.000477123	1	42050001	42100000	134	0.000370818	-0.252063
1	42075001	42125000	170	0.000566673	1	42075001	42125000	148	0.000429938	-0.276141
1	42100001	42150000	241	0.000715505	1	42100001	42150000	199	0.000526302	-0.307113
1	42125001	42175000	296	0.000788214	1	42125001	42175000	247	0.000557721	-0.345911
1	42150001	42200000	321	0.00083949	1	42150001	42200000	267	0.000694228	-0.189994
1	42175001	42225000	297	0.000919306	1	42175001	42225000	255	0.000923294	0.00432867
1	42200001	42250000	230	0.000652536	1	42200001	42250000	220	0.00098467	0.41144
1	42225001	42275000	233	0.000577965	1	42225001	42275000	187	0.000849567	0.385213
1	42250001	42300000	261	0.000631911	1	42250001	42300000	155	0.000552079	-0.135057
1	42275001	42325000	274	0.000789581	1	42275001	42325000	190	0.000628349	-0.228407
1	42300001	42350000	287	0.00125183	1	42300001	42350000	254	0.00103192	-0.193185
1	42325001	42375000	275	0.00131525	1	42325001	42375000	248	0.00114242	-0.140878
1	42350001	42400000	190	0.000809208	1	42350001	42400000	178	0.000781642	-0.0346592
1	42375001	42425000	163	0.000549005	1	42375001	42425000	155	0.000478551	-0.137345
1	42400001	42450000	249	0.000864287	1	42400001	42450000	261	0.000856036	-0.00959246
1	42425001	42475000	256	0.000861059	1	42425001	42475000	261	0.000950482	0.0988062
1	42450001	42500000	297	0.00151111	1	42450001	42500000	259	0.00121634	-0.216998
1	42475001	42525000	345	0.00189648	1	42475001	42525000	292	0.00136562	-0.328391
1	42500001	42550000	282	0.00102631	1	42500001	42550000	213	0.000806702	-0.240771
1	42525001	42575000	259	0.000686279	1	42525001	42575000	200	0.000616088	-0.107894
1	42550001	42600000	223	0.000577153	1	42550001	42600000	171	0.000479124	-0.186148
1	42575001	42625000	159	0.00037642	1	42575001	42625000	127	0.000410143	0.0858003
1	42600001	42650000	149	0.000563364	1	42600001	42650000	139	0.000525627	-0.0693341
1	42625001	42675000	191	0.000697354	1	42625001	42675000	167	0.000744367	0.065241
1	42650001	42700000	189	0.000709904	1	42650001	42700000	178	0.000850918	0.181186
1	42675001	42725000	211	0.000963559	1	42675001	42725000	205	0.000862689	-0.110579
1	42700001	42750000	213	0.000792089	1	42700001	42750000	251	0.000899685	0.127371
1	42725001	42775000	175	0.000635849	1	42725001	42775000	225	0.000868001	0.311232
1	42750001	42800000	214	0.000747867	1	42750001	42800000	214	0.000957131	0.246715
1	42775001	42825000	193	0.000703836	1	42775001	42825000	198	0.00088694	0.231232
1	42800001	42850000	142	0.000539964	1	42800001	42850000	139	0.00047808	-0.121724
1	42825001	42875000	141	0.000456876	1	42825001	42875000	125	0.000338155	-0.300908
1	42850001	42900000	129	0.000417723	1	42850001	42900000	128	0.00039785	-0.0487435
1	42875001	42925000	127	0.000350835	1	42875001	42925000	136	0.00040316	0.139017
1	42900001	42950000	136	0.00041229	1	42900001	42950000	154	0.000463691	0.117491
1	42925001	42975000	135	0.000423396	1	42925001	42975000	154	0.000437795	0.0334429
1	42950001	43000000	164	0.000475548	1	42950001	43000000	135	0.000458028	-0.0375375
1	42975001	43025000	233	0.000748839	1	42975001	43025000	152	0.000542029	-0.323205
1	43000001	43050000	271	0.00076076	1	43000001	43050000	161	0.000581301	-0.269049
1	43025001	43075000	262	0.000887695	1	43025001	43075000	195	0.000866052	-0.0246833
1	43050001	43100000	207	0.000856098	1	43050001	43100000	202	0.000809294	-0.0562226
1	43075001	43125000	176	0.000538112	1	43075001	43125000	163	0.000507826	-0.0579278
1	43100001	43150000	192	0.000622844	1	43100001	43150000	167	0.000550221	-0.123976
1	43125001	43175000	192	0.000691214	1	43125001	43175000	149	0.000592026	-0.154899
1	43150001	43200000	253	0.000927753	1	43150001	43200000	188	0.000815054	-0.129511
1	43175001	43225000	289	0.00107622	1	43175001	43225000	238	0.000875307	-0.206635
1	43200001	43250000	228	0.000781128	1	43200001	43250000	205	0.000585933	-0.287534
1	43225001	43275000	203	0.000715536	1	43225001	43275000	170	0.000438433	-0.489825
1	43250001	43300000	171	0.000624423	1	43250001	43300000	132	0.00045233	-0.322416
1	43275001	43325000	213	0.000578793	1	43275001	43325000	173	0.000670755	0.147459
1	43300001	43350000	262	0.000771699	1	43300001	43350000	210	0.000756251	-0.0202212
1	43325001	43375000	166	0.000566733	1	43325001	43375000	138	0.000476582	-0.173248
1	43350001	43400000	131	0.000400283	1	43350001	43400000	126	0.000391123	-0.0231497
1	43375001	43425000	143	0.000440301	1	43375001	43425000	126	0.000424733	-0.0359978
1	43400001	43450000	125	0.000374517	1	43400001	43450000	106	0.00033734	-0.104546
1	43425001	43475000	156	0.000404512	1	43425001	43475000	124	0.00026701	-0.415395
1	43450001	43500000	181	0.000697272	1	43450001	43500000	161	0.00051814	-0.29693
1	43475001	43525000	187	0.00068982	1	43475001	43525000	176	0.000645919	-0.0657566
1	43500001	43550000	217	0.000543648	1	43500001	43550000	170	0.000436134	-0.220352
1	43525001	43575000	205	0.000532941	1	43525001	43575000	144	0.000285662	-0.623601
1	43550001	43600000	143	0.000398223	1	43550001	43600000	106	0.000273454	-0.375879
1	43575001	43625000	118	0.000337232	1	43575001	43625000	95	0.00029835	-0.122504
1	43600001	43650000	115	0.000344965	1	43600001	43650000	87	0.00028567	-0.188606
1	43625001	43675000	128	0.000350657	1	43625001	43675000	93	0.0003004	-0.154694
1	43650001	43700000	185	0.000563083	1	43650001	43700000	141	0.000500227	-0.118365
1	43675001	43725000	154	0.00054353	1	43675001	43725000	123	0.000476012	-0.132642
1	43700001	43750000	99	0.000361667	1	43700001	43750000	70	0.00031876	-0.126285
1	43725001	43775000	128	0.000415622	1	43725001	43775000	91	0.000430092	0.0342229
1	43750001	43800000	127	0.000418109	1	43750001	43800000	103	0.000421083	0.0070878
1	43775001	43825000	132	0.000471792	1	43775001	43825000	126	0.000533658	0.123217
1	43800001	43850000	140	0.000475909	1	43800001	43850000	126	0.000547737	0.140569
1	43825001	43875000	122	0.000378915	1	43825001	43875000	92	0.000365592	-0.0357939
1	43850001	43900000	110	0.000297093	1	43850001	43900000	83	0.000267727	-0.104077
1	43875001	43925000	94	0.000239509	1	43875001	43925000	83	0.000224587	-0.0643278
1	43900001	43950000	95	0.000198136	1	43900001	43950000	78	0.000199049	0.00459736
1	43925001	43975000	86	0.000174639	1	43925001	43975000	64	0.000203036	0.150662
1	43950001	44000000	83	0.00018003	1	43950001	44000000	65	0.000243804	0.303241
1	43975001	44025000	84	0.000178859	1	43975001	44025000	69	0.00025166	0.341481
1	44000001	44050000	83	0.00021725	1	44000001	44050000	71	0.000313845	0.36785
1	44025001	44075000	98	0.000262088	1	44025001	44075000	88	0.000335907	0.248154
1	44050001	44100000	109	0.000234905	1	44050001	44100000	91	0.00033202	0.346014
1	44075001	44125000	116	0.000283569	1	44075001	44125000	88	0.000362368	0.245205
1	44100001	44150000	108	0.000343248	1	44100001	44150000	85	0.000308856	-0.105578
1	44125001	44175000	93	0.000286891	1	44125001	44175000	77	0.000255415	-0.116213
1	44150001	44200000	110	0.000355646	1	44150001	44200000	101	0.00038989	0.0919288
1	44175001	44225000	121	0.000395054	1	44175001	44225000	119	0.000487201	0.209654
1	44200001	44250000	112	0.0003054	1	44200001	44250000	104	0.000358189	0.159438
1	44225001	44275000	124	0.000336361	1	44225001	44275000	98	0.000300481	-0.1128
1	44250001	44300000	121	0.000380133	1	44250001	44300000	98	0.000389421	0.0241398
1	44275001	44325000	137	0.000414101	1	44275001	44325000	109	0.000451172	0.0857387
1	44300001	44350000	122	0.00036115	1	44300001	44350000	98	0.000358546	-0.00723642
1	44325001	44375000	104	0.000340238	1	44325001	44375000	103	0.000421247	0.213574
1	44350001	44400000	113	0.000341023	1	44350001	44400000	102	0.000413698	0.193186
1	44375001	44425000	104	0.000288222	1	44375001	44425000	92	0.000311769	0.0785315
1	44400001	44450000	115	0.000312097	1	44400001	44450000	117	0.00039889	0.245372
1	44425001	44475000	128	0.000384856	1	44425001	44475000	124	0.000393661	0.0226209
1	44450001	44500000	151	0.000436032	1	44450001	44500000	122	0.000410086	-0.0613487
1	44475001	44525000	133	0.000346863	1	44475001	44525000	106	0.000398831	0.139608
1	44500001	44550000	171	0.000325382	1	44500001	44550000	177	0.000701618	0.768389
1	44525001	44575000	226	0.000654344	1	44525001	44575000	224	0.00109992	0.51936
1	44550001	44600000	203	0.000853231	1	44550001	44600000	189	0.0010341	0.192256
1	44575001	44625000	161	0.000596505	1	44575001	44625000	151	0.000688774	0.143826
1	44600001	44650000	159	0.000431303	1	44600001	44650000	123	0.000473129	0.0925572
1	44625001	44675000	185	0.000434804	1	44625001	44675000	139	0.00039553	-0.0946687
1	44650001	44700000	185	0.000585817	1	44650001	44700000	155	0.000542171	-0.077426
1	44675001	44725000	190	0.000629989	1	44675001	44725000	164	0.000688351	0.0885965
1	44700001	44750000	214	0.0005571	1	44700001	44750000	183	0.000561661	0.00815371
1	44725001	44775000	236	0.00067314	1	44725001	44775000	213	0.00062771	-0.0698751
1	44750001	44800000	253	0.00100388	1	44750001	44800000	239	0.00106017	0.0545568
1	44775001	44825000	238	0.000882586	1	44775001	44825000	203	0.00103284	0.157211
1	44800001	44850000	204	0.000444545	1	44800001	44850000	149	0.00071344	0.473047
1	44825001	44875000	173	0.000412659	1	44825001	44875000	130	0.000617105	0.402418
1	44850001	44900000	144	0.000398206	1	44850001	44900000	111	0.000364894	-0.0873626
1	44875001	44925000	156	0.000418328	1	44875001	44925000	142	0.00031898	-0.271137
1	44900001	44950000	156	0.000455977	1	44900001	44950000	150	0.000314837	-0.370387
1	44925001	44975000	139	0.000449926	1	44925001	44975000	124	0.000325232	-0.324544
1	44950001	45000000	122	0.000448731	1	44950001	45000000	110	0.000387751	-0.14606
1	44975001	45025000	154	0.000420274	1	44975001	45025000	120	0.000362827	-0.146981
1	45000001	45050000	179	0.00044183	1	45000001	45050000	119	0.000364708	-0.191828
1	45025001	45075000	157	0.000456019	1	45025001	45075000	120	0.000432249	-0.0535327
1	45050001	45100000	151	0.000450256	1	45050001	45100000	171	0.000453029	0.00613983
1	45075001	45125000	147	0.000491037	1	45075001	45125000	164	0.000442076	-0.105038
1	45100001	45150000	132	0.000488566	1	45100001	45150000	113	0.000422922	-0.144287
1	45125001	45175000	142	0.000432421	1	45125001	45175000	120	0.000560409	0.259267
1	45150001	45200000	205	0.000535048	1	45150001	45200000	213	0.00116151	0.77512
1	45175001	45225000	216	0.000699611	1	45175001	45225000	219	0.00114927	0.496358
1	45200001	45250000	189	0.000712284	1	45200001	45250000	176	0.00074688	0.0474278
1	45225001	45275000	217	0.000866299	1	45225001	45275000	225	0.000981031	0.124374
1	45250001	45300000	233	0.00095513	1	45250001	45300000	230	0.00106665	0.110431
1	45275001	45325000	225	0.000828999	1	45275001	45325000	192	0.000853035	0.0285816
1	45300001	45350000	201	0.000676142	1	45300001	45350000	161	0.000662067	-0.0210364
1	45325001	45375000	198	0.000586105	1	45325001	45375000	160	0.000609103	0.0384884
1	45350001	45400000	209	0.000564524	1	45350001	45400000	159	0.000540478	-0.043529
1	45375001	45425000	207	0.000730094	1	45375001	45425000	171	0.000692449	-0.0529387
1	45400001	45450000	192	0.000737107	1	45400001	45450000	188	0.000755416	0.0245355
1	45425001	45475000	155	0.000534637	1	45425001	45475000	160	0.000616761	0.142894
1	45450001	45500000	145	0.000534999	1	45450001	45500000	145	0.000612048	0.134546
1	45475001	45525000	186	0.000527382	1	45475001	45525000	142	0.000444922	-0.170026
1	45500001	45550000	207	0.000497324	1	45500001	45550000	130	0.000388974	-0.245729
1	45525001	45575000	158	0.000377059	1	45525001	45575000	107	0.000341209	-0.0999065
1	45550001	45600000	140	0.000343415	1	45550001	45600000	99	0.000304824	-0.119205
1	45575001	45625000	146	0.000372877	1	45575001	45625000	110	0.000346401	-0.0736515
1	45600001	45650000	162	0.000345483	1	45600001	45650000	129	0.000352897	0.0212328
1	45625001	45675000	160	0.000339071	1	45625001	45675000	121	0.000351453	0.0358665
1	45650001	45700000	129	0.000355984	1	45650001	45700000	90	0.000277155	-0.250309
1	45675001	45725000	122	0.000398804	1	45675001	45725000	87	0.000263993	-0.412547
1	45700001	45750000	109	0.000334989	1	45700001	45750000	89	0.000256843	-0.265633
1	45725001	45775000	98	0.000273377	1	45725001	45775000	79	0.000216751	-0.232103
1	45750001	45800000	130	0.000328338	1	45750001	45800000	92	0.000289411	-0.126196
1	45775001	45825000	170	0.000463163	1	45775001	45825000	128	0.000480132	0.035982
1	45800001	45850000	179	0.000549503	1	45800001	45850000	151	0.000655859	0.176932
1	45825001	45875000	174	0.0004582	1	45825001	45875000	159	0.000671586	0.382336
1	45850001	45900000	154	0.000371268	1	45850001	45900000	152	0.000564243	0.418561
1	45875001	45925000	138	0.000342485	1	45875001	45925000	137	0.000420163	0.204415
1	45900001	45950000	109	0.000283344	1	45900001	45950000	112	0.000326224	0.140923
1	45925001	45975000	99	0.000307108	1	45925001	45975000	95	0.000274991	-0.110461
1	45950001	46000000	135	0.00044514	1	45950001	46000000	112	0.00034811	-0.24587
1	45975001	46025000	159	0.000476733	1	45975001	46025000	129	0.000481395	0.00973155
1	46000001	46050000	143	0.000395244	1	46000001	46050000	120	0.000421001	0.0631319
1	46025001	46075000	210	0.000596749	1	46025001	46075000	121	0.000521292	-0.135186
1	46050001	46100000	215	0.000676043	1	46050001	46100000	120	0.000578101	-0.156508
1	46075001	46125000	139	0.000510739	1	46075001	46125000	118	0.000421059	-0.193086
1	46100001	46150000	120	0.000372877	1	46100001	46150000	129	0.000364526	-0.0226507
1	46125001	46175000	97	0.000254062	1	46125001	46175000	97	0.000269995	0.0608251
1	46150001	46200000	146	0.000478052	1	46150001	46200000	102	0.000257498	-0.618708
1	46175001	46225000	204	0.000793235	1	46175001	46225000	145	0.000544994	-0.375345
1	46200001	46250000	174	0.000661963	1	46200001	46250000	152	0.000628916	-0.051212
1	46225001	46275000	135	0.000406106	1	46225001	46275000	141	0.000456769	0.117564
1	46250001	46300000	140	0.000435719	1	46250001	46300000	119	0.000418565	-0.0401653
1	46275001	46325000	156	0.000601049	1	46275001	46325000	124	0.000477261	-0.230613
1	46300001	46350000	204	0.000909797	1	46300001	46350000	169	0.000630148	-0.367267
1	46325001	46375000	204	0.000859553	1	46325001	46375000	174	0.000572743	-0.405975
1	46350001	46400000	229	0.000700258	1	46350001	46400000	127	0.000390817	-0.583209
1	46375001	46425000	278	0.000740696	1	46375001	46425000	111	0.000439772	-0.521334
1	46400001	46450000	270	0.000832359	1	46400001	46450000	169	0.000639592	-0.263433
1	46425001	46475000	248	0.000899437	1	46425001	46475000	188	0.000800869	-0.116072
1	46450001	46500000	258	0.000891261	1	46450001	46500000	181	0.000757986	-0.161972
1	46475001	46525000	237	0.000839374	1	46475001	46525000	196	0.000670561	-0.224542
1	46500001	46550000	160	0.000503936	1	46500001	46550000	134	0.000488324	-0.0314702
1	46525001	46575000	248	0.000711686	1	46525001	46575000	135	0.000583538	-0.198527
1	46550001	46600000	325	0.000999584	1	46550001	46600000	190	0.000891264	-0.114699
1	46575001	46625000	289	0.000911122	1	46575001	46625000	218	0.000938978	0.0301152
1	46600001	46650000	236	0.000852538	1	46600001	46650000	235	0.000897696	0.0516137
1	46625001	46675000	220	0.000815894	1	46625001	46675000	221	0.000845458	0.035594
1	46650001	46700000	215	0.00071712	1	46650001	46700000	173	0.000664047	-0.0768903
1	46675001	46725000	176	0.000441285	1	46675001	46725000	143	0.000408483	-0.0772406
1	46700001	46750000	206	0.000497575	1	46700001	46750000	150	0.000337525	-0.388107
1	46725001	46775000	223	0.000635536	1	46725001	46775000	153	0.000483083	-0.27428
1	46750001	46800000	168	0.000518938	1	46750001	46800000	127	0.000500416	-0.0363447
1	46775001	46825000	213	0.000813869	1	46775001	46825000	176	0.000677853	-0.182869
1	46800001	46850000	273	0.000977467	1	46800001	46850000	246	0.000887781	-0.0962394
1	46825001	46875000	235	0.000773945	1	46825001	46875000	207	0.000777532	0.00462399
1	46850001	46900000	214	0.000712612	1	46850001	46900000	178	0.000742677	0.0413241
1	46875001	46925000	221	0.000701187	1	46875001	46925000	191	0.000812866	0.147792
1	46900001	46950000	186	0.000675891	1	46900001	46950000	164	0.000735017	0.0838618
1	46925001	46975000	196	0.000745493	1	46925001	46975000	160	0.00072214	-0.0318267
1	46950001	47000000	233	0.000712725	1	46950001	47000000	184	0.000687897	-0.0354565
1	46975001	47025000	274	0.00100374	1	46975001	47025000	246	0.00102465	0.0206181
1	47000001	47050000	289	0.00115486	1	47000001	47050000	264	0.00116078	0.00511307
1	47025001	47075000	285	0.00109526	1	47025001	47075000	248	0.00109712	0.00169679
1	47050001	47100000	423	0.00171368	1	47050001	47100000	355	0.00161361	-0.0601692
1	47075001	47125000	405	0.0015589	1	47075001	47125000	344	0.00144081	-0.078775
1	47100001	47150000	273	0.00092085	1	47100001	47150000	249	0.00107259	0.152534
1	47125001	47175000	272	0.000747558	1	47125001	47175000	227	0.00112181	0.405887
1	47150001	47200000	326	0.000825698	1	47150001	47200000	263	0.00118822	0.363983
1	47175001	47225000	270	0.00075077	1	47175001	47225000	233	0.000781248	0.0397933
1	47200001	47250000	197	0.000555514	1	47200001	47250000	186	0.000390145	-0.353375
1	47225001	47275000	246	0.0006489	1	47225001	47275000	220	0.000497401	-0.265882
1	47250001	47300000	249	0.000716827	1	47250001	47300000	224	0.000695545	-0.0301388
1	47275001	47325000	235	0.000717354	1	47275001	47325000	234	0.000871401	0.194533
1	47300001	47350000	334	0.000867747	1	47300001	47350000	307	0.00101597	0.157699
1	47325001	47375000	335	0.000710603	1	47325001	47375000	281	0.000771058	0.0816497
1	47350001	47400000	288	0.000658392	1	47350001	47400000	231	0.000640887	-0.0269473
1	47375001	47425000	312	0.00106999	1	47375001	47425000	270	0.000969174	-0.0989604
1	47400001	47450000	274	0.00114312	1	47400001	47450000	252	0.00103796	-0.0965041
1	47425001	47475000	287	0.00108755	1	47425001	47475000	260	0.00113172	0.0398111
1	47450001	47500000	358	0.00113322	1	47450001	47500000	268	0.0011462	0.011389
1	47475001	47525000	346	0.000904123	1	47475001	47525000	221	0.000832893	-0.0820602
1	47500001	47550000	252	0.000540427	1	47500001	47550000	168	0.000571861	0.0565364
1	47525001	47575000	225	0.000619468	1	47525001	47575000	187	0.000668033	0.0754765
1	47550001	47600000	359	0.00133948	1	47550001	47600000	332	0.00118293	-0.124287
1	47575001	47625000	427	0.0016925	1	47575001	47625000	371	0.0014355	-0.164694
1	47600001	47650000	314	0.00103671	1	47600001	47650000	258	0.00107711	0.0382293
1	47625001	47675000	249	0.000563387	1	47625001	47675000	204	0.000748422	0.284
1	47650001	47700000	259	0.000683203	1	47650001	47700000	208	0.000678025	-0.00760787
1	47675001	47725000	279	0.000746658	1	47675001	47725000	236	0.000757445	0.0143437
1	47700001	47750000	315	0.00077823	1	47700001	47750000	245	0.000836845	0.0726168
1	47725001	47775000	338	0.000925373	1	47725001	47775000	229	0.00089706	-0.0310742
1	47750001	47800000	270	0.000801334	1	47750001	47800000	211	0.000779809	-0.0272288
1	47775001	47825000	202	0.000557108	1	47775001	47825000	197	0.0005774	0.0357762
1	47800001	47850000	160	0.00043182	1	47800001	47850000	151	0.000429251	-0.00596701
1	47825001	47875000	185	0.000492243	1	47825001	47875000	169	0.000483421	-0.0180846
1	47850001	47900000	238	0.000534374	1	47850001	47900000	216	0.000607262	0.127864
1	47875001	47925000	254	0.000746057	1	47875001	47925000	222	0.000786466	0.0527475
1	47900001	47950000	257	0.000983551	1	47900001	47950000	222	0.000872005	-0.120374
1	47925001	47975000	227	0.000714028	1	47925001	47975000	202	0.000719863	0.00813874
1	47950001	48000000	241	0.000540838	1	47950001	48000000	231	0.000773513	0.357823
1	47975001	48025000	252	0.000505857	1	47975001	48025000	260	0.000736411	0.375534
1	48000001	48050000	250	0.00058979	1	48000001	48050000	244	0.000624703	0.0575098
1	48025001	48075000	228	0.000765792	1	48025001	48075000	209	0.000665755	-0.139989
1	48050001	48100000	214	0.000736963	1	48050001	48100000	197	0.00073807	0.00150098
1	48075001	48125000	263	0.000805736	1	48075001	48125000	231	0.000898653	0.109141
1	48100001	48150000	297	0.000882637	1	48100001	48150000	239	0.000822464	-0.0706093
1	48125001	48175000	266	0.000707969	1	48125001	48175000	226	0.00059268	-0.177746
1	48150001	48200000	252	0.000615543	1	48150001	48200000	275	0.000588821	-0.0443826
1	48175001	48225000	248	0.000626517	1	48175001	48225000	282	0.000600996	-0.0415876
1	48200001	48250000	232	0.000811903	1	48200001	48250000	242	0.00085677	0.0537886
1	48225001	48275000	283	0.00123041	1	48225001	48275000	259	0.00120296	-0.0225623
1	48250001	48300000	330	0.00135652	1	48250001	48300000	320	0.00114203	-0.172115
1	48275001	48325000	304	0.00105718	1	48275001	48325000	313	0.000920544	-0.138395
1	48300001	48350000	316	0.00114692	1	48300001	48350000	290	0.00101849	-0.118759
1	48325001	48375000	324	0.0011358	1	48325001	48375000	283	0.0008957	-0.237487
1	48350001	48400000	304	0.000831492	1	48350001	48400000	237	0.00057666	-0.365969
1	48375001	48425000	271	0.000779437	1	48375001	48425000	196	0.000522269	-0.400389
1	48400001	48450000	229	0.000622268	1	48400001	48450000	161	0.000498714	-0.221338
1	48425001	48475000	275	0.000851371	1	48425001	48475000	187	0.000838091	-0.0157213
1	48450001	48500000	295	0.00107751	1	48450001	48500000	208	0.000907778	-0.171408
1	48475001	48525000	281	0.000979763	1	48475001	48525000	217	0.000609614	-0.474485
1	48500001	48550000	307	0.00106773	1	48500001	48550000	290	0.000703541	-0.417164
1	48525001	48575000	299	0.00123618	1	48525001	48575000	312	0.000910315	-0.305991
1	48550001	48600000	246	0.00102768	1	48550001	48600000	258	0.000830926	-0.212518
1	48575001	48625000	189	0.000639141	1	48575001	48625000	206	0.000582001	-0.0936529
1	48600001	48650000	281	0.00104389	1	48600001	48650000	267	0.00109036	0.0435538
1	48625001	48675000	372	0.00131704	1	48625001	48675000	286	0.00120245	-0.0910257
1	48650001	48700000	322	0.00116068	1	48650001	48700000	230	0.000990463	-0.158589
1	48675001	48725000	316	0.00120751	1	48675001	48725000	244	0.00118001	-0.0230375
1	48700001	48750000	278	0.000908066	1	48700001	48750000	230	0.0009127	0.00509018
1	48725001	48775000	179	0.000472731	1	48725001	48775000	156	0.000523761	0.102509
1	48750001	48800000	215	0.000627154	1	48750001	48800000	168	0.000435619	-0.364424
1	48775001	48825000	292	0.000892143	1	48775001	48825000	221	0.000578676	-0.432884
1	48800001	48850000	242	0.000707406	1	48800001	48850000	171	0.000516054	-0.315393
1	48825001	48875000	207	0.000611538	1	48825001	48875000	158	0.000581153	-0.050963
1	48850001	48900000	240	0.000843468	1	48850001	48900000	216	0.000853779	0.0121504
1	48875001	48925000	310	0.00139523	1	48875001	48925000	317	0.00129248	-0.0764964
1	48900001	48950000	293	0.0013276	1	48900001	48950000	292	0.00121425	-0.0892462
1	48925001	48975000	236	0.000802313	1	48925001	48975000	202	0.000849595	0.057261
1	48950001	49000000	245	0.000752313	1	48950001	49000000	192	0.000828692	0.0966961
1	48975001	49025000	211	0.000601688	1	48975001	49025000	162	0.000563231	-0.0660492
1	49000001	49050000	216	0.00070899	1	49000001	49050000	172	0.000513913	-0.321787
1	49025001	49075000	234	0.000750042	1	49025001	49075000	166	0.000521019	-0.364343
1	49050001	49100000	217	0.000483907	1	49050001	49100000	186	0.000497653	0.0280103
1	49075001	49125000	266	0.000941104	1	49075001	49125000	252	0.00088975	-0.0561131
1	49100001	49150000	283	0.00105671	1	49100001	49150000	223	0.000833335	-0.23748
1	49125001	49175000	268	0.000812391	1	49125001	49175000	215	0.000694724	-0.156467
1	49150001	49200000	228	0.000669786	1	49150001	49200000	200	0.00066183	-0.0119495
1	49175001	49225000	223	0.000557964	1	49175001	49225000	163	0.000485187	-0.13976
1	49200001	49250000	253	0.000640924	1	49200001	49250000	162	0.000599032	-0.0675959
1	49225001	49275000	235	0.000633025	1	49225001	49275000	170	0.000675091	0.0643376
1	49250001	49300000	221	0.000608594	1	49250001	49300000	171	0.000585739	-0.0382771
1	49275001	49325000	184	0.000472675	1	49275001	49325000	125	0.000438536	-0.0749661
1	49300001	49350000	176	0.000471732	1	49300001	49350000	114	0.00042245	-0.11034
1	49325001	49375000	184	0.000487783	1	49325001	49375000	130	0.00046242	-0.0533971
1	49350001	49400000	189	0.000523785	1	49350001	49400000	137	0.000526638	0.00543211
1	49375001	49425000	207	0.000534231	1	49375001	49425000	123	0.000479842	-0.107371
1	49400001	49450000	206	0.000561273	1	49400001	49450000	131	0.000488095	-0.139697
1	49425001	49475000	247	0.000712755	1	49425001	49475000	152	0.000544438	-0.269384
1	49450001	49500000	232	0.000594346	1	49450001	49500000	142	0.000498257	-0.176346
1	49475001	49525000	141	0.000345668	1	49475001	49525000	107	0.000364484	0.0530039
1	49500001	49550000	157	0.000434905	1	49500001	49550000	108	0.000382158	-0.129293
1	49525001	49575000	198	0.000672035	1	49525001	49575000	151	0.000594648	-0.122341
1	49550001	49600000	197	0.000816867	1	49550001	49600000	149	0.000740761	-0.0977983
1	49575001	49625000	216	0.000959975	1	49575001	49625000	174	0.000825123	-0.151375
1	49600001	49650000	256	0.00118025	1	49600001	49650000	214	0.000950987	-0.215981
1	49625001	49675000	258	0.00104435	1	49625001	49675000	186	0.000770612	-0.303965
1	49650001	49700000	273	0.000597953	1	49650001	49700000	152	0.000413718	-0.368328
1	49675001	49725000	232	0.000351067	1	49675001	49725000	143	0.0003298	-0.0624907
1	49700001	49750000	189	0.000490885	1	49700001	49750000	164	0.000555393	0.123466
1	49725001	49775000	220	0.000849634	1	49725001	49775000	205	0.00100084	0.163789
1	49750001	49800000	203	0.000793011	1	49750001	49800000	199	0.000922966	0.151755
1	49775001	49825000	184	0.000682638	1	49775001	49825000	170	0.000715927	0.0476135
1	49800001	49850000	155	0.000573763	1	49800001	49850000	140	0.00056886	-0.00858206
1	49825001	49875000	143	0.000310847	1	49825001	49875000	116	0.000323331	0.0393757
1	49850001	49900000	151	0.000312958	1	49850001	49900000	126	0.000321169	0.0258985
1	49875001	49925000	128	0.000366855	1	49875001	49925000	115	0.000358676	-0.0225472
1	49900001	49950000	108	0.000353353	1	49900001	49950000	93	0.000352163	-0.00337342
[truncated: 96,663 more rows]
