# Supplementary material for: Comparative genomic analysis uncovers candidate genes related with milk production and adaptive traits in goat breeds
Source: Sci Rep. 2023 May 30;13:8722. doi: 10.1038/s41598-023-35973-0 (PMC10229596; doi:10.1038/s41598-023-35973-0)
Supplement: Supplementary file 4 — Supplementary Table S4. [file 41598_2023_35973_MOESM4_ESM.xlsx]

## Sheet: top.pi-for-dairy
Table S4. Genes belonging to selection signatures within European goat population through comparing the SNP data of the European goat individuals with those of West and South Asian individuals applying nucleotide diversity (Pi).
Region	Gne	CHR	Start	End	PI (Ranking)
exonic	LOC108637251	12	13850001	13900000	2.35806
exonic	LOC108636138	5	99075001	99125000	2.10325
exonic	LOC108636138	5	99100001	99150000	2.05953
exonic	LOC108636138	5	99050001	99100000	2.02883
intergenic	LOC108636060(dist=26357),LOC108636138(dist=61318)	5	98975001	99025000	1.99484
intergenic	LOC108636060(dist=76357),LOC108636138(dist=11318)	5	99025001	99075000	1.92355
intergenic	LOC108636060(dist=51357),LOC108636138(dist=36318)	5	99000001	99050000	1.92092
exonic	AAAS,SP7	5	26400001	26450000	1.88643
exonic	PRPF6,SAMD10,UCKL1,ZNF512B	13	53175001	53225000	1.82708
exonic	PRPF6,SAMD10	13	53150001	53200000	1.80865
intergenic	LOC108636138(dist=22594),LOC102181491(dist=6486)	5	99125001	99175000	1.74379
exonic	DNAJC5,UCKL1,ZNF512B	13	53200001	53250000	1.63347
exonic	LOC106502555,VPS13C	10	55050001	55100000	1.59881
exonic	DNAJC5,TPD52L2	13	53225001	53275000	1.58245
exonic	AAAS,C5H12orf10,ESPL1,PFDN5,SP7	5	26425001	26475000	1.53945
exonic	LOC106502555,VPS13C	10	55075001	55125000	1.53419
exonic	BRD1,LOC102184901	5	118150001	118200000	1.50891
exonic	LOC102184901	5	118175001	118225000	1.50579
exonic	LOC102177789	12	75001	125000	1.46531
intergenic	LOC108636060(dist=1357),LOC108636138(dist=86318)	5	98950001	99000000	1.44434
exonic	LOC108637249	12	13700001	13750000	1.34813
exonic	LOC102177789	12	100001	150000	1.34726
exonic	LOC102177789	12	150001	200000	1.32571
exonic	LOC102177789	12	200001	250000	1.32431
exonic	ABHD16B,TPD52L2	13	53250001	53300000	1.32154
exonic	LOC102177789	12	125001	175000	1.29393
exonic	LOC102177789	12	25001	75000	1.28513
exonic	LOC102177789	12	175001	225000	1.25771
exonic	BAG1,CHMP5,SPINK4	8	74800001	74850000	1.24761
exonic	LOC102177789	12	1	50000	1.24596
exonic	LOC102178618	4	7350001	7400000	1.22102
exonic	LKAAEAR1,NPBWR2,OPRL1,RGS19	13	53075001	53125000	1.20787
exonic	RPAP1,TYRO3	10	66075001	66125000	1.20531
exonic	LOC102177789	12	50001	100000	1.19194
exonic	EDN3	13	56400001	56450000	1.17537
exonic	EDN3	13	56375001	56425000	1.16233
ncRNA_exonic	LOC102183984	15	66525001	66575000	1.15531
intergenic	TRNAC-GCA(dist=535824),TRNAW-CCA(dist=365850)	6	54100001	54150000	1.14876
exonic	PIWIL4	15	66500001	66550000	1.1482
intergenic	LOC106502555(dist=2297),C2CD4B(dist=68351)	10	55100001	55150000	1.14641
exonic	FAM120B	9	91375001	91425000	1.12056
exonic	BAG1,SPINK4	8	74775001	74825000	1.11626
exonic	DDX4	20	23425001	23475000	1.11275
exonic	DDX4	20	23400001	23450000	1.10856
exonic	LOC108635826	4	7150001	7200000	1.09117
exonic	LOC108635826	4	7175001	7225000	1.08995
intronic	DISC1	28	40600001	40650000	1.08595
intergenic	LOC108635869(dist=81126),LOC108635826(dist=19480)	4	7125001	7175000	1.07596
exonic	DDX4	20	23450001	23500000	1.06737
exonic	BFAR,LOC102172230	25	13450001	13500000	1.06549
exonic	RSF1	29	17725001	17775000	1.06299
exonic	STC1	8	70750001	70800000	1.05457
intergenic	LOC106502505(dist=263357),DLL1(dist=12074)	9	91300001	91350000	1.04951
exonic	ATF7	5	26150001	26200000	1.03596
exonic	LOC108637249	12	13675001	13725000	1.03338
exonic	KRT8	5	26750001	26800000	1.02906
exonic	ORMDL1,PMS1	2	129925001	129975000	1.02573
intergenic	WDR36(dist=186729),LOC102185832(dist=34018)	7	700001	750000	1.024
exonic	LOC108635866	4	6650001	6700000	1.02046
intergenic	MIR155(dist=387609),NONE(dist=NONE)	1	9650001	9700000	1.01806
exonic	RAP1B	5	44525001	44575000	1.01752
exonic	NFX1	8	74850001	74900000	1.01724
exonic	BAG1,CHMP5,NFX1	8	74825001	74875000	1.01539
intergenic	CDH9(dist=1285438),LOC102187166(dist=344920)	20	47975001	48025000	1.0137
exonic	VPS13C	10	55025001	55075000	1.01352
exonic	NEB	2	91550001	91600000	1.01224
exonic	LOC102183650	3	106925001	106975000	1.01217
exonic	MLLT10	13	22300001	22350000	1.00584
exonic	LOC102177789	12	225001	275000	0.999815
exonic	ATF7	5	26175001	26225000	0.987792
exonic	HTR2A	12	69675001	69725000	0.98687
exonic	DLL1	9	91325001	91375000	0.977761
exonic	NEB,RIF1	2	91525001	91575000	0.976306
exonic	ZNF831	13	56525001	56575000	0.975285
intergenic	LOC102179465(dist=7410),LOC102186105(dist=3129)	4	7575001	7625000	0.973864
exonic	UNC79	21	57600001	57650000	0.972645
intergenic	ETNPPL(dist=5202),OSTC(dist=6740)	6	16900001	16950000	0.971614
intronic	GPC5	12	20125001	20175000	0.970432
exonic	LOC102186291	7	105275001	105325000	0.969508
exonic	FAM120B	9	91400001	91450000	0.969457
exonic	APOOL,LOC102171498	29	39600001	39650000	0.966679
exonic	CCR6,GPR31	9	89350001	89400000	0.966199
intergenic	CDH9(dist=1260438),LOC102187166(dist=369920)	20	47950001	48000000	0.945868
intergenic	TRNAC-GCA(dist=3669),SPTSSA(dist=125470)	21	44125001	44175000	0.943685
exonic	STC1	8	70775001	70825000	0.941633
exonic	EDN3	13	56350001	56400000	0.935432
intergenic	LOC102186669(dist=128592),LOC102168248(dist=110547)	5	101650001	101700000	0.920543
exonic	LOC108637249	12	13725001	13775000	0.909396
exonic	BFAR,LOC102172230	25	13425001	13475000	0.906686
exonic	PRPF6,SOX18,TCEA2	13	53125001	53175000	0.898821
exonic	LOC102187823	3	85650001	85700000	0.896745
exonic	ATF7	5	26200001	26250000	0.891186
exonic	LOC102179465	4	7525001	7575000	0.888731
exonic	LOC102190953	25	34475001	34525000	0.884358
exonic	LKAAEAR1,OPRL1,RGS19,SOX18,TCEA2	13	53100001	53150000	0.880794
exonic	PPHLN1	5	37750001	37800000	0.874188
exonic	JMJD4	7	105300001	105350000	0.872105
exonic	MLLT10	13	22275001	22325000	0.871591
exonic	LOC102179465	4	7550001	7600000	0.871437
exonic	LOC108636024	5	73175001	73225000	0.871358
exonic	SP1,SP7	5	26375001	26425000	0.869198
UTR5	MGAT5(XM_018062085.1:c.-94832_-94783delins0,XM_018062092.1:c.-94832_-94783delins0,XM_018062074.1:c.-94832_-94783delins0,XM_018062080.1:c.-94832_-94783delins0)	2	73100001	73150000	0.867803
exonic	SYT10	5	75050001	75100000	0.86687
exonic	AP1S3	2	23800001	23850000	0.865913
UTR5	SEMA5A(XM_018065612.1:c.-65535_-65443delins0)	20	63750001	63800000	0.863126
exonic	CCSER1	6	34025001	34075000	0.862741
intergenic	SYT4(dist=539166),LOC102171118(dist=546463)	24	13325001	13375000	0.860387
exonic	FAM208B,GDI2	13	42275001	42325000	0.857932
exonic	RSF1	29	17700001	17750000	0.857683
exonic	APOOL	29	39625001	39675000	0.856845
intergenic	LOC102180210(dist=27839),NONE(dist=NONE)	7	108325001	108375000	0.85278
UTR5	IRF2(XM_005698710.3:c.-41179_-40976delins0,XM_005698711.3:c.-40624_-40555delins0)	27	30600001	30650000	0.851903
intergenic	SYT4(dist=514166),LOC102171118(dist=571463)	24	13300001	13350000	0.846307
exonic	LOC108637251	12	13875001	13925000	0.844723
exonic	DDX4,IL31RA	20	23375001	23425000	0.84464
exonic	OSBPL9	3	26150001	26200000	0.842491
exonic	AP1S3	2	23775001	23825000	0.842184
exonic	YLPM1	10	17025001	17075000	0.841624
exonic	LOC102191575	3	85575001	85625000	0.835621
intergenic	MIR155(dist=412609),NONE(dist=NONE)	1	9675001	9725000	0.834532
exonic	ALKBH1,SLIRP,SNW1	10	14225001	14275000	0.833274
exonic	PMS1	2	129950001	130000000	0.832536
exonic	FAM102B	3	85725001	85775000	0.831479
exonic	UBAC2	12	10075001	10125000	0.829927
exonic	DPP10	2	68475001	68525000	0.829407
exonic	PLEKHA3	2	117900001	117950000	0.828428
exonic	ORC5	4	74950001	75000000	0.828072
intergenic	PRUNE2(dist=21645),FOXB2(dist=33912)	8	52825001	52875000	0.82537
exonic	CCR6	9	89325001	89375000	0.825128
exonic	AREL1	10	17150001	17200000	0.823922
exonic	VPS13C	10	55000001	55050000	0.822969
exonic	LOC108637253	12	14125001	14175000	0.822279
ncRNA_exonic	TRNAE-UUC	5	27900001	27950000	0.820944
exonic	LOC108637249	12	13650001	13700000	0.818891
intergenic	LOC102187247(dist=16080),LOC102184713(dist=67782)	16	4925001	4975000	0.818205
exonic	RPS6KC1	16	69075001	69125000	0.817948
exonic	HAS2	14	63925001	63975000	0.815732
exonic	LOC102178618,LOC102180028	4	7325001	7375000	0.815359
exonic	LOC108637251	12	13825001	13875000	0.811407
intergenic	WDR36(dist=111729),LOC102185832(dist=109018)	7	625001	675000	0.811303
ncRNA_exonic	LOC102190753	3	82525001	82575000	0.810843
exonic	PCNX1	10	20475001	20525000	0.810583
exonic	APOOL,LOC102171498	29	39575001	39625000	0.810325
exonic	CNTN4,IL5RA	22	23075001	23125000	0.809825
exonic	2022-03-05	26	37525001	37575000	0.807696
exonic	WDR11	26	11100001	11150000	0.807539
UTR3	FAM120B(XM_018053499.1:c.*1500_*1781delins0,XM_018053500.1:c.*12_*1573delins0)	9	91450001	91500000	0.806804
intergenic	MBNL1(dist=57193),SUCNR1(dist=326920)	1	115250001	115300000	0.803896
exonic	CLASP1	2	62925001	62975000	0.802629
ncRNA_exonic	TRNAE-UUC	5	27875001	27925000	0.801503
exonic	LOC102190953	25	34450001	34500000	0.799817
exonic	UNC79	21	57575001	57625000	0.798967
exonic	NEB	2	91575001	91625000	0.796024
exonic	CBFA2T3	18	15500001	15550000	0.79557
exonic	CCSER1	6	34000001	34050000	0.79466
exonic	RBX1,XPNPEP3	5	111050001	111100000	0.793578
exonic	RBM19	17	10400001	10450000	0.793498
exonic	DIAPH3	12	84150001	84200000	0.791873
UTR5	ATF7(XM_005679872.3:c.-15797_-15715delins0,XM_013963747.2:c.-15655_-15382delins0,XM_013963748.2:c.-15362_-14101delins0)	5	26125001	26175000	0.790706
exonic	NFX1	8	74875001	74925000	0.789112
exonic	LOC102171239,LOC102185461	21	69150001	69200000	0.788785
intronic	RAB28	6	108900001	108950000	0.788227
intergenic	SI(dist=929550),NONE(dist=NONE)	1	102850001	102900000	0.787089
intergenic	ALG10(dist=89178),SYT10(dist=29028)	5	74875001	74925000	0.785552
exonic	ADAMTS6	20	14250001	14300000	0.78509
exonic	SNX7	3	75925001	75975000	0.784418
exonic	ALKBH1	10	14250001	14300000	0.782022
intergenic	ALG10(dist=114178),SYT10(dist=4028)	5	74900001	74950000	0.781157
intergenic	LOC106502555(dist=27297),C2CD4B(dist=43351)	10	55125001	55175000	0.779362
exonic	IGF2R	9	83550001	83600000	0.778254
exonic	LOC102179687,LOC102179966,LOC102187881,LOC102188157,LOC102188430	15	3550001	3600000	0.778014
intergenic	CDH9(dist=1310438),LOC102187166(dist=319920)	20	48000001	48050000	0.776711
exonic	OSTC	6	16925001	16975000	0.776199
intergenic	LOC102190765(dist=55665),LOC108636060(dist=54760)	5	98825001	98875000	0.776165
exonic	B4GALT1	8	74700001	74750000	0.775247
exonic	DENND5B	5	76975001	77025000	0.775063
intronic	CLYBL	12	9800001	9850000	0.773961
exonic	C18H16orf86,ENKD1,GFOD2,PARD6A	18	36475001	36525000	0.773752
intergenic	TRNAW-CCA(dist=909080),ARAP2(dist=587975)	6	55425001	55475000	0.773533
exonic	PTPRK	9	53275001	53325000	0.772706
exonic	ORC3,RARS2	9	49600001	49650000	0.772446
intronic	DENND5B	5	76950001	77000000	0.767182
exonic	IL5RA	22	23050001	23100000	0.763663
exonic	FRMD6	10	58525001	58575000	0.762667
exonic	LOC108635821,LOC108635866	4	6675001	6725000	0.762402
ncRNA_exonic	TRNAC-GCA	21	44100001	44150000	0.760347
exonic	FOXQ1	23	625001	675000	0.760109
exonic	LOC102186105	4	7600001	7650000	0.759508
exonic	PTGS2	16	66325001	66375000	0.759095
exonic	ADAMTS20	5	36400001	36450000	0.758454
exonic	SYT10	5	75025001	75075000	0.757962
exonic	RNASET2	9	89200001	89250000	0.757424
intergenic	ZC3H12C(dist=10049),C15H11orf87(dist=768327)	15	62200001	62250000	0.756827
exonic	CRB3,DENND1C,KHSRP,SLC25A23,SLC25A41	7	92450001	92500000	0.756057
exonic	NPBWR2	13	53050001	53100000	0.755984
exonic	WIF1	5	48075001	48125000	0.755781
exonic	LOC102169889,LOC108637671	15	34725001	34775000	0.754682
exonic	UBAC2	12	10050001	10100000	0.754144
exonic	C25H16orf45	25	13700001	13750000	0.753989
exonic	HBS1L	9	60125001	60175000	0.75358
exonic	TRIM33	3	91600001	91650000	0.753502
exonic	RPS6KC1	16	69100001	69150000	0.753448
exonic	WDR11	26	11075001	11125000	0.751846
intergenic	WDR36(dist=161729),LOC102185832(dist=59018)	7	675001	725000	0.750772
UTR5	ZBED4(XM_018048930.1:c.-19095_-18975delins0,XM_018048929.1:c.-19095_-18896delins0,XM_018048927.1:c.-19095_-18782delins0,XM_018048928.1:c.-18637_-18189delins0)	5	118200001	118250000	0.75004
UTR5	PUM2(XM_018055595.1:c.-26155_-25940delins0,XM_018055596.1:c.-25853_-25598delins0,XM_018055599.1:c.-25753_-25598delins0,XM_018055598.1:c.-25753_-25598delins0,XM_018055594.1:c.-25753_-25598delins0)	11	78175001	78225000	0.74979
intergenic	GRXCR1(dist=683684),KCTD8(dist=279155)	6	63075001	63125000	0.749221
exonic	B3GNT4,DIABLO,LRRC43	17	18025001	18075000	0.748929
intergenic	PCDH10(dist=785450),PABPC4L(dist=137716)	17	46550001	46600000	0.748487
intergenic	LOC102184107(dist=23844),LOC102183650(dist=17127)	3	106900001	106950000	0.747368
exonic	SLC38A4	5	33000001	33050000	0.746917
intronic	CLYBL	12	9775001	9825000	0.746913
intronic	CAMTA1	16	44775001	44825000	0.74578
exonic	LOC102186590	8	7175001	7225000	0.745196
exonic	SNX7	3	75950001	76000000	0.744273
intergenic	SUCLG1(dist=1252363),NONE(dist=NONE)	11	51325001	51375000	0.743181
exonic	UNC79	21	57625001	57675000	0.743158
exonic	CFH	16	5250001	5300000	0.74311
exonic	BRCA1,LOC106503257,RND2	19	42725001	42775000	0.741548
exonic	CSAD,SOAT2,ZNF740	5	26550001	26600000	0.739766
UTR5	MKL2(XM_018040535.1:c.-68407_-68343delins0,XM_018040531.1:c.-68407_-68343delins0,XM_018040530.1:c.-68407_-68343delins0,XM_018040534.1:c.-68407_-68343delins0,XM_018040529.1:c.-68407_-68343delins0,XM_018040528.1:c.-68407_-68343delins0)	25	12850001	12900000	0.738954
downstream	ISOC1	7	85625001	85675000	0.738328
exonic	LOC108637249	12	13750001	13800000	0.737935
exonic	GIMAP1,GIMAP2	4	6625001	6675000	0.737558
intergenic	LOC106502652(dist=1681),PUM2(dist=3904)	11	78150001	78200000	0.737385
exonic	PUM2	11	78200001	78250000	0.736668
exonic	CLNS1A,RSF1	29	17750001	17800000	0.73604
exonic	SMAD6	10	87700001	87750000	0.735702
exonic	ETFBKMT	5	76825001	76875000	0.735642
exonic	PSMB1	9	91475001	91525000	0.735208
exonic	PAK1	29	18075001	18125000	0.73424
intergenic	LOC106502555(dist=52297),C2CD4B(dist=18351)	10	55150001	55200000	0.733999
intergenic	ADAMTS20(dist=713608),PRICKLE1(dist=200122)	5	37325001	37375000	0.73348
exonic	LOC108636060	5	98925001	98975000	0.732876
intergenic	PCDH10(dist=485450),PABPC4L(dist=437716)	17	46250001	46300000	0.731813
exonic	STAM,TMEM236	13	31500001	31550000	0.729616
exonic	ZNF831	13	56500001	56550000	0.725899
intergenic	CENPW(dist=186873),TRMT11(dist=49101)	9	12400001	12450000	0.725689
exonic	CFAP65,IHH,NHEJ1	2	28775001	28825000	0.725347
exonic	CCDC73	15	19550001	19600000	0.724228
ncRNA_exonic	LOC106502652	11	78125001	78175000	0.724095
exonic	LOC102178043,LOC102178332	29	27100001	27150000	0.72296
exonic	DLX1,DLX2,METAP1D	2	111800001	111850000	0.721765
intergenic	ZSWIM2(dist=197159),CALCRL(dist=208922)	2	127150001	127200000	0.720918
exonic	DNAJB14,LAMTOR3	6	25000001	25050000	0.72027
intergenic	NONE(dist=NONE),CTNNA2(dist=1543823)	11	52800001	52850000	0.720046
exonic	LOC108635826	4	7200001	7250000	0.719893
exonic	IL20RA	9	62050001	62100000	0.719713
exonic	CBFA2T3	18	15525001	15575000	0.71963
exonic	DAPP1,DNAJB14,LAMTOR3	6	25025001	25075000	0.719423
ncRNA_exonic	TRNAN-GUU	8	70725001	70775000	0.719166
intergenic	ABRA(dist=339305),ANGPT1(dist=161975)	14	24675001	24725000	0.71801
upstream	LOC102173866	15	27800001	27850000	0.717005
exonic	IFNAR1	1	600001	650000	0.716968
exonic	ADAMTS6	20	14225001	14275000	0.716325
intergenic	WDR36(dist=86729),LOC102185832(dist=134018)	7	600001	650000	0.716009
intergenic	ABRA(dist=314305),ANGPT1(dist=186975)	14	24650001	24700000	0.715785
exonic	DPP10	2	68500001	68550000	0.715178
exonic	ABHD16B,TPD52L2,ZBTB46	13	53275001	53325000	0.715159
intergenic	ZCRB1(dist=16915),YAF2(dist=5451)	5	37900001	37950000	0.71499
intergenic	KCNK2(dist=235110),CENPF(dist=70567)	16	67450001	67500000	0.71442
exonic	LOC102169641	3	80725001	80775000	0.713958
intergenic	RPL10L(dist=93278),EPB42(dist=1106361)	10	63450001	63500000	0.713537
exonic	EPHA6	1	40475001	40525000	0.713336
exonic	PPM1M,WDR82	22	48700001	48750000	0.712722
intergenic	TRNAW-CCA(dist=97497),TRNAG-CCC(dist=71565)	4	65075001	65125000	0.712508
exonic	DOCK9	12	10325001	10375000	0.711822
intergenic	RPS29(dist=872518),TRNAC-ACA(dist=765133)	10	61275001	61325000	0.711099
exonic	PRDM2	16	52375001	52425000	0.710692
exonic	VPS13C	10	54975001	55025000	0.710304
intergenic	PCDH10(dist=810450),PABPC4L(dist=112716)	17	46575001	46625000	0.709005
exonic	SMAD6	10	87675001	87725000	0.706985
intergenic	LOC102180210(dist=2839),NONE(dist=NONE)	7	108300001	108350000	0.706808
exonic	NFIB	8	29850001	29900000	0.705804
exonic	CLYBL	12	9750001	9800000	0.705224
exonic	IGF2R	9	83525001	83575000	0.704276
exonic	CADPS	22	38575001	38625000	0.703898
exonic	LOC102178162,LOC102179185	4	7425001	7475000	0.70339
exonic	DFNB59,FKBP7,PLEKHA3,PRKRA	2	117875001	117925000	0.703132
exonic	MLLT10	13	22225001	22275000	0.701784
intronic	UBE2R2	8	75025001	75075000	0.700953
exonic	ZNF831	13	56425001	56475000	0.700893
intergenic	THSD7B(dist=83003),HNMT(dist=210752)	2	76775001	76825000	0.699372
intronic	SEMA5B	1	66975001	67025000	0.699175
intergenic	ZNF831(dist=21473),PRELID3B(dist=59642)	13	56550001	56600000	0.699097
intergenic	LOC102190765(dist=80665),LOC108636060(dist=29760)	5	98850001	98900000	0.698924
exonic	PDE6A	7	49125001	49175000	0.698635
intergenic	GRXCR1(dist=433684),KCTD8(dist=529155)	6	62825001	62875000	0.697937
exonic	LOC108637766	16	5125001	5175000	0.696979
exonic	CSAD,IGFBP6,SOAT2,SPRYD3	5	26575001	26625000	0.696192
exonic	NUP188,SH3GLB2	11	98925001	98975000	0.696102
exonic	ECHDC3,PROSER2	13	15850001	15900000	0.696057
exonic	VPS13C	10	54950001	55000000	0.695986
exonic	CFH	16	5275001	5325000	0.695588
intergenic	SLC9A9(dist=44617),CHST2(dist=65462)	1	125325001	125375000	0.695156
exonic	CLASP1	2	62950001	63000000	0.695107
exonic	B4GALT1	8	74675001	74725000	0.694753
intronic	DISC1	28	40625001	40675000	0.694272
intergenic	C16H1orf100(dist=162327),ZBTB18(dist=101613)	16	31525001	31575000	0.693834
intergenic	PRUNE2(dist=46645),FOXB2(dist=8912)	8	52850001	52900000	0.691179
exonic	ADSS	16	31275001	31325000	0.689723
intergenic	TRNAC-GCA(dist=174317),TPK1(dist=4791)	4	12500001	12550000	0.68941
exonic	MLLT10	13	22250001	22300000	0.689221
exonic	AGAP3,FASTK,LOC102181771,TMUB1	4	6200001	6250000	0.688973
exonic	LOC102187823,LOC102191575	3	85625001	85675000	0.688934
exonic	PIWIL2,POLR3D	8	69225001	69275000	0.688783
exonic	LOC108637475	14	30025001	30075000	0.687466
exonic	MGAM,MGAM2	4	15100001	15150000	0.686954
exonic	RBFOX2	5	72825001	72875000	0.68684
exonic	LOC102178162	4	7375001	7425000	0.686761
exonic	DCUN1D4	6	68300001	68350000	0.686552
intergenic	SYT10(dist=6549),TRNAW-CCA(dist=1618)	5	75075001	75125000	0.684108
exonic	FSTL4	7	65625001	65675000	0.684038
intergenic	PAQR3(dist=155704),NAA11(dist=146850)	6	94300001	94350000	0.683847
ncRNA_exonic	TRNAG-CCC	3	33600001	33650000	0.683348
intergenic	LOC102190765(dist=30665),LOC108636060(dist=79760)	5	98800001	98850000	0.682231
exonic	IKBKE,RASSF5,SRGAP2	16	3600001	3650000	0.682198
intergenic	TMEM260(dist=32945),PELI2(dist=171764)	10	34275001	34325000	0.681976
intergenic	TMEM260(dist=57945),PELI2(dist=146764)	10	34300001	34350000	0.681823
exonic	PTGS2	16	66300001	66350000	0.681757
exonic	PPM1M,TLR9,TWF2,WDR82	22	48725001	48775000	0.681079
exonic	APELA	6	400001	450000	0.680246
intergenic	ETFBKMT(dist=16577),DENND5B(dist=17759)	5	76850001	76900000	0.680229
exonic	PTGS2	16	66350001	66400000	0.680041
exonic	CRYBG3,MINA	1	42000001	42050000	0.679765
ncRNA_exonic	LOC108637410	13	61900001	61950000	0.679446
intergenic	FERMT1(dist=787320),BMP2(dist=16312)	13	48625001	48675000	0.679085
exonic	PCNX1	10	20500001	20550000	0.678851
exonic	MLLT10	13	22175001	22225000	0.678817
exonic	ADAMTS20	5	36425001	36475000	0.678738
ncRNA_exonic	TRNAR-UCU	1	112450001	112500000	0.678547
intergenic	IFI44(dist=118059),ADGRL4(dist=33881)	3	55325001	55375000	0.677807
exonic	PCNX1	10	20450001	20500000	0.677703
exonic	TRIM33	3	91625001	91675000	0.677327
intergenic	LRRTM4(dist=122541),C11H2orf74(dist=114948)	11	59350001	59400000	0.677309
exonic	STAM	13	31475001	31525000	0.676765
intronic	LRP1B	2	81100001	81150000	0.675774
exonic	LOC102186306,LOC102186590	8	7150001	7200000	0.674454
intergenic	RPS29(dist=472518),TRNAC-ACA(dist=1165133)	10	60875001	60925000	0.67423
exonic	LOC102180820	25	19425001	19475000	0.673999
exonic	MEMO1	11	14425001	14475000	0.673173
ncRNA_exonic	LOC108637524	14	30050001	30100000	0.672725
exonic	LOC108637253	12	14100001	14150000	0.67244
exonic	AAAS,C5H12orf10,ESPL1,MFSD5,PFDN5	5	26450001	26500000	0.672067
exonic	MDGA1	23	37150001	37200000	0.671608
exonic	SLC12A2	7	84750001	84800000	0.671334
exonic	RBX1,XPNPEP3	5	111075001	111125000	0.670739
intergenic	TRNAC-GCA(dist=387914),KCTD16(dist=444912)	7	54400001	54450000	0.670699
intergenic	NONE(dist=NONE),LOC102175874(dist=1261527)	15	70950001	71000000	0.669934
intergenic	LOC108638109(dist=36196),MMP2(dist=2061)	18	25075001	25125000	0.669058
exonic	CEP350,QSOX1	16	59900001	59950000	0.669041
exonic	MSRB3	5	47675001	47725000	0.668689
exonic	CBFA2T3,GALNS,PABPN1L,TRAPPC2L	18	15425001	15475000	0.668188
intergenic	RUNX3(dist=25609),LOC106503265(dist=110262)	2	7975001	8025000	0.667678
intergenic	LOC102175621(dist=60340),TRNAC-ACA(dist=990888)	21	52500001	52550000	0.667114
intronic	LOC102181832	25	34700001	34750000	0.666836
exonic	SLC38A4	5	33025001	33075000	0.666454
intergenic	SI(dist=954550),NONE(dist=NONE)	1	102875001	102925000	0.666089
exonic	HBS1L	9	60150001	60200000	0.666056
intergenic	GPAT3(dist=764716),NKX6-1(dist=113197)	6	99575001	99625000	0.665765
intergenic	LOC108637273(dist=337943),LOC108637295(dist=24106)	12	38325001	38375000	0.665374
exonic	LOC102170388,LOC102174081,SEC11C	24	58300001	58350000	0.664235
exonic	ACAT1,LOC102172646,LOC102190533	15	64525001	64575000	0.664133
ncRNA_exonic	TRNAW-CCA	24	23300001	23350000	0.663836
exonic	SS18	24	31025001	31075000	0.663734
intergenic	TTLL7(dist=1291),PRKACB(dist=29392)	3	61100001	61150000	0.662985
intergenic	NONE(dist=NONE),CDH9(dist=1951084)	20	44550001	44600000	0.662641
upstream	RUNX3	2	7950001	8000000	0.662477
exonic	PAX1	13	40225001	40275000	0.662233
exonic	ATF7,MAP3K12,NPFF,PCBP2,TARBP2	5	26250001	26300000	0.662123
exonic	DLX1,DLX2	2	111825001	111875000	0.661937
intergenic	TRNAK-UUU(dist=489635),CDC73(dist=1748917)	16	8825001	8875000	0.661755
exonic	DIAPH3	12	84175001	84225000	0.661604
exonic	LOC108633328,SIGLEC5,ZNF175	18	58550001	58600000	0.661309
exonic	UBAP2,UBE2R2	8	75100001	75150000	0.661208
exonic	FRMD6	10	58500001	58550000	0.661156
exonic	LOC102173333	1	68175001	68225000	0.659663
intergenic	TRNAC-GCA(dist=449232),LAMA4(dist=262853)	9	25200001	25250000	0.65895
exonic	COPB1	15	44050001	44100000	0.658876
exonic	TLL1	17	70300001	70350000	0.658815
exonic	PIP5K1B	8	44975001	45025000	0.657802
intergenic	TRNAE-UUC(dist=304693),ACTL7B(dist=5574)	8	98175001	98225000	0.656618
intergenic	ARHGEF26(dist=388698),LOC102179815(dist=439627)	1	113550001	113600000	0.656562
exonic	FGD2,MTCH1	23	37825001	37875000	0.6565
exonic	ZFPM2	14	22900001	22950000	0.656148
intergenic	LOC106502879(dist=134589),CADM1(dist=802081)	15	55425001	55475000	0.655348
intergenic	SLC5A7(dist=375445),ST6GAL2(dist=77508)	11	45000001	45050000	0.655293
exonic	MYT1	13	53025001	53075000	0.655088
intergenic	GIPC2(dist=294264),PTGFR(dist=17861)	3	54950001	55000000	0.655073
exonic	THRB	27	3725001	3775000	0.654985
exonic	NPEPPS	19	38525001	38575000	0.654951
intergenic	GBE1(dist=915296),TRNAS-GGA(dist=1137432)	1	29050001	29100000	0.654907
exonic	PPM1K	6	36975001	37025000	0.654327
intergenic	NONE(dist=NONE),TSPAN8(dist=509220)	5	50001	100000	0.653929
exonic	DDX51,EP400,NOC4L	17	26150001	26200000	0.652668
intergenic	SGCD(dist=513021),TRNAE-CUC(dist=71615)	7	44000001	44050000	0.652416
exonic	EPHA6	1	40500001	40550000	0.651787
intergenic	SYT4(dist=814166),LOC102171118(dist=271463)	24	13600001	13650000	0.651511
exonic	PAM	7	8600001	8650000	0.650808
intergenic	GPAT3(dist=789716),NKX6-1(dist=88197)	6	99600001	99650000	0.650787
exonic	UBE2R2	8	75075001	75125000	0.650771
exonic	OSBPL9	3	26175001	26225000	0.649727
exonic	UBE2R2	8	75050001	75100000	0.649222
exonic	CLYBL	12	9725001	9775000	0.648924
exonic	LOC102172230	25	13475001	13525000	0.647752
exonic	ORC3	9	49575001	49625000	0.647723
exonic	AATF,LHX1	19	12925001	12975000	0.64729
exonic	B3GNT4,DIABLO,VPS33A	17	18050001	18100000	0.646905
exonic	ABCC5,LOC102183269	1	82775001	82825000	0.646521
intergenic	NONE(dist=NONE),ZNF385D(dist=940332)	27	200001	250000	0.646419
exonic	MRPL22	7	44225001	44275000	0.646189
intergenic	LOC102169350(dist=1704816),LOC102190753(dist=24461)	3	82500001	82550000	0.646137
exonic	LRRC20	28	19075001	19125000	0.646105
intergenic	LOC102179185(dist=21594),LOC102179465(dist=15939)	4	7500001	7550000	0.645985
intergenic	TRNAG-CCC(dist=10717),LOC102168792(dist=370697)	3	33625001	33675000	0.645304
exonic	ITGA11	10	86025001	86075000	0.644675
exonic	LOC102187621,LOC106501787	18	66500001	66550000	0.644628
exonic	ARID1B	9	81050001	81100000	0.643591
exonic	BRCA1,NBR1	19	42775001	42825000	0.643479
exonic	LOC102178735	10	21050001	21100000	0.643176
exonic	LOC102171498	29	39525001	39575000	0.643036
exonic	MPP7	13	35700001	35750000	0.642875
exonic	BPIFB2,BPIFB3,BPIFB6	13	61650001	61700000	0.642845
exonic	PTPRC	16	76175001	76225000	0.642763
exonic	CNOT6L	6	92950001	93000000	0.642721
exonic	CLYBL	12	9700001	9750000	0.641699
intergenic	NONE(dist=NONE),VSTM2A(dist=365280)	4	119575001	119625000	0.641644
intergenic	EPHA5(dist=796685),LOC106502193(dist=526523)	6	82650001	82700000	0.640944
intergenic	LOC108633416(dist=550009),TRNAQ-UUG(dist=34131)	2	62300001	62350000	0.640893
intergenic	CDH8(dist=1019187),TRNAC-ACA(dist=368340)	18	32075001	32125000	0.640845
exonic	GPR31,LOC108636778	9	89375001	89425000	0.639331
intergenic	AUTS2(dist=214965),LOC102190010(dist=1323772)	25	31025001	31075000	0.63908
exonic	UVRAG	15	27650001	27700000	0.638985
exonic	ATF7,MAP3K12,NPFF,TARBP2	5	26225001	26275000	0.638791
intergenic	SUCLG1(dist=1227363),NONE(dist=NONE)	11	51300001	51350000	0.638075
intergenic	LOC106502104(dist=382440),SLC16A7(dist=342562)	5	52575001	52625000	0.637771
intergenic	GJD2(dist=70731),ARHGAP11A(dist=34245)	10	72875001	72925000	0.637473
intergenic	WDR36(dist=211729),LOC102185832(dist=9018)	7	725001	775000	0.637468
intergenic	GBE1(dist=890296),TRNAS-GGA(dist=1162432)	1	29025001	29075000	0.636641
exonic	FAM117A,SLC35B1	19	36525001	36575000	0.636447
exonic	GTF2F1,KHSRP,LOC108636437,SLC25A23,SLC25A41	7	92425001	92475000	0.635358
exonic	TEX10	8	64950001	65000000	0.634915
upstream	PRKAA2	3	31175001	31225000	0.634155
intergenic	CDH7(dist=1309490),LOC102169925(dist=128127)	24	12375001	12425000	0.634141
ncRNA_exonic	LOC102183984	15	66550001	66600000	0.633267
intergenic	NCAM2(dist=1471773),TMPRSS15(dist=1176749)	1	15925001	15975000	0.633215
intergenic	DCTD(dist=44280),TENM3(dist=8155)	27	31700001	31750000	0.633022
intergenic	ANXA1(dist=97490),RORB(dist=1258774)	8	49225001	49275000	0.632887
exonic	EPB41L1	13	64825001	64875000	0.632134
exonic	MPV17L	25	13675001	13725000	0.632071
intergenic	ABRA(dist=364305),ANGPT1(dist=136975)	14	24700001	24750000	0.631676
intronic	LRP1B	2	81075001	81125000	0.63152
exonic	LOC102170970,LOC102171239	21	69175001	69225000	0.631245
exonic	LOC102180556,SERPINB12	24	62000001	62050000	0.631038
exonic	CDC7	3	68700001	68750000	0.630913
intergenic	MBNL1(dist=82193),SUCNR1(dist=301920)	1	115275001	115325000	0.630651
intergenic	NONE(dist=NONE),CTNNA2(dist=418823)	11	53925001	53975000	0.630369
intergenic	PRDM2(dist=6833),PDPN(dist=21380)	16	52400001	52450000	0.630063
intergenic	LOC108635869(dist=56126),LOC108635826(dist=44480)	4	7100001	7150000	0.628924
intergenic	GALC(dist=1625908),TRNAW-CCA(dist=165162)	10	5150001	5200000	0.62879
exonic	ADAMTS6	20	14200001	14250000	0.628464
UTR5	MKL2(XM_018040535.1:c.-79530_-79391delins0,XM_018040531.1:c.-79530_-79391delins0,XM_018040530.1:c.-79530_-79391delins0,XM_018040534.1:c.-79530_-79391delins0,XM_018040529.1:c.-79530_-79391delins0,XM_018040528.1:c.-79530_-79391delins0)	25	12825001	12875000	0.628396
exonic	PMS1	2	129975001	130025000	0.627872
exonic	FGFR1OP,RNASET2	9	89225001	89275000	0.627718
UTR5	ABCG2(XM_018049139.1:c.-76343_-76275delins0,XM_018049142.1:c.-69850_-69757delins0,XM_018049141.1:c.-27996_-27554delins0,NM_001285707.1:c.-27676_-27538delins0,XM_018049137.1:c.-27231_-27110delins0)	6	37000001	37050000	0.627671
intronic	MGAT5	2	73125001	73175000	0.626453
intronic	SYN3	5	69900001	69950000	0.626186
exonic	GEMIN6,LOC102185091,SRSF7	11	20925001	20975000	0.625658
exonic	ZBTB18	16	31675001	31725000	0.625554
exonic	LOC108635821	4	6700001	6750000	0.625471
UTR5	EPB41L1(XM_018057797.1:c.-58969_-58918delins0)	13	64800001	64850000	0.625013
exonic	LOC102180620,LOC106501787	18	66475001	66525000	0.624875
intergenic	TRNAS-GCU(dist=325241),BASP1(dist=213061)	20	55575001	55625000	0.624242
exonic	LOC102175664,LOC102176217,LOC102176512,LOC106503856	15	33750001	33800000	0.623872
exonic	SPINK4	8	74750001	74800000	0.623733
intergenic	DCBLD2(dist=556587),COL8A1(dist=126733)	1	43525001	43575000	0.623601
intergenic	AHI1(dist=108068),PDE7B(dist=155177)	9	60750001	60800000	0.623497
intergenic	NONE(dist=NONE),TSPAN8(dist=534220)	5	25001	75000	0.622981
intergenic	CDH7(dist=1334490),LOC102169925(dist=103127)	24	12400001	12450000	0.622926
ncRNA_exonic	LOC102188855	8	74725001	74775000	0.622661
exonic	NPEPL1	13	56950001	57000000	0.622639
intergenic	LOC102169208(dist=150793),PLXNA2(dist=899198)	16	72775001	72825000	0.622614
exonic	UBAP2	8	75150001	75200000	0.622423
exonic	ZBBX	1	99625001	99675000	0.622348
intergenic	KLF6(dist=357570),PITRM1(dist=69047)	13	44375001	44425000	0.62219
intergenic	THBS1(dist=187101),C10H15orf54(dist=85433)	10	68025001	68075000	0.621415
intergenic	LOC106502505(dist=113357),DLL1(dist=162074)	9	91150001	91200000	0.621389
exonic	ANKAR,ORMDL1,OSGEPL1	2	129900001	129950000	0.620362
intergenic	ZFAND3(dist=69671),MDGA1(dist=5691)	23	37125001	37175000	0.619422
exonic	RANBP10	18	36500001	36550000	0.619269
exonic	LOC102171052,LOC102188036	7	100075001	100125000	0.619169
intergenic	SLC39A10(dist=177146),NONE(dist=NONE)	2	51900001	51950000	0.619035
exonic	LOC108633439	23	2225001	2275000	0.61885
exonic	GNAO1	18	25675001	25725000	0.618783
intergenic	BRMS1L(dist=140672),LOC102184559(dist=193686)	21	45600001	45650000	0.618709
intergenic	NFKBIZ(dist=200093),LOC106503198(dist=81011)	1	46150001	46200000	0.618708
exonic	ECHDC1	9	11225001	11275000	0.618548
exonic	USP40	3	7550001	7600000	0.618086
exonic	ZBBX	1	99650001	99700000	0.617611
exonic	EP400	17	26125001	26175000	0.617393
exonic	UNC79	21	57550001	57600000	0.617124
exonic	LOC102185172	7	94175001	94225000	0.617045
exonic	PAK1	29	18050001	18100000	0.61676
exonic	LOC102184701	5	99325001	99375000	0.616385
exonic	DNAH3,LYRM1	25	18575001	18625000	0.616234
exonic	ANKS6	8	63450001	63500000	0.615748
exonic	KCNK15,RIMS4	13	72675001	72725000	0.61554
intergenic	SLITRK6(dist=1162458),SLITRK1(dist=741825)	12	26500001	26550000	0.615135
intergenic	TRNAE-CUC(dist=138961),NUDT4(dist=114342)	5	22800001	22850000	0.614784
ncRNA_exonic	LOC108637774	16	42625001	42675000	0.614397
intergenic	NDUFA4(dist=1899740),NXPH1(dist=283869)	4	103425001	103475000	0.614236
intergenic	LOC102186669(dist=153592),LOC102168248(dist=85547)	5	101675001	101725000	0.614141
exonic	ANO9,PKP3,SIGIRR	29	45975001	46025000	0.613691
intergenic	LOC102186669(dist=178592),LOC102168248(dist=60547)	5	101700001	101750000	0.613464
intergenic	TRNAC-GCA(dist=510824),TRNAW-CCA(dist=390850)	6	54075001	54125000	0.613442
intergenic	SLC30A5(dist=257303),PIK3R1(dist=523330)	20	10825001	10875000	0.612949
intergenic	NONE(dist=NONE),ZNF385D(dist=790332)	27	350001	400000	0.612674
intergenic	LIG4(dist=77294),FAM155A(dist=53500)	12	2775001	2825000	0.612505
exonic	AREL1,FCF1	10	17125001	17175000	0.612425
exonic	ST7	4	69100001	69150000	0.612412
exonic	BRCA1	19	42750001	42800000	0.612139
exonic	CFH	16	5225001	5275000	0.611808
exonic	MIS18BP1	21	54450001	54500000	0.611631
exonic	LIMCH1	6	61075001	61125000	0.611323
exonic	NCKAP5	2	71450001	71500000	0.611211
intergenic	JUN(dist=18437),TRNAG-CCC(dist=14212)	3	33550001	33600000	0.611092
intergenic	TRNAS-GGA(dist=512498),CADM2(dist=802511)	1	30750001	30800000	0.610988
exonic	NOL6,UBE2R2	8	75000001	75050000	0.610621
exonic	FIBIN	15	25225001	25275000	0.610441
exonic	CAPN11,LOC108633440,TMEM63B	23	31125001	31175000	0.610437
exonic	CNOT6L	6	92925001	92975000	0.609388
exonic	PPHLN1	5	37725001	37775000	0.608619
intronic	SYN3	5	69925001	69975000	0.608244
ncRNA_exonic	LOC108637427	13	68625001	68675000	0.607404
intergenic	ZBBX(dist=959301),BCHE(dist=331428)	1	100650001	100700000	0.607287
exonic	ANKS1B	5	62550001	62600000	0.606366
exonic	LOC102172788	27	21175001	21225000	0.606311
exonic	GPC1	3	1200001	1250000	0.605922
intergenic	CDH8(dist=444187),TRNAC-ACA(dist=943340)	18	31500001	31550000	0.605761
exonic	LOC102183269,LOC102185870	1	82750001	82800000	0.605661
intergenic	CDH7(dist=284490),LOC102169925(dist=1153127)	24	11350001	11400000	0.605176
exonic	BRE	11	71175001	71225000	0.605175
exonic	DDX4,SLC38A9	20	23475001	23525000	0.605013
exonic	TIMD4	7	42150001	42200000	0.604647
exonic	SLC37A2,TMEM218	29	27850001	27900000	0.604381
ncRNA_intronic	LOC102176916	1	19125001	19175000	0.604353
intronic	LRRTM4	11	58250001	58300000	0.604317
exonic	SATB2	2	47950001	48000000	0.60428
exonic	PTPRC	16	76150001	76200000	0.603814
intergenic	GRM8(dist=240915),LOC102169830(dist=337624)	4	29725001	29775000	0.603678
intronic	GRM1	9	70400001	70450000	0.603662
intergenic	KITLG(dist=173077),TRNAC-GCA(dist=295099)	5	18325001	18375000	0.60366
intergenic	LRP1B(dist=531221),KYNU(dist=230732)	2	82175001	82225000	0.603107
exonic	LOC102183257,TAOK3	17	14175001	14225000	0.602736
intergenic	NONE(dist=NONE),CTNNA2(dist=1518823)	11	52825001	52875000	0.602646
exonic	NFIB	8	29725001	29775000	0.602527
exonic	LOC108633439	23	2200001	2250000	0.602214
intergenic	CXXC4(dist=339450),TRNAG-ACC(dist=141778)	6	21375001	21425000	0.60179
exonic	PTPRK	9	53300001	53350000	0.601021
exonic	ARFGEF3	9	63075001	63125000	0.600737
intergenic	PRIM2(dist=374833),KHDRBS2(dist=1322421)	23	46500001	46550000	0.600081
exonic	LOC102191575	3	85600001	85650000	0.599486
exonic	TNPO3	4	27100001	27150000	0.59878
exonic	UBAP2	8	75175001	75225000	0.59854
exonic	BRCA1,LOC102175055,NBR1,TMEM106A	19	42800001	42850000	0.598352
intergenic	LOC102187988(dist=514655),CDH12(dist=153373)	20	51050001	51100000	0.597923
intergenic	LOC102176395(dist=365925),TRNAC-ACA(dist=142378)	29	14800001	14850000	0.597853
intergenic	TRNAR-UCU(dist=11155),LOC102185610(dist=254644)	1	112475001	112525000	0.597772
exonic	RPS12,SLC18B1	9	58050001	58100000	0.597601
exonic	LOC102184713	16	5100001	5150000	0.597468
exonic	CNTNAP1,EZH1,RAMP2	19	42400001	42450000	0.596759
exonic	B4GALT4,C1H3orf30,UPK1B	1	63700001	63750000	0.596508
exonic	PGGT1B	10	97125001	97175000	0.596437
intergenic	GPC1(dist=6484),OTOS(dist=138718)	3	1225001	1275000	0.595921
exonic	TTN	2	117975001	118025000	0.595431
exonic	EIF4EBP2,LRRC20	28	19050001	19100000	0.595241
intergenic	LOC106502879(dist=159589),CADM1(dist=777081)	15	55450001	55500000	0.595157
intronic	NRG1	27	17050001	17100000	0.59505
intergenic	LOC106502104(dist=357440),SLC16A7(dist=367562)	5	52550001	52600000	0.594696
intergenic	LOC102169913(dist=45712),ITGA4(dist=98323)	2	121025001	121075000	0.594383
exonic	TSHR	10	10625001	10675000	0.594043
exonic	LOC102184701,LOC108633342	5	99300001	99350000	0.593699
intergenic	SLC15A5(dist=75796),DERA(dist=56907)	5	92375001	92425000	0.593545
intronic	ST6GALNAC3	3	52900001	52950000	0.593467
exonic	ZFPM2	14	22925001	22975000	0.593444
exonic	ACOT11	3	29025001	29075000	0.593391
intergenic	ZSWIM2(dist=222159),CALCRL(dist=183922)	2	127175001	127225000	0.593236
exonic	DLL1	9	91350001	91400000	0.59321
exonic	GTF2A1	10	10600001	10650000	0.593168
intronic	PTPRG	22	39375001	39425000	0.592884
exonic	DNAJB14,LOC102183306	6	24975001	25025000	0.5926
exonic	CTNNA3	28	21450001	21500000	0.592513
exonic	CPO	2	40675001	40725000	0.592429
intergenic	LY86(dist=291619),LOC108633439(dist=3003)	23	2175001	2225000	0.592382
exonic	CRTC3	21	21300001	21350000	0.592333
exonic	WARS,WDR25	21	64525001	64575000	0.592327
exonic	SOBP	9	29725001	29775000	0.592233
intronic	LRRTM4	11	58525001	58575000	0.592182
intergenic	TRNAS-GCU(dist=300241),BASP1(dist=238061)	20	55550001	55600000	0.592157
exonic	LOC102187247	16	4900001	4950000	0.592142
intergenic	LOC102186669(dist=203592),LOC102168248(dist=35547)	5	101725001	101775000	0.592107
exonic	TCF7	7	64700001	64750000	0.590913
exonic	DNAJC1,MLLT10	13	22325001	22375000	0.59091
exonic	STC1	8	70800001	70850000	0.59086
intergenic	TRNAG-CCC(dist=23910),LOC106502097(dist=105532)	5	32775001	32825000	0.590824
intergenic	WDR36(dist=136729),LOC102185832(dist=84018)	7	650001	700000	0.590561
exonic	PABPC1L,TOMM34,YWHAB	13	72825001	72875000	0.590172
exonic	PUM2	11	78225001	78275000	0.59008
intergenic	SUCLG1(dist=977363),NONE(dist=NONE)	11	51050001	51100000	0.589842
intergenic	IFI44(dist=143059),ADGRL4(dist=8881)	3	55350001	55400000	0.589466
intronic	CNTNAP5	2	60050001	60100000	0.589426
intergenic	LOC108636638(dist=74006),LOC108633238(dist=14356)	8	48975001	49025000	0.589286
exonic	CCDC149	6	44850001	44900000	0.58914
intergenic	PAQR3(dist=180704),NAA11(dist=121850)	6	94325001	94375000	0.589011
intergenic	LOC102189521(dist=1133877),TRNAS-GGA(dist=588347)	1	62625001	62675000	0.588942
exonic	LOC102185671	14	30975001	31025000	0.588489
intergenic	PMS1(dist=69192),TRNAE-UUC(dist=41657)	2	130125001	130175000	0.588196
intronic	MKL2	25	12875001	12925000	0.588001
intergenic	FAM98A(dist=1376421),CRIM1(dist=1245767)	11	17375001	17425000	0.587778
exonic	LOC102177727,UBAC2	12	10100001	10150000	0.587777
exonic	ACSM3,ERI2	25	18350001	18400000	0.587676
exonic	UBAP2	8	75125001	75175000	0.587322
intergenic	PDE3A(dist=41807),TRNAW-CCA(dist=1549)	5	88125001	88175000	0.587269
intergenic	ZBTB18(dist=14814),AKT3(dist=127151)	16	31700001	31750000	0.586387
intergenic	LOC102174037(dist=682474),LRRTM4(dist=320150)	11	57850001	57900000	0.586291
exonic	HNF4G	14	43225001	43275000	0.585819
exonic	LOC102173333	1	68200001	68250000	0.58562
exonic	ANKS1B	5	62575001	62625000	0.585397
exonic	RREB1	23	2250001	2300000	0.585343
exonic	FBXL14,WNT5B	5	107025001	107075000	0.585106
exonic	RNF121	15	31800001	31850000	0.584977
exonic	MLLT10	13	22150001	22200000	0.584799
ncRNA_exonic	TRNAS-GGA	2	26725001	26775000	0.584726
exonic	LOC102168535,LOC102191610	7	67675001	67725000	0.584665
intergenic	TRNAV-UAC(dist=411435),BTBD3(dist=286962)	13	4850001	4900000	0.584586
exonic	DNASE2B,LOC102168228	3	61500001	61550000	0.584548
exonic	DACT2	9	89975001	90025000	0.584365
intergenic	TMEM38B(dist=75820),LOC102183240(dist=397260)	8	95425001	95475000	0.583954
intergenic	LOC102169913(dist=70712),ITGA4(dist=73323)	2	121050001	121100000	0.583866
intergenic	PCDH10(dist=460450),PABPC4L(dist=462716)	17	46225001	46275000	0.583602
exonic	LOC102183000,ZNF274,ZNF8	18	66975001	67025000	0.583441
exonic	LOC102191575	3	85550001	85600000	0.583276
ncRNA_exonic	LOC106503198	1	46350001	46400000	0.583209
exonic	DIAPH3	12	84125001	84175000	0.58261
intergenic	TRNAC-GCA(dist=309532),ACTBL2(dist=55644)	20	21750001	21800000	0.582467
intergenic	NXPH2(dist=568070),LRP1B(dist=945373)	2	78450001	78500000	0.582366
exonic	NDEL1	19	27750001	27800000	0.581732
intergenic	LOC102180826(dist=4069),LOC102182032(dist=7227)	29	4975001	5025000	0.581505
intronic	CCSER1	6	33775001	33825000	0.581451
exonic	SYNE2	10	26725001	26775000	0.581198
exonic	LOC102179935,LOC108637671	15	34750001	34800000	0.581091
intergenic	SLITRK6(dist=1187458),SLITRK1(dist=716825)	12	26525001	26575000	0.581064
intergenic	LOC108636365(dist=143840),PITX1(dist=38917)	7	63950001	64000000	0.580968
exonic	LOC108636116	5	98400001	98450000	0.58069
exonic	UBAP2	8	75200001	75250000	0.580614
intergenic	LRP1B(dist=606221),KYNU(dist=155732)	2	82250001	82300000	0.580505
intergenic	BRMS1L(dist=115672),LOC102184559(dist=218686)	21	45575001	45625000	0.580445
exonic	KRT18,KRT8	5	26725001	26775000	0.580408
exonic	DOCK9	12	10300001	10350000	0.580364
exonic	GLS	2	56500001	56550000	0.579668
intergenic	IZUMO1R(dist=32002),LOC102183889(dist=194147)	15	81275001	81325000	0.579624
exonic	SYN3	5	69875001	69925000	0.579442
exonic	RPTOR	19	51200001	51250000	0.579346
exonic	CCNO,CDC20B,GPX8,MCIDAS	20	23950001	24000000	0.579166
exonic	NDUFA12,NR2C1	5	24450001	24500000	0.579145
intergenic	PDS5B(dist=60343),LOC106502714(dist=89448)	12	58450001	58500000	0.578901
exonic	TMPRSS13	15	53750001	53800000	0.578134
exonic	RIMS4	13	72700001	72750000	0.577833
intergenic	SDC1(dist=25895),LAPTM4A(dist=67337)	11	78400001	78450000	0.577738
exonic	LOC102179687,LOC102179966,LOC102180243,LOC102188430	15	3525001	3575000	0.577728
exonic	ERN1	19	47900001	47950000	0.577693
exonic	FGD2	23	37800001	37850000	0.577183
intronic	CNTNAP5	2	60025001	60075000	0.577112
exonic	C3H1orf168	3	31350001	31400000	0.577077
exonic	SYN3	5	70175001	70225000	0.576843
exonic	ZCRB1	5	37875001	37925000	0.576664
intergenic	TRNAC-GCA(dist=149317),TPK1(dist=29791)	4	12475001	12525000	0.576652
intergenic	LRIG3(dist=19057),ATP23(dist=885513)	5	53925001	53975000	0.576514
intergenic	TRNAS-GGA(dist=637498),CADM2(dist=677511)	1	30875001	30925000	0.576365
exonic	ANKS1B	5	62525001	62575000	0.576221
intergenic	CDH8(dist=994187),TRNAC-ACA(dist=393340)	18	32050001	32100000	0.575951
exonic	LOC102191761	4	37525001	37575000	0.575562
exonic	GLIS3	8	40025001	40075000	0.575533
intergenic	SGPP2(dist=35416),PAX3(dist=35605)	2	25250001	25300000	0.575488
intergenic	LRRC4C(dist=454072),NONE(dist=NONE)	15	13050001	13100000	0.575486
exonic	AIM1	9	30750001	30800000	0.57534
intergenic	RPL22L1(dist=224959),SLC7A14(dist=2759)	1	96350001	96400000	0.5752
intronic	NT5DC1	9	21750001	21800000	0.57516
intergenic	ZNF804B(dist=306785),STEAP4(dist=103526)	4	47650001	47700000	0.574977
intergenic	TRNAW-CCA(dist=173312),PKP2(dist=212425)	5	75300001	75350000	0.574727
intergenic	NONE(dist=NONE),LOC102175874(dist=1236527)	15	70975001	71025000	0.574697
intergenic	GCLC(dist=22446),KLHL31(dist=62013)	23	41700001	41750000	0.574536
UTR5	LOC102172428(XM_013976767.2:c.-14423_-14310delins0)	5	73200001	73250000	0.574299
intergenic	TRNASTOP-UCA(dist=1369160),TRNAR-ACG(dist=532765)	12	78600001	78650000	0.574296
exonic	PER3	16	44100001	44150000	0.574078
exonic	STK32A	7	51950001	52000000	0.573906
intergenic	TRNAS-GGA(dist=1088634),SLC10A2(dist=333071)	12	6625001	6675000	0.57376
exonic	LOC108637685	15	72975001	73025000	0.573046
intergenic	NONE(dist=NONE),CA10(dist=235988)	19	25001	75000	0.572944
intergenic	HS1BP3(dist=86228),RHOB(dist=8328)	11	78050001	78100000	0.57287
intergenic	GPR37(dist=25545),TMEM229A(dist=513712)	4	31175001	31225000	0.572658
intergenic	SI(dist=1154550),NONE(dist=NONE)	1	103075001	103125000	0.572611
exonic	RAPGEF2	17	31275001	31325000	0.572547
exonic	FERMT2	10	37575001	37625000	0.572482
exonic	SPIDR	14	62800001	62850000	0.572214
intergenic	PDE3A(dist=16807),TRNAW-CCA(dist=26549)	5	88100001	88150000	0.571992
intergenic	TRNAS-GGA(dist=477636),LMO3(dist=341803)	5	91475001	91525000	0.571857
intergenic	SDC1(dist=50895),LAPTM4A(dist=42337)	11	78425001	78475000	0.571765
exonic	MYL6,MYL6B,RNF41,SMARCC2	5	56500001	56550000	0.571588
intronic	CCDC85A	11	38525001	38575000	0.571504
exonic	ADAMTS6	20	14175001	14225000	0.571413
intergenic	PLEKHG3(dist=68852),PPP1R36(dist=7387)	10	26350001	26400000	0.571183
intergenic	RPS29(dist=497518),TRNAC-ACA(dist=1140133)	10	60900001	60950000	0.571111
exonic	OPRD1	2	11325001	11375000	0.571094
intergenic	PAPSS2(dist=20810),MINPP1(dist=22225)	26	42200001	42250000	0.570864
exonic	RSF1	29	17675001	17725000	0.570805
exonic	LOC102183000,ZNF8,ZSCAN22	18	67000001	67050000	0.570716
exonic	TGFBR1	8	63750001	63800000	0.570713
exonic	ARID1B	9	81025001	81075000	0.570698
intergenic	KCNK2(dist=210110),CENPF(dist=95567)	16	67425001	67475000	0.570692
exonic	JUN	3	33525001	33575000	0.570153
exonic	ARL1,UTP20	5	63900001	63950000	0.569767
exonic	PPHLN1	5	37775001	37825000	0.569721
exonic	EMC8,LOC102188434	18	13150001	13200000	0.569358
intergenic	TRNAC-GCA(dist=560824),TRNAW-CCA(dist=340850)	6	54125001	54175000	0.569339
intergenic	LOC108636030(dist=227070),CCDC91(dist=63979)	5	79650001	79700000	0.568863
exonic	CCDC73	15	19525001	19575000	0.568831
intergenic	ZNF804B(dist=331785),STEAP4(dist=78526)	4	47675001	47725000	0.56879
exonic	KCNT2	16	5500001	5550000	0.568669
intergenic	IMPG1(dist=150268),HTR1B(dist=1167991)	9	3075001	3125000	0.568602
intergenic	FAM98A(dist=201421),NONE(dist=NONE)	11	16200001	16250000	0.568528
intergenic	LOC102185671(dist=7431),TRNAW-CCA(dist=1625900)	14	31000001	31050000	0.568509
exonic	GEMIN5,MRPL22	7	44250001	44300000	0.568373
intergenic	CENPW(dist=161873),TRMT11(dist=74101)	9	12375001	12425000	0.567952
exonic	BRE	11	71200001	71250000	0.567928
intergenic	ADAMTS6(dist=20251),CWC27(dist=63203)	20	14350001	14400000	0.567788
intergenic	LIG4(dist=102294),FAM155A(dist=28500)	12	2800001	2850000	0.567785
intronic	GRM8	4	28825001	28875000	0.567739
intergenic	TRNAM-CAU(dist=171543),LOC102170800(dist=77493)	14	63750001	63800000	0.567555
intronic	LEPR	3	41025001	41075000	0.567329
exonic	ADSS,C16H1orf100	16	31300001	31350000	0.567311
exonic	ITGA11	10	86050001	86100000	0.567034
exonic	CCDC85C	21	63825001	63875000	0.566683
intergenic	EOMES(dist=487670),CMC1(dist=32220)	22	2500001	2550000	0.566648
exonic	SP4	4	90250001	90300000	0.566571
exonic	WIF1	5	48100001	48150000	0.566559
intergenic	LOC102168735(dist=344749),LOC102174037(dist=389165)	11	56725001	56775000	0.566286
exonic	RPTOR	19	51175001	51225000	0.566205
intergenic	TRNAE-UUC(dist=15788),LOC108633261(dist=958305)	14	28900001	28950000	0.566063
intergenic	LOC108637273(dist=312943),LOC108637295(dist=49106)	12	38300001	38350000	0.565994
exonic	CLDN11,SLC7A14	1	96500001	96550000	0.565859
exonic	SESN1	9	28350001	28400000	0.565777
exonic	CMC1	22	2600001	2650000	0.565554
intergenic	PCDH7(dist=1188893),TRNAW-CCA(dist=869136)	6	52050001	52100000	0.565369
exonic	INVS,TEX10	8	64900001	64950000	0.565035
intronic	MSRB3	5	47700001	47750000	0.564947
exonic	LOC102171498	29	39550001	39600000	0.564788
upstream	LOC108636454	7	19775001	19825000	0.56475
exonic	FBXL14	5	107000001	107050000	0.564745
exonic	LOC102178311,LOC108633281	1	148225001	148275000	0.564704
intergenic	FAM174A(dist=453339),LOC108636452(dist=1006272)	7	11300001	11350000	0.564442
intronic	DENND5B	5	76925001	76975000	0.564196
exonic	MYO19,ZNHIT3	19	12450001	12500000	0.564077
ncRNA_exonic	LOC108633920	25	8900001	8950000	0.563888
exonic	MLLT10	13	22200001	22250000	0.563793
exonic	RAPGEF1	11	101225001	101275000	0.563778
exonic	EPHB6,TRPV6	4	14425001	14475000	0.563763
exonic	SYCP1	3	92225001	92275000	0.563626
intergenic	GPC1(dist=31484),OTOS(dist=113718)	3	1250001	1300000	0.563512
intergenic	SOX17(dist=88350),MRPL15(dist=59062)	14	59925001	59975000	0.563421
intergenic	SEMA5A(dist=55975),TRNAE-UUC(dist=959677)	20	64275001	64325000	0.563396
exonic	ECT2L	9	63675001	63725000	0.563366
intergenic	TRNAS-GCU(dist=275241),BASP1(dist=263061)	20	55525001	55575000	0.563246
intergenic	TRNAE-UUC(dist=775663),TRNAS-GGA(dist=605312)	13	13250001	13300000	0.563018
intergenic	LOC102189420(dist=209558),TRNAW-CCA(dist=562618)	16	6425001	6475000	0.562706
exonic	AIM1	9	30875001	30925000	0.562546
exonic	CLASP1	2	62900001	62950000	0.562465
UTR5	RAP1B(XM_018047553.1:c.36887_36676delins0,NM_001287233.1:c.36827_36685delins0)	5	44550001	44600000	0.562381
intergenic	STXBP6(dist=16174),NOVA1(dist=1334958)	21	34775001	34825000	0.562226
intronic	ST6GALNAC3	3	53025001	53075000	0.561976
UTR5	LOC102171786(XM_018046730.1:c.-72934_-72870delins0,XM_018046728.1:c.-72934_-72870delins0)	4	6875001	6925000	0.561788
exonic	ZCWPW2	22	2825001	2875000	0.561663
intergenic	TRNAC-GCA(dist=1774157),SPRY2(dist=501116)	12	30175001	30225000	0.561652
intergenic	GABRG1(dist=10149),GABRA2(dist=67451)	6	65225001	65275000	0.561646
intergenic	LOC106503900(dist=2888),LOC102170866(dist=14729)	4	6800001	6850000	0.561612
intergenic	TRNAE-CUC(dist=163961),NUDT4(dist=89342)	5	22825001	22875000	0.561515
exonic	LOC102176695	11	2950001	3000000	0.561408
exonic	TEX10	8	64925001	64975000	0.56113
intergenic	APELA(dist=24001),TRNAC-GCA(dist=1241105)	6	425001	475000	0.561082
intergenic	RBMS1(dist=178752),LOC102168395(dist=134039)	2	100475001	100525000	0.560954
UTR5	ABHD2(XM_005694967.3:c.-31705_-31460delins0)	21	19850001	19900000	0.560741
exonic	LCORL,NCAPG	6	37900001	37950000	0.560655
intergenic	CDH8(dist=1044187),TRNAC-ACA(dist=343340)	18	32100001	32150000	0.56055
intergenic	PLEKHG3(dist=43852),PPP1R36(dist=32387)	10	26325001	26375000	0.560514
intergenic	STARD3NL(dist=9740),LOC108635915(dist=30369)	4	70300001	70350000	0.560464
exonic	PRDM2	16	52350001	52400000	0.560029
intronic	RNF180	20	15225001	15275000	0.559732
exonic	LOC102181771,LOC108635825,SLC4A2	4	6225001	6275000	0.559711
exonic	CENPT,RANBP10,TSNAXIP1	18	36550001	36600000	0.559424
intergenic	NONE(dist=NONE),TRNAH-GUG(dist=747587)	7	18450001	18500000	0.559055
intergenic	HAS2(dist=424650),ZHX2(dist=622984)	14	64400001	64450000	0.559019
exonic	KHDRBS2	23	48425001	48475000	0.558928
intergenic	GJD2(dist=95731),ARHGAP11A(dist=9245)	10	72900001	72950000	0.558462
exonic	PCYOX1,TIA1	11	68275001	68325000	0.55779
UTR5	RFX2(XM_018050917.1:c.48999_48905delins0,XM_018050919.1:c.48999_48905delins0,XM_018050916.1:c.49004_48905delins0,XM_018050918.1:c.48999_48905delins0)	7	92175001	92225000	0.557643
ncRNA_exonic	TRNAC-ACA	2	92850001	92900000	0.55709
intronic	NFIB	8	29750001	29800000	0.557018
exonic	ARID1B	9	81075001	81125000	0.556911
exonic	NCAM2	1	14000001	14050000	0.556826
exonic	GUCY2C	5	93775001	93825000	0.55639
intergenic	ABCA13(dist=23361),VWC2(dist=998778)	4	113375001	113425000	0.556282
intronic	NRG1	27	17025001	17075000	0.556237
intergenic	PDS5B(dist=85343),LOC106502714(dist=64448)	12	58475001	58525000	0.556099
intergenic	NONE(dist=NONE),LOC108637880(dist=53991)	17	50225001	50275000	0.55609
exonic	LOC102168715	25	34675001	34725000	0.556075
intergenic	LOC108635577(dist=25956),MIR137(dist=83064)	3	75100001	75150000	0.556029
exonic	ADAMTS6	20	14275001	14325000	0.556013
intronic	SEMA5B	1	66950001	67000000	0.555809
intergenic	LOC106502373(dist=309225),LOC102181209(dist=858738)	7	4625001	4675000	0.554794
exonic	COL15A1,TGFBR1	8	63725001	63775000	0.55469
exonic	ALKBH1,SLIRP,SNW1	10	14200001	14250000	0.554599
exonic	LOC102173083,LOC102173552	6	85200001	85250000	0.554548
exonic	EBF1	7	39900001	39950000	0.554459
exonic	SS18	24	31050001	31100000	0.554433
exonic	TTC37	7	15700001	15750000	0.554296
intergenic	LOC102185325(dist=48649),TRNAW-CCA(dist=480187)	24	29350001	29400000	0.554256
intergenic	TRNAE-UUC(dist=106972),LOC108636921(dist=79741)	10	11475001	11525000	0.554205
exonic	AAMDC,RSF1	29	17600001	17650000	0.554201
intergenic	TRNAG-CCC(dist=10205),OLIG3(dist=65900)	9	62375001	62425000	0.553984
intergenic	LARGE1(dist=633984),TRNAR-CCU(dist=186995)	5	71725001	71775000	0.553932
intronic	LRP1B	2	81125001	81175000	0.553395
exonic	SATB2	2	47925001	47975000	0.553371
exonic	RAB6A	15	29800001	29850000	0.553348
exonic	PLPP3	3	31150001	31200000	0.5533
intergenic	SAMSN1(dist=42910),HSPA13(dist=19419)	1	21325001	21375000	0.55327
exonic	CCL20	2	19750001	19800000	0.55304
exonic	FOXQ1	23	600001	650000	0.552855
exonic	DCHS2	17	67600001	67650000	0.552762
exonic	TACR3	6	21725001	21775000	0.552382
intergenic	RPS29(dist=1172518),TRNAC-ACA(dist=465133)	10	61575001	61625000	0.552268
intergenic	TMEM260(dist=82945),PELI2(dist=121764)	10	34325001	34375000	0.552222
UTR5	TMEM218(XM_005699586.3:c.8838_8666delins0,XM_005699588.3:c.8839_8713delins0)	29	27875001	27925000	0.552173
intergenic	CDH9(dist=1235438),LOC102187166(dist=394920)	20	47925001	47975000	0.552071
intergenic	LOC102170358(dist=631486),EPHA6(dist=1236137)	1	38500001	38550000	0.55189
intergenic	CLDN1(dist=45782),P3H2(dist=35759)	1	76825001	76875000	0.55168
intergenic	TRNAE-UUC(dist=104693),ACTL7B(dist=205574)	8	97975001	98025000	0.551602
intergenic	NONE(dist=NONE),ADGRL3(dist=105862)	6	77100001	77150000	0.551236
intergenic	LOC108633170(dist=222107),EDIL3(dist=1760195)	7	24475001	24525000	0.5512
ncRNA_exonic	LOC106503712	29	425001	475000	0.55118
exonic	LOC102191610,PGBD2	7	67700001	67750000	0.551069
intergenic	TM4SF4(dist=15372),TM4SF1(dist=49544)	1	118275001	118325000	0.550801
exonic	CDC27	19	45825001	45875000	0.550644
intergenic	LOC102189420(dist=234558),TRNAW-CCA(dist=537618)	16	6450001	6500000	0.550583
intergenic	TRNAC-GCA(dist=243295),LOC108636237(dist=912824)	6	107125001	107175000	0.550427
exonic	LOC102168532,LOC106503958	6	85350001	85400000	0.550027
exonic	LOC102178162	4	7400001	7450000	0.550003
exonic	LOC102172669,LOC102178311	1	148250001	148300000	0.549757
exonic	LOC102176695	11	2975001	3025000	0.549295
exonic	LOC108634029,TIAL1	26	12250001	12300000	0.549203
exonic	UGGT1	2	132200001	132250000	0.549193
intergenic	TRNAC-GCA(dist=284532),ACTBL2(dist=80644)	20	21725001	21775000	0.549123
exonic	FAM120B	9	91425001	91475000	0.54902
exonic	VWF	5	103200001	103250000	0.548994
exonic	ATP13A4,OPA1	1	73575001	73625000	0.548593
intergenic	TRNAV-UAC(dist=86435),BTBD3(dist=611962)	13	4525001	4575000	0.548259
intergenic	SYT4(dist=439166),LOC102171118(dist=646463)	24	13225001	13275000	0.547585
exonic	LOC102169350,LOC102169641	3	80750001	80800000	0.547555
intronic	ST6GALNAC3	3	52875001	52925000	0.547172
exonic	TTLL1	5	112775001	112825000	0.54717
exonic	AATF	19	12950001	13000000	0.547164
exonic	ASB14,DNAH12	22	43725001	43775000	0.547128
intergenic	LOC108638591(dist=24137),TRNAC-GCA(dist=71810)	2	84200001	84250000	0.54701
exonic	HMGCLL1	23	43750001	43800000	0.546975
intergenic	NCAM2(dist=1096773),TMPRSS15(dist=1551749)	1	15550001	15600000	0.546661
intergenic	LOC106502528(dist=1215),TLE3(dist=414019)	10	83800001	83850000	0.546515
exonic	LOC108637254	12	14300001	14350000	0.546415
exonic	LOC102182927	3	107000001	107050000	0.546393
exonic	ULK4	22	14100001	14150000	0.546181
exonic	TLL1	17	70325001	70375000	0.546128
intronic	LOC102179575	13	36950001	37000000	0.545889
exonic	LOC102182460	3	107025001	107075000	0.545244
ncRNA_exonic	TRNAG-CCC	3	33575001	33625000	0.545163
intergenic	NR3C2(dist=470208),LOC106503013(dist=140378)	17	61775001	61825000	0.545055
UTR5	MPP7(XM_018057215.1:c.-62325_-62092delins0)	13	35675001	35725000	0.545032
intergenic	CCDC85A(dist=84819),TRNAC-GCA(dist=121948)	11	38750001	38800000	0.544881
exonic	ITPR2	5	82025001	82075000	0.544823
intergenic	LOC108633170(dist=197107),EDIL3(dist=1785195)	7	24450001	24500000	0.544443
intergenic	ADAMTS20(dist=863608),PRICKLE1(dist=50122)	5	37475001	37525000	0.544364
intergenic	TRNAC-ACA(dist=919167),LOC108637114(dist=312640)	11	84425001	84475000	0.544005
exonic	TTBK2	10	64925001	64975000	0.54399
intergenic	SAMSN1(dist=17910),HSPA13(dist=44419)	1	21300001	21350000	0.543981
exonic	PRIM2	23	46000001	46050000	0.543873
exonic	PDE5A	6	6300001	6350000	0.543804
intergenic	AUTS2(dist=239965),LOC102190010(dist=1298772)	25	31050001	31100000	0.543635
intergenic	LOC102174762(dist=4842),TRNAS-GGA(dist=168616)	14	5175001	5225000	0.543607
exonic	DCAF12	8	75275001	75325000	0.543209
intergenic	AMOTL1(dist=1241),CWC15(dist=21815)	15	66825001	66875000	0.543165
intergenic	LOC102181950(dist=156479),TMEM2(dist=300207)	8	47325001	47375000	0.543144
intergenic	MYH9(dist=23116),TXN2(dist=7846)	5	73525001	73575000	0.543021
intergenic	THSD7B(dist=108003),HNMT(dist=185752)	2	76800001	76850000	0.54297
exonic	EGFR	22	750001	800000	0.542954
ncRNA_exonic	TRNAG-UCC	12	66950001	67000000	0.542933
intergenic	TRNAC-GCA(dist=128709),TRNAC-ACA(dist=771080)	29	20250001	20300000	0.542685
exonic	PARN	25	13325001	13375000	0.542617
intergenic	NONE(dist=NONE),CTNNA2(dist=1743823)	11	52600001	52650000	0.542589
intergenic	LOC106502505(dist=238357),DLL1(dist=37074)	9	91275001	91325000	0.542526
intergenic	EYA4(dist=75241),TCF21(dist=182639)	9	58925001	58975000	0.542483
intergenic	SLITRK6(dist=1662458),SLITRK1(dist=241825)	12	27000001	27050000	0.542418
exonic	DAPP1,LAMTOR3	6	25050001	25100000	0.542403
exonic	COL4A2	12	1150001	1200000	0.542238
intergenic	NONE(dist=NONE),ZNF385D(dist=915332)	27	225001	275000	0.542187
intergenic	TRNAE-CUC(dist=221423),TRNAC-GCA(dist=92756)	17	22050001	22100000	0.542057
exonic	AGTR1	1	119025001	119075000	0.541942
exonic	ASF1A,MCM9	9	19375001	19425000	0.541891
intergenic	LOC102174037(dist=657474),LRRTM4(dist=345150)	11	57825001	57875000	0.541424
exonic	LOC102169213	18	51075001	51125000	0.541189
exonic	LOC102178043,LOC102179548	29	27075001	27125000	0.541164
intergenic	ABRA(dist=139305),ANGPT1(dist=361975)	14	24475001	24525000	0.540919
intronic	KCNAB1	1	110850001	110900000	0.54091
UTR5	MAP2(XM_018060151.1:c.219698_219449delins0,XM_018060145.1:c.219699_219449delins0,XM_018060140.1:c.219700_219449delins0,XM_018060117.1:c.219703_219449delins0,XM_018060133.1:c.219703_219449delins0,XM_018060074.1:c.219704_219449delins0,XM_018060084.1:c.219704_219449delins0,XM_018060107.1:c.219704_219449delins0,XM_018060100.1:c.219704_219449delins0,XM_018060114.1:c.219704_219449delins0,XM_018060010.1…	2	38600001	38650000	0.540847
exonic	PHYHIP,POLR3D	8	69200001	69250000	0.540385
intergenic	NONE(dist=NONE),ZNF385D(dist=890332)	27	250001	300000	0.540293
exonic	AMHR2,SP1	5	26325001	26375000	0.540151
ncRNA_exonic	LOC108637774	16	42650001	42700000	0.539923
exonic	PAPSS2	26	42175001	42225000	0.539912
intergenic	FOXL1(dist=101017),LOC106503074(dist=165629)	18	13900001	13950000	0.539819
exonic	BAIAP2	19	50975001	51025000	0.539532
exonic	H6PD	16	42675001	42725000	0.539528
exonic	BRDT,EPHX4	3	69175001	69225000	0.539425
intergenic	LOC102175621(dist=35340),TRNAC-ACA(dist=1015888)	21	52475001	52525000	0.539362
exonic	PUM2	11	78250001	78300000	0.538703
intergenic	TRNAK-UUU(dist=514635),CDC73(dist=1723917)	16	8850001	8900000	0.538544
exonic	CTR9,EIF4G2	15	40450001	40500000	0.538451
intronic	LOC102190915	1	98375001	98425000	0.538308
intergenic	PARM1(dist=194859),RCHY1(dist=108378)	6	90700001	90750000	0.538127
intergenic	PHACTR3(dist=99860),EDN3(dist=13628)	13	56325001	56375000	0.538093
ncRNA_exonic	LOC102169845	6	68600001	68650000	0.538047
exonic	LRRC58	1	64750001	64800000	0.537993
exonic	LOC102170388,SEC11C	24	58325001	58375000	0.53783
intergenic	LOC102190753(dist=749326),PRMT6(dist=872818)	3	83325001	83375000	0.537675
exonic	KIF9	22	52400001	52450000	0.53738
ncRNA_exonic	LOC108636454	7	19750001	19800000	0.537223
exonic	CEP95,SMURF2	19	48325001	48375000	0.537222
intergenic	SLITRK6(dist=1137458),SLITRK1(dist=766825)	12	26475001	26525000	0.537178
intronic	LOC102187148	15	19950001	20000000	0.53706
exonic	RBFOX2	5	72850001	72900000	0.536816
intergenic	AUTS2(dist=189965),LOC102190010(dist=1348772)	25	31000001	31050000	0.536361
exonic	ATP2B4,LAX1	16	875001	925000	0.536231
exonic	CBFA2T3	18	15450001	15500000	0.535997
exonic	RNF121	15	31825001	31875000	0.535844
UTR5	SYN3(XM_005680589.3:c.30139_29805delins0)	5	70275001	70325000	0.535801
intergenic	LOC102176392(dist=348159),ATXN7L3B(dist=1106216)	5	2700001	2750000	0.535491
intronic	PTPRG	22	39400001	39450000	0.535405
exonic	LOC102172740	15	28050001	28100000	0.535273
exonic	TAOK3	17	14150001	14200000	0.535206
intergenic	NONE(dist=NONE),TRNAS-GGA(dist=697907)	1	12800001	12850000	0.535056
intergenic	GRXCR1(dist=658684),KCTD8(dist=304155)	6	63050001	63100000	0.534936
intergenic	LOC108636365(dist=168840),PITX1(dist=13917)	7	63975001	64025000	0.534892
exonic	LCORL	6	37950001	38000000	0.534585
ncRNA_exonic	LOC102191088	21	64550001	64600000	0.534201
exonic	CDC20B	20	24000001	24050000	0.533975
intergenic	SUCLG1(dist=752363),NONE(dist=NONE)	11	50825001	50875000	0.533523
ncRNA_exonic	LOC108637364	13	35575001	35625000	0.533077
intronic	LOC102180704	1	107150001	107200000	0.533046
intronic	LOC102187148	15	19975001	20025000	0.532963
ncRNA_exonic	MIR331	5	24700001	24750000	0.532951
exonic	LYPLA1,TCEA1	14	60050001	60100000	0.532948
intergenic	TRNAK-UUU(dist=464635),CDC73(dist=1773917)	16	8800001	8850000	0.532871
exonic	FGFR1OP	9	89250001	89300000	0.532804
exonic	AIM1	9	30775001	30825000	0.532604
intergenic	TMPRSS5(dist=105684),DRD2(dist=79253)	15	58250001	58300000	0.532362
exonic	ST8SIA6	13	31225001	31275000	0.532356
exonic	POLR1A	11	48400001	48450000	0.532271
exonic	SPIDR	14	62775001	62825000	0.53222
intergenic	PRIM2(dist=349833),KHDRBS2(dist=1347421)	23	46475001	46525000	0.532044
intergenic	LCORL(dist=180989),SLIT2(dist=1948081)	6	38250001	38300000	0.532008
intergenic	TRNAS-GCU(dist=425241),BASP1(dist=113061)	20	55675001	55725000	0.531989
exonic	FKBP5	23	39025001	39075000	0.531977
exonic	RERG	5	93275001	93325000	0.53196
exonic	TANK	2	100925001	100975000	0.531845
exonic	DGAT2,UVRAG	15	27675001	27725000	0.531833
exonic	FGFR1OP	9	89275001	89325000	0.531812
intergenic	IZUMO3(dist=411992),LOC108636660(dist=70417)	8	20075001	20125000	0.53172
intergenic	THSD7B(dist=58003),HNMT(dist=235752)	2	76750001	76800000	0.531345
intergenic	TRNAK-UUU(dist=889635),CDC73(dist=1348917)	16	9225001	9275000	0.53119
intergenic	ERBB4(dist=82651),TRNAC-GCA(dist=397718)	2	36725001	36775000	0.53115
